# Supplementary material for: 4EHP and NELF-E regulate physiological ATF4 induction and proteostasis in disease models of Drosophila
Source: Nat Commun. 2025 Dec 23;17:626. doi: 10.1038/s41467-025-67357-5 (PMC12816580; doi:10.1038/s41467-025-67357-5)
Supplement: Supplementary file 3 — Supplementary Data 1 - 7 [file 41467_2025_67357_MOESM3_ESM.xlsx]

## Sheet: Legends for Supp. Data
Supp Data 1: Thor-dsRed RNAi screen results.
The indicated VDRC lines were crossed to dcg-Gal4 to knockdown the targeted genes in the fat body. Thor intron-dsRed signals were used to assess changes in the ATF4 signaling activity.
Those RNAi lines that were deemed as having reduced Thor intron-dsRed signals by the screener were marked as "suppressed" in column C. Those that increased Thor intron-dsRed are marked as "enhanced." The hits should be considered as preliminary data unless they were corroborated by additional experiments.
Supp Data 2: 4EHP RNAi RNA-seq.
Differential gene expression analysis of the larval fat body mRNAs from dcg-Gal4 flies crossed to either the w1118 control flies, or to the 4EHP RNAi flies (VDRC 38399 line).
The data was filtered for those with baseMean values above 350.
log2FC indicates log2 Fold Change. P adj value below 0.05 was used to mark statistical significance. The s column indicates statistically significant change.
Differential gene expression was computed via the Seq-N-Slide pipeline (sns) using DESeq2 with its default two-sided Wald test on a negative-binomial generalized linear model; p-values were adjusted with the Benjamini–Hochberg method.
Supp Data 3: 4EHP RNAi proteomics
Quantitative proteomics analysis of the larval fat body proteins from dcg-Gal4 flies crossed to either the w1118 control, or to the 4EHP RNAi flies (VDRC 38399).
log2FC indicates log2 Fold Change.
The data is based on the following raw data files deposited to MassIVE repository (dataset ID MSV000099506)
20250602_H_EvoN_c02_EK_PRLhk1739_ID01 (control)
20250602_H_EvoN_c02_EK_PRLhk1739_ID02 (control)
20250602_H_EvoN_c02_EK_PRLhk1739_ID03 (control)
20250602_H_EvoN_c02_EK_PRLhk1739_ID04 (4EHP RNAi)
20250602_H_EvoN_c02_EK_PRLhk1739_ID05 (4EHP RNAi)
20250602_H_EvoN_c02_EK_PRLhk1739_ID06 (4EHP RNAi)
Statistical significance was determined using a two-sided moderated t-test (limma) with FDR correction (fdrtool) as implemented in the DEP2 R package.
Supp Data 4: 4EHP RNAi metabolomics
Metabolomics analysis of control (w1118) and 4EHP CP53 homozygous late third instar larvae.
Supp Data 5: 4EHP interacting mRNAs identified through TRIBE
TRIBE results from 4EHP-ADAR. Wild type or mutant transgenes were expressed in the larval fat body before isolating RNA for RNA seq.
Those mRNAs that were preferentially edited by the wild type 4EHP-ADAR (compared to the mutant 4EHP-ADAR) are given high binding scores.
Column B indicates the edited sites, by the reference genome location.
Columns E - J: Three samples from each genotype are shown. The numbers indicate the bases A, T, G, C reads in the indicated positions. Those edited by ADAR have higher G reads when wild type 4EHP-ADAR is expressed.
Supp Data 6: NELF-E RNAi dge.
Differential gene expression profile of the larval fat body mRNAs between the dcg-Gal4 flies crossed to control w1118 control flies or to NELF-E RNAi.
The data was filtered for those with baseMean values above 350.
log2FC indicates log2 Fold Change.
Differential gene expression was computed via the Seq-N-Slide pipeline (sns) using DESeq2 with its default two-sided Wald test on a negative-binomial generalized linear model; p-values were adjusted with the Benjamini–Hochberg method.
Supp Data 7: NELF-E RNAi proteomics
Quantitative proteomics analysis of the larval fat body proteins from dcg-Gal4 flies crossed to either the w1118 control, or to the NELF-E RNAi flies (VDRC 21009).
log2FC indicates log2 Fold Change.
The data is based on the following raw data files deposited to MassIVE repository (dataset ID MSV000099506)
20250226_H_Evo_EK_PRLhk1664_ID01 (control #1)
20250226_H_Evo_EK_PRLhk1664_ID02 (control #2)
20250226_H_Evo_EK_PRLhk1664_ID03 (control #3)
20250226_H_Evo_EK_PRLhk1664_ID04 (Nelf-E RNAi #1)
20250226_H_Evo_EK_PRLhk1664_ID05 (Nelf-E RNAi #2)
20250226_H_Evo_EK_PRLhk1664_ID06 (Nelf-E RNAi #3)
Statistical significance was determined using a two-sided moderated t-test (limma) with FDR correction (fdrtool) as implemented in the DEP2 R package.

## Sheet: Supp. Data 1
FlyBase ID	Gene names	VDRC ID	CG number	Thor intron dsRed
FBgn0024956CG7614	Mat1	12575	CG7614	suppressed
FBgn0010352	Ogdh1	12778	CG11661	suppressed
FBgn0028687	Rpt1	17176	CG1341	suppressed
FBgn0029823	Shmt	19206	CG3011	suppressed
FBgn0031390	tho2	25793	CG31671	suppressed
FBgn0002787	Rpn8	26183	CG3416	suppressed
FBgn0025582	eIF3e	27032	CG9677	suppressed
FBgn0264894		30121	CG44085	suppressed
FBgn0263396	sqd	32395	CG16901	suppressed
FBgn0259937	Nop60B	34597	CG3333	suppressed
FBgn0010591	Sply	37974	CG8946	suppressed
FBgn0053100	eIF4EHP	38399	CG33100	suppressed
FBgn0037888	scpr-B	43213	CG17210	suppressed
FBgn0027619	eIF3j	45744	CG12131	suppressed
FBgn0041194	Prat2	48823	CG10078	suppressed
FBgn0261394	Prosalpha3	104373	CG9327	suppressed
FBgn0040078	pont	105408	CG4003	suppressed
FBgn0003275	Polr2F	105937	CG1163	suppressed
FBgn0015283	Rpn10	110659	CG7619	suppressed
FBgn0032799	Dpm1	13731	CG10166	enhanced
FBgn0030612	Dbct	16505	CG5599	enhanced
FBgn0027548	nito	20942	CG2910	enhanced
FBgn0035978	Ugp	21832	CG4347	enhanced
FBgn0000319	Chc	23666	CG9012	enhanced
FBgn0034401	MetRS	25191	CG15100	enhanced
FBgn0283427	FASN1	29349	CG3523	enhanced
FBgn0263598	Vha68-2	34389	CG3762	enhanced
FBgn0000053	Gart	46293	CG31628	enhanced
FBgn0005671	Vha55	46553	CG17369	enhanced
FBgn0039358	Idh3g	52043	CG5028	enhanced
FBgn0004654	Pgd	100269	CG3724	enhanced
FBgn0039635	Pdhb	104022	CG11876	enhanced
FBgn0030177	CG2972	48771	CG2972
FBgn0035901	Pus7	26030	CG6745
FBgn0039726	eIF2Balpha	40321	CG7883
FBgn0036888	CG9330	44649	CG9330
FBgn0022800	Cad96Ca	1089	CG10244
FBgn0025686	Amnionless	2495	CG11592
FBgn0003071	Pfk	3016	CG4001
FBgn0263120	Acsl	3222	CG8732
FBgn0004057	G6pd	3337	CG12529
FBgn0024289	Sord1	3761	CG1982
FBgn0042627	FASN2	4290	CG3524
FBgn0038467	Adsl	6343	CG3590
FBgn0005278	Sams	7168	CG2674
FBgn0001233	Hsp83	7716	CG1242
FBgn0002069	AspRS	7750	CG3821
FBgn0027081	ThrRS	7752	CG5353
FBgn0053113	Rtnl1	7866	CG33113
FBgn0011704	RnrS	7965	CG8975
FBgn0033246	Acc	8105	CG11198
FBgn0259221	ATP8A	8136	CG42321
FBgn0022764	Sin3A	10808	CG8815
FBgn0037121	Polr2H	11203	CG11246
FBgn0010774	Ref1	12031	CG1101
FBgn0034997	Asm	12227	CG3376
FBgn0019938	Polr1A	12688	CG10122
FBgn0266452	Ctps	12759	CG45070
FBgn0001197	His2Av	12768	CG5499
FBgn0002906	Blm	13309	CG6920
FBgn0000479	Pde4	14534	CG32498
FBgn0008635	betaCOP	15418	CG6223
FBgn0033069	eIF3f2	15506	CG8335
FBgn0031657	Polr1C	15675	CG3756
FBgn0037926	Elp1	16077	CG10535
FBgn0029969	Acat1	16099	CG10932
FBgn0016697	Prosalpha5	16104	CG10938
FBgn0036309	Hip1	16137	CG10971
FBgn0014455	Ahcy	16251	CG11654
FBgn0023213	eIF4G1	17002	CG10811
FBgn0028689	Rpn6	18021	CG10149
FBgn0260634	eIF4G2	18031	CG10192
FBgn0033688	Prp8	18565	CG8877
FBgn0028690	Rpn5	18676	CG1100
FBgn0015245	Hsp60A	18738	CG12101
FBgn0036232	CG14125	18916	CG14125
FBgn0040075	rept	19021	CG9750
FBgn0032596	Prosbeta4	19079	CG17331
FBgn0028694	Rpn11	19272	CG18174
FBgn0004636	Rap1	20761	CG1956
FBgn0266268	FeCH	20804	CG2098
FBgn0039071	bb8	21521	CG4434
FBgn0020261	pcm	21677	CG3291
FBgn0283478	und	21772	CG4008
FBgn0261458	capt	21995	CG33979
FBgn0015282	Rpt2	22052	CG5289
FBgn0034708	Vps35	22180	CG5625
FBgn0033698	CG8858	23634	CG8858
FBgn0038145	Droj2	23637	CG8863
FBgn0027329	CCT6	23751	CG8231
FBgn0027496	epsilonCOP	24059	CG9543
FBgn0036663	Glts	24089	CG9674
FBgn0010621	CCT5	24098	CG8439
FBgn0284243	betaTub56D	24138	CG9277
FBgn0036428	Gbs-70E	24149	CG9238
FBgn0003074	Pgi	24257	CG8251
FBgn0284245	eEF1alpha1	24271	CG8280
FBgn0286784	TER94	24354	CG2331
FBgn0033520	Prx6b	24522	CG12405
FBgn0287209	Gfat1	24539	CG12449
FBgn0051075	CG31075	25676	CG31075
FBgn0037874	Tctp	26632	CG4800
FBgn0037994	eIF3d2	26637	CG4810
FBgn0250843	Prosalpha6	26653	CG4904
FBgn0032198	eEF1delta	26658	CG4912
FBgn0261797	Dhc64C	28053	CG7507
FBgn0015834	eIF3i	28976	CG8882
FBgn0030719	eIF5	29070	CG9177
FBgn0026777	Rad23	30497	CG1836
FBgn0261641	CG42724	30628	CG42724
FBgn0031713	Coq6	30691	CG7277
FBgn0029093	cathD	31012	CG1548
FBgn0026259	eIF5B	31365	CG10840
FBgn0039241	CG11089	31420	CG11089
FBgn0034442	CG11257	31474	CG11257
FBgn0026380	Prosbeta3	31608	CG11981
FBgn0037356	CG12170	31673	CG12170
FBgn0036785	CG13700	32064	CG13700
FBgn0039797	eIF4H2	32191	CG1340
FBgn0030376	CG2750	32416	CG2750
FBgn0028658	Adat1	32765	CG16889
FBgn0032439	Ref2	32829	CG17031
FBgn0284248	Cyt-c-p	33019	CG17903
FBgn0003189	r	33375	CG18572
FBgn0040319	Gclc	33512	CG2259
FBgn0028538	Sec71	33634	CG7578
FBgn0250906	Pgk	33797	CG3127
FBgn0263740	eIF2gamma	33834	CG43665
FBgn0040368	eIF4E7	33839	CG32859
FBgn0262734	eIF4H1	34301	CG4429
FBgn0284253	LeuRS	34498	CG33123
FBgn0030731	Mfe2	34613	CG3415
FBgn0028685	Rpt4	34624	CG3455
FBgn0011211	blw	34663	CG3612
FBgn0037891	Dlst	34966	CG5214
FBgn0005674	GluProRS	34994	CG5394
FBgn0001230	Hsp68	35007	CG5436
FBgn0032492	Prosalpha6T	35023	CG5648
FBgn0267385	Pyk	35165	CG7070
FBgn0025725	alphaCOP	35305	CG7961
FBgn0037607	Tkt	35330	CG8036
FBgn0010590	Prosbeta1	35923	CG8392
FBgn0034186	Gtf3c3	36069	CG8950
FBgn0027535	botv	37186	CG15110
FBgn0038376	Hmt-1	37356	CG4225
FBgn0033468	CG1418	37728	CG1418
FBgn0010217	ATPsynbeta	37812	CG11154
FBgn0003204	ras	40116	CG1799
FBgn0011785	BRWD3	40208	CG31132
FBgn0030086	CCT2	41190	CG7033
FBgn0027291	Idh3a	41192	CG12233
FBgn0028969	deltaCOP	41549	CG14813
FBgn0027580	Pcb	41576	CG1516
FBgn0024352	Stip1	41696	CG2720
FBgn0025724	beta'COP	42071	CG6699
FBgn0263121	Prosalpha1	43705	CG18495
FBgn0028692	Rpn2	44134	CG11888
FBgn0036974	eRF1	45027	CG5605
FBgn0028737	eEF1beta	45571	CG6341
FBgn0001216	Hsc70-1	45596	CG8937
FBgn0262955	Polr2B	45959	CG3180
FBgn0034691	Synj	46070	CG6562
FBgn0023175	Prosalpha7	46544	CG1519
FBgn0036258	eIF3l	46592	CG5642
FBgn0001220	Hsc70-5	47745	CG8542
FBgn0000052	Pfas	47972	CG9127
FBgn0034858	eIF2Bdelta	48708	CG10315
FBgn0029833	MCTS1	48773	CG5941
FBgn0027611	LManII	49352	CG6206
FBgn0028402	Polr3E	51696	CG10582
FBgn0012034	AcCoAS	100281	CG9390
FBgn0028686	Rpt3	100681	CG16916
FBgn0004363	porin	101336	CG6647
FBgn0285952	eEF5	101513	CG3186
FBgn0000566	Cth	103779	CG5345
FBgn0028684	Rpt5	105133	CG10370
FBgn0034627	eEFSec	105437	CG9841
FBgn0034654	eIF3k	105991	CG10306
FBgn0289579	Dld	106126	CG7430
FBgn0020443	eRF3	106240	CG6382
FBgn0011768	Fdh	110071	CG6598
FBgn0000579	Eno	110090	CG17654
FBgn0023172	RhoGEF2	110577	CG9635

## Sheet: Supp. Data 2
	gene	baseMean	log2FC	padj	s
1	Hsp23	172902	-3.85116	3.05254e-20	1
2	glob1	19216.2	5.70057	6.02137e-19	1
3	CG14302	803.25	8.24828	6.60766e-16	1
4	GstD5	610.963	4.33584	6.60766e-16	1
5	agt	1109.43	4.01808	8.21302e-16	1
6	CG30287	382.305	-2.90168	1.76098e-15	1
7	RpA-70	7738.77	2.28972	5.35043e-14	1
8	GstD3	11195.6	4.18894	5.69852e-14	1
9	CG8160	21536	4.44512	1.64173e-13	1
10	CG15210	2551.04	-3.97475	8.74119e-12	1
11	CG43060	6624.4	-3.29752	4.4474e-11	1
12	CG12115	408.191	7.52133	1.39063e-10	1
13	La	9529.54	2.5922	1.89528e-10	1
14	Cyp304a1	2404.22	-6.46932	1.34427e-09	1
15	CG17826	822.341	25.8629	3.13951e-09	1
16	RIOK1	671.118	2.05891	4.78932e-09	1
17	CG3513	1430.39	-3.07617	7.93629e-09	1
18	Arc1	63241.5	4.47653	1.29738e-08	1
19	CG1208	908.936	4.17945	1.56732e-08	1
20	CG30083	1102.18	-3.12401	1.93107e-08	1
21	CG11192	456.01	-3.31663	2.32796e-08	1
22	CG6933	1520.95	7.35238	3.57721e-08	1
23	CG2444	104625	-1.9307	5.17626e-08	1
24	Tsf1	36273	-4.54251	5.91395e-08	1
25	Irbp	1141.23	2.03661	1.05545e-07	1
26	CG5800	1462.81	1.97112	1.05545e-07	1
27	p53	1535.26	2.06466	1.81246e-07	1
28	SPH93	25969.1	-2.76504	2.54314e-07	1
29	CG7227	2710.46	-2.84567	2.68897e-07	1
30	CG10005	501.9	-2.68959	2.7449e-07	1
31	CG31248	370.304	3.38724	2.87169e-07	1
32	CG11459	12116	-2.9705	3.18199e-07	1
33	CG12325	733.728	2.08468	4.02909e-07	1
34	mre11	2234.86	2.17315	4.95282e-07	1
35	CG5728	1308.63	1.80271	5.78664e-07	1
36	CG6839	397.836	6.86807	5.78664e-07	1
37	CG6870	11269.5	-4.46463	6.66078e-07	1
38	CG31288	3634.94	4.59133	6.81525e-07	1
39	CG34136	6533.27	-3.52717	6.88953e-07	1
40	CG13962	41998.5	-3.43178	7.32552e-07	1
41	GstD6	2677.27	5.20424	7.32552e-07	1
42	bnb	2681.02	-2.50471	7.52246e-07	1
43	CG6769	3789.92	2.70306	7.9235e-07	1
44	Gr94a	356.638	6.37827	8.80261e-07	1
45	alphaTub85E	1624.81	2.68516	8.99049e-07	1
46	CG12499	891.919	1.93976	1.23369e-06	1
47	lncRNA:CR45593	1121.41	-2.84418	1.30119e-06	1
48	Thor	78401	-3.7905	1.37152e-06	1
49	Akr1B	10108.9	1.86073	1.4181e-06	1
50	kcc	2729.82	-2.69638	1.52068e-06	1
51	Ssrp	5686.42	1.68869	1.6353e-06	1
52	GILT2	9332.62	-3.87508	1.83831e-06	1
53	CG6357	4217.12	-3.71696	2.10067e-06	1
54	Kaz-m1	697.638	8.73267	2.4773e-06	1
55	Apoltp	15510.5	2.02267	2.80026e-06	1
56	CG8010	2714.31	2.45028	2.83506e-06	1
57	RPA3	2380.6	2.38938	2.94496e-06	1
58	CG13077	1654.87	4.38584	4.13696e-06	1
59	Hsp70Bb	564.541	5.18319	4.54872e-06	1
60	Ag5r	425.562	4.33449	4.56808e-06	1
61	CG3594	654.665	1.78791	6.49275e-06	1
62	CG10962	8006.85	-3.37911	7.29674e-06	1
63	Cyp6d5	47699.8	-4.10304	7.50069e-06	1
64	Cyp6a21	1135.16	-3.29083	9.19928e-06	1
65	Ace	657.493	-3.6664	1.0727e-05	1
66	CG2909	2614.12	2.23551	1.10552e-05	1
67	CG10189	2035.46	1.99449	1.28727e-05	1
68	CG33158	3212.54	1.7569	1.31457e-05	1
69	Fbp2	1.53493e+06	-3.55322	1.77319e-05	1
70	Arc2	4421.67	3.8388	1.97872e-05	1
71	eIF6	6042.94	1.78345	2.55305e-05	1
72	CG15347	10504.1	3.45545	2.57895e-05	1
73	CG10463	847.506	2.18509	2.6362e-05	1
74	pirk	3299.56	-2.49471	2.6362e-05	1
75	CG8664	571.951	4.21764	2.87794e-05	1
76	fiz	36316.5	-2.99199	3.03987e-05	1
77	Mocs1	1749.84	2.37695	3.16288e-05	1
78	CG5618	16533.8	-2.60854	3.3158e-05	1
79	ImpE2	4972.19	-4.00477	3.59728e-05	1
80	MsrA	20341.1	-4.03279	3.70106e-05	1
81	RpI1	1392.39	1.63065	4.02125e-05	1
82	CDase	1230.06	-2.48228	4.02125e-05	1
83	mfas	10303.3	-2.07306	5.03796e-05	1
84	Cyp6t1	1528.06	-3.44351	5.16345e-05	1
85	nbs	2038.99	1.633	5.33182e-05	1
86	CG6770	72815.1	-3.28368	5.69318e-05	1
87	Fbp1	6.77496e+06	-3.07503	5.84324e-05	1
88	CG7017	1846.9	6.9009	7.08051e-05	1
89	NHP2	2265.19	1.89986	7.97468e-05	1
90	Archease	3038.92	2.73819	8.22215e-05	1
91	CG9246	1658.17	1.59647	8.62199e-05	1
92	CG8369	30058.6	-2.76021	9.31698e-05	1
93	cDIP	506.028	-3.72703	0.000100309	1
94	Pgant4	508.685	-2.751	0.000105123	1
95	Cyp4p1	3360.9	-3.87816	0.000105123	1
96	Nxt1	2333.79	2.25701	0.000107295	1
97	Ugt302K1	780.312	2.96735	0.000107295	1
98	CG30349	2570.26	1.79932	0.000107789	1
99	lncRNA:CR43166	2099.84	-3.51756	0.000116296	1
100	CG8611	596.205	1.92215	0.000119998	1
101	CG10936	962.941	1.86876	0.000121057	1
102	nclb	2322.71	1.86408	0.000121679	1
103	CG30091	4630.87	-3.44509	0.000124529	1
104	CG18563	21514	-2.39756	0.000133037	1
105	Hsp27	21232	-1.75785	0.000142162	1
106	CG10764	3393.9	-2.34551	0.000178574	1
107	CG1582	3480.18	1.28411	0.000199736	1
108	CG13905	1956.66	1.61648	0.000214245	1
109	l(1)G0020	894.636	1.9283	0.000227184	1
110	l(2)k09022	995.015	1.51067	0.000235787	1
111	CG7715	748.542	6.23457	0.000237204	1
112	Sema2a	364.525	-1.98421	0.000243378	1
113	CG3301	1795.15	-3.22494	0.00026482	1
114	CG15553	399.076	-4.7014	0.0002747	1
115	Srr	5732.22	-3.26393	0.000294572	1
116	CG12934	2615.85	5.94754	0.000313639	1
117	CG14245	492.539	1.98244	0.000320194	1
118	pio	518.557	-2.29653	0.000349317	1
119	yip7	1733.86	4.78838	0.000351965	1
120	CG10638	30671.2	2.72891	0.000356722	1
121	mura	872.619	-2.00845	0.000362758	1
122	CG1671	1055.17	1.68512	0.000392149	1
123	CG8545	1760.28	1.57102	0.000396225	1
124	CG14907	3835.87	2.83745	0.00041047	1
125	obe	4405.9	1.73398	0.000422511	1
126	Syx13	7199.34	-1.98492	0.000422511	1
127	scu	28811.8	-2.26312	0.000447223	1
128	CG5002	1114.63	1.98896	0.000482116	1
129	CG17739	1066.87	-2.41291	0.000501772	1
130	CG13116	804.032	-2.94819	0.000516048	1
131	Lsp1alpha	690151	-2.9168	0.000530614	1
132	CG13594	2043.04	-2.67814	0.000548894	1
133	RpI135	646.2	1.805	0.00054983	1
134	Tsp42Ej	8394.41	-2.26505	0.000557733	1
135	Syt1	31431.3	-2.631	0.000585506	1
136	CG3448	1559.96	1.87623	0.000590712	1
137	GILT3	2472.95	-2.60157	0.000604	1
138	Rs1	2484.68	1.71676	0.000604	1
139	CG14787	1561.78	1.9796	0.000663922	1
140	CG14906	456.305	1.67856	0.000740712	1
141	CG16926	142949	-1.95324	0.000767741	1
142	prc	449.649	2.71256	0.000794658	1
143	CG30154	1044.99	-2.81327	0.00079561	1
144	Yp3	1223.14	-4.45863	0.000810035	1
145	mbm	614.36	1.32435	0.000822088	1
146	CG16758	55360.6	-1.78443	0.000822088	1
147	Gnmt	13264.8	-3.66449	0.000826974	1
148	CG14961	641.741	-2.67262	0.000878571	1
149	ppan	706.638	1.24055	0.000892144	1
150	CG8173	2512.62	1.65104	0.000900262	1
151	pit	1616.25	1.66399	0.000936839	1
152	hoip	2231.12	1.63334	0.00094429	1
153	CG31549	5199.51	1.5177	0.000998221	1
154	CG8679	2795.08	-2.43968	0.00101298	1
155	Nmdmc	8191.2	-1.79578	0.00102726	1
156	CG6724	1553.36	1.74039	0.00105313	1
157	Nsun2	1552.47	1.40552	0.00118206	1
158	l(2)34Fd	665.009	1.43605	0.00128709	1
159	CG8665	11912.9	-3.80309	0.00131114	1
160	Obp99a	52023.3	2.54626	0.00137904	1
161	Mys45A	1226.93	1.17585	0.00147139	1
162	CG7728	1426.93	1.33759	0.00148583	1
163	CG12177	1882.43	2.58831	0.00149423	1
164	su(r)	2827.73	2.16046	0.00161279	1
165	CG6712	827.117	1.3921	0.00176348	1
166	Gbp1	9319.78	-1.63197	0.00179055	1
167	Muc96D	767.193	4.98595	0.00180432	1
168	Ns1	2675.13	1.38611	0.00190737	1
169	CG11030	1402.57	1.1672	0.00191642	1
170	CG12896	352.28	-1.96667	0.00193075	1
171	vito	553.805	1.19863	0.00198057	1
172	CG5033	1455.81	1.32122	0.00211625	1
173	SLC22A	782.457	-2.07272	0.00213223	1
174	CG1703	7869.23	1.2897	0.00219474	1
175	Nplp2	10475.6	2.47281	0.00221081	1
176	nw	825.41	-2.34729	0.00221808	1
177	gas	1828.44	1.25782	0.00222969	1
178	CG42319	385.948	2.18394	0.00234748	1
179	CG42445	726.04	-2.04101	0.0026733	1
180	CG32344	1490.73	1.33205	0.0026733	1
181	Eglp4	1638.51	-1.79996	0.0027218	1
182	CG9143	871.116	1.71394	0.0027218	1
183	Slc45-1	10189.9	-1.92862	0.00273792	1
184	aqz	3298.16	-1.84975	0.00273792	1
185	CG1463	597.391	1.25161	0.00277337	1
186	CG4151	363.281	4.05572	0.00281495	1
187	IscU	6836.76	1.20326	0.00287486	1
188	LysB	390.513	4.05783	0.00296414	1
189	CG6937	1302	1.34716	0.00310375	1
190	CG34282	3470.12	4.36199	0.00321225	1
191	LysS	424.175	3.83749	0.00328599	1
192	CG11710	2166.44	1.09444	0.00329306	1
193	GstE6	1613.89	1.85154	0.00330527	1
194	CG12975	605.014	1.4003	0.0033061	1
195	Sodh-2	1684.12	2.52226	0.00354713	1
196	CG31142	1316.23	1.45625	0.00370511	1
197	CG42663	2036.95	-1.9588	0.00387444	1
198	Lst	29049.7	-2.26751	0.00404027	1
199	CG4259	1666.6	2.24822	0.00415713	1
200	Peritrophin-15a	4352.2	4.04232	0.00439424	1
201	CG4866	1001.58	1.2847	0.00440825	1
202	CG17219	419.742	1.42522	0.0047067	1
203	CG5171	898.962	2.19545	0.0047067	1
204	CG44014	2221.96	-1.54241	0.00472993	1
205	CG5114	2409.86	1.40132	0.00479932	1
206	CG8850	8152.99	-1.90871	0.00479932	1
207	CG6409	508.382	2.56257	0.00480133	1
208	Aldh	25667.8	1.18963	0.00483942	1
209	CG4629	607.072	-1.61883	0.00505914	1
210	Rpb10	2645.3	1.36535	0.00571052	1
211	CG13097	867.864	1.12222	0.00571485	1
212	CG8389	8075.26	-2.56458	0.00571485	1
213	Drs	52939	-1.88461	0.00581216	1
214	lncRNA:CR44316	3304.1	2.35681	0.00583745	1
215	dsb	4967.68	-1.92426	0.00591207	1
216	Rrp4	1143.14	1.45493	0.00610287	1
217	CG7384	2209.31	-1.93774	0.00611984	1
218	CG4822	28361.3	-1.79164	0.00611984	1
219	CG16952	2588.9	-1.38233	0.00619945	1
220	Peritrophin-15b	1717.12	3.43214	0.00619945	1
221	CG9799	1432.82	1.373	0.00620382	1
222	CG9297	934.162	2.54883	0.0062739	1
223	mahj	1648.93	1.26322	0.00634804	1
224	CG32302	725.926	3.23338	0.00671825	1
225	CG5966	58382.4	-1.76736	0.00691164	1
226	CG1785	1871.3	1.33957	0.00707321	1
227	CG9253	1735.84	1.29659	0.00712736	1
228	CG12171	7867.72	1.8245	0.00720788	1
229	CG12338	7687.2	-2.0629	0.00736881	1
230	Nle	1302.41	1.48598	0.00753102	1
231	aay	13258.7	-2.25772	0.00766163	1
232	CG32278	1314.47	1.21984	0.00774956	1
233	Zasp66	459.256	1.21904	0.00774956	1
234	Pura	1083.36	-1.6755	0.00798231	1
235	l(3)72Dn	466.553	1.20788	0.00822326	1
236	miple2	7646.43	-1.74513	0.00823897	1
237	Rbm13	1151.88	1.34258	0.00849076	1
238	Cyt-b5-r	6822.4	-1.97058	0.00849358	1
239	CG13384	3289.74	-1.40101	0.00896686	1
240	Rpp25	513.415	1.13473	0.00927845	1
241	CG33926	3150.45	-2.06576	0.0100503	1
242	CG4210	3427.86	1.89137	0.0102692	1
243	CG14230	880.531	1.29714	0.0103272	1
244	w	2896.39	1.27808	0.0105745	1
245	lncRNA:CR32194	660.631	-1.56003	0.0107718	1
246	arg	3807.11	2.07606	0.0112689	1
247	Pdxk	6171.61	-1.61733	0.0112951	1
248	Ns3	1159.07	1.2626	0.0113453	1
249	CG15385	1392.67	-1.70428	0.0114506	1
250	mt:srRNA	3043.98	-1.62595	0.0114506	1
251	CG9664	8054.55	-1.79091	0.0116425	1
252	Jon65Aiv	6548.34	2.85602	0.0116425	1
253	CG7530	1222.15	1.02493	0.0118294	1
254	REG	5231.19	0.979119	0.0118458	1
255	Sema1b	3478.8	-1.2177	0.0118918	1
256	wcd	636.158	1.4346	0.0120527	1
257	Rrp46	464.986	1.3548	0.0121616	1
258	jbug	475.924	-1.37176	0.0121616	1
259	CG18528	2181.21	1.48093	0.0121711	1
260	CG10286	1715.59	1.17112	0.0125646	1
261	CG9691	30677.5	-1.86543	0.0125646	1
262	Elp2	1741.63	1.2669	0.012604	1
263	CG12099	5547.52	-1.16943	0.0128007	1
264	cer	22826	-1.62362	0.0128601	1
265	fax	8502.89	-1.58128	0.0129511	1
266	msk	6691.79	1.09688	0.0129511	1
267	GstT4	7787.56	-2.18284	0.013383	1
268	CBP	375.574	-1.50061	0.0135597	1
269	CG18596	2668.4	1.0876	0.0138121	1
270	TotA	69426.4	-1.75753	0.0138121	1
271	pic	6128.47	1.02787	0.0139295	1
272	CG31793	3013.58	1.79925	0.0139559	1
273	Nmnat	1403.14	0.885438	0.0145501	1
274	Prp31	3821.67	1.06969	0.0148126	1
275	fz2	5411.99	-1.63822	0.014854	1
276	CG33459	1920.24	-1.95134	0.0151027	1
277	Smyd5	1266.99	1.16352	0.0152589	1
278	RpS7	86413.9	-1.79483	0.0152589	1
279	CG2201	6104.94	-1.22896	0.0153134	1
280	l(2)efl	710.556	1.82465	0.0155236	1
281	Obp83ef	14383.7	-1.38726	0.0156259	1
282	Rubicon	876	-1.17602	0.0162122	1
283	CG6171	1569.08	0.992387	0.0162122	1
284	Pus1	712.053	0.998523	0.0162122	1
285	CG1092	1571.65	1.30377	0.016266	1
286	CG5849	4539.52	-1.4998	0.0165026	1
287	CG12608	1228.67	1.03263	0.0165026	1
288	Pdcd4	2954.35	-1.56846	0.016769	1
289	Spn42Dd	9896.23	-1.64112	0.0168181	1
290	CG42329	539.125	1.95393	0.0172454	1
291	Tsr1	2760.94	0.949903	0.017639	1
292	CG18273	1018.08	1.07932	0.0180616	1
293	Fim	3625.6	-1.48854	0.0181692	1
294	CG43896	1314.19	1.80261	0.0183348	1
295	JhI-26	6120.03	2.03974	0.0184042	1
296	CG3335	925.648	1.07325	0.0185075	1
297	Dph5	2467.17	1.27821	0.0185075	1
298	Sgsh	4524.41	-1.54398	0.0186692	1
299	CG8675	1152.89	1.4094	0.0186692	1
300	fog	1575.59	-1.56175	0.0187416	1
301	Cyp9b1	2761.23	1.94205	0.0189177	1
302	Rift	1567.91	-1.00185	0.0197164	1
303	Nop56	3938.66	1.29476	0.0198579	1
304	Ku80	2758.15	1.24605	0.0199553	1
305	CG16704	78192	-1.6327	0.0202342	1
306	Jheh2	5742.05	-1.71914	0.0204296	1
307	CG8405	5802.36	-1.35733	0.0204814	1
308	zip	12980.5	-1.3419	0.020632	1
309	CG11837	507.242	1.25746	0.020632	1
310	CG2233	423288	-1.49816	0.020632	1
311	Ama	35475.7	-1.46932	0.0211401	1
312	CG6512	9644.85	0.911522	0.0212798	1
313	sinu	480.469	-1.30545	0.0214664	1
314	Mhc	500.946	1.58879	0.0217952	1
315	CG34404	503.846	-1.20754	0.0222397	1
316	Ppa	883.267	-1.60599	0.0225501	1
317	ImpE3	359.599	-1.61548	0.0225501	1
318	CG12134	1241.32	1.44819	0.0226815	1
319	Cht10	970.478	-1.16415	0.0231326	1
320	path	6679.17	-1.38259	0.0231326	1
321	AOX3	5379.86	-1.57494	0.0233032	1
322	ver	1651.94	1.29564	0.0237223	1
323	CG2277	17734.6	-1.19405	0.0237223	1
324	CG6550	1209.02	1.21104	0.0237771	1
325	Hsp67Ba	872.749	-1.32127	0.0244669	1
326	Nop60B	3647.8	1.2774	0.024589	1
327	CG17278	4575.17	-1.50656	0.0249964	1
328	Col4a1	33895	1.43849	0.0250487	1
329	PGRP-SD	8177.34	-1.41903	0.0252745	1
330	up	414.627	1.56272	0.0259109	1
331	Csl4	808.648	1.29254	0.0263508	1
332	rgr	10566	-1.26565	0.0263862	1
333	Drip	511.047	1.20782	0.0266715	1
334	GstE3	48074.8	-1.9154	0.0266715	1
335	Whamy	1289.3	-1.6035	0.0270444	1
336	l(2)09851	1990.56	1.01941	0.0270987	1
337	l(3)72Dp	592.477	-1.34135	0.0271741	1
338	RNaseZ	635.849	0.980605	0.0271741	1
339	CG8549	4106.74	0.86169	0.0276503	1
340	Hus1-like	795.358	1.41999	0.0279422	1
341	CG10467	4613.13	-1.36443	0.0280382	1
342	AttC	33637.2	-2.08212	0.0286421	1
343	Mdr49	2975.22	-1.49396	0.0288256	1
344	CG3764	1812.02	-1.27685	0.0289043	1
345	CG11563	822.137	1.21761	0.0290798	1
346	Prx2540-2	779.731	-1.24835	0.0295929	1
347	GNBP3	36104.1	-1.40752	0.0295929	1
348	Fkbp39	6314.32	1.11855	0.0299704	1
349	Nepl21	43242.2	-1.26096	0.0313731	1
350	Dbp45A	1087.06	0.930374	0.0328811	1
351	CG8620	1253.75	1.71929	0.0332305	1
352	vir-1	34969.6	-1.27855	0.0337166	1
353	CG8468	3146.08	-1.1886	0.0337425	1
354	CG6841	1955.39	1.01563	0.0337612	1
355	peng	1697.53	1.13739	0.0338348	1
356	vkg	13403.6	1.36301	0.0338348	1
357	pyd	3342.66	-1.27148	0.0339205	1
358	gb	3255.18	-1.09008	0.0340898	1
359	Nrt	420.228	-1.24293	0.034503	1
360	CG11123	1026.61	0.910129	0.0345087	1
361	alpha-Est8	1663.24	-1.12887	0.0347551	1
362	CG5506	440.559	1.90507	0.0350423	1
363	Ptpmeg2	7984.31	-1.05195	0.0350423	1
364	CG13185	766.089	1.19824	0.0350423	1
365	CG14957	725.334	-1.26568	0.0355614	1
366	bowl	554.017	-1.27588	0.0355614	1
367	kel	3599.1	-1.15536	0.0355938	1
368	CG12825	4290.03	1.43941	0.0355938	1
369	CG43114	3194.79	-1.6198	0.0357202	1
370	Reg-5	15629.1	-1.32149	0.0357202	1
371	Lapsyn	1087.75	-1.27825	0.0357202	1
372	bchs	3093.23	-1.34101	0.036364	1
373	Art8	713.556	1.06693	0.0376759	1
374	comm2	1161.25	-1.36057	0.0381987	1
375	Hr4	3485.22	-1.30402	0.0388823	1
376	l(2)k09848	850.724	1.02031	0.0389772	1
377	CG2972	1466.97	0.979203	0.0391014	1
378	CG11583	839.744	0.932145	0.0395819	1
379	CG1773	30377.2	-1.21038	0.0403882	1
380	CG9932	3574.48	-1.28393	0.0408652	1
381	CG11590	3761.35	-1.0724	0.0412367	1
382	Glut1	4067.9	-1.25944	0.041501	1
383	Shrm	1054.68	-1.07485	0.0416401	1
384	CG6201	1435.17	-1.29124	0.0429705	1
385	CG1607	12016.5	-1.49699	0.0429705	1
386	CG34244	1732.43	1.61806	0.0430627	1
387	siz	4269.03	-1.21291	0.0437882	1
388	Jon65Aiii	3642.75	1.78023	0.0439127	1
389	CG9286	1857.66	1.06002	0.044895	1
390	nop5	2861.2	0.956589	0.0457874	1
391	CG14300	1882.81	1.70817	0.0457988	1
392	CG7029	2011.23	-1.18306	0.0458399	1
393	CG14275	1536.48	1.6275	0.0468279	1
394	CG43133	492.556	-1.52875	0.048353	1
395	CG43051	2652.65	-1.40663	0.0485362	1
396	mth	1285.61	-1.15552	0.0485362	1
397	Pop5	479.069	0.953702	0.0485362	1
398	Rev7	1373.14	0.947373	0.0485362	1
399	tok	8684.17	-1.08054	0.0485362	1
400	Nph	6029.66	0.776844	0.0488888	1
401	CG14401	2738.74	-1.28789	0.0489757	1
402	Nepl20	766.581	1.17401	0.0506047	NA
403	spirit	12726.4	-1.28307	0.0507693	NA
404	CG14207	15700.8	-1.36695	0.0528316	NA
405	CG34325	1410.35	-0.899319	0.0530493	NA
406	CG31522	4353.87	-1.28377	0.0530816	NA
407	CG4927	510.525	1.27476	0.0530816	NA
408	fra	3544.49	-0.99898	0.0530816	NA
409	SPoCk	7621.65	-1.01036	0.0531303	NA
410	l(1)G0004	918.833	1.04118	0.053133	NA
411	PGRP-SB1	21140.9	-1.42894	0.0533048	NA
412	lncRNA:CR46489	727.373	1.55105	0.0535791	NA
413	CG42259	565.462	1.41892	0.0537036	NA
414	Cyp4d2	3058.11	-1.47731	0.0537036	NA
415	CG31344	1626.47	-1.12155	0.0537036	NA
416	LManII	123327	-1.24663	0.0542679	NA
417	CG7637	704.09	1.08788	0.0544635	NA
418	l(2)37Cg	422.984	0.868014	0.0544738	NA
419	axo	1694.58	-1.30993	0.0547308	NA
420	CG18557	1663.6	-1.18086	0.0554217	NA
421	Pbgs	1947.7	1.1419	0.0557818	NA
422	l(3)07882	758.355	0.970026	0.055895	NA
423	Elp1	1783.59	0.964482	0.056446	NA
424	Pur-alpha	866.432	-1.27605	0.0570018	NA
425	CG15739	1791.37	0.981791	0.057269	NA
426	CG11417	648.134	0.885066	0.0573832	NA
427	Bbd	49229.4	-1.41801	0.0573832	NA
428	CG15293	7731.36	1.35643	0.0575827	NA
429	SppL	1079.02	-1.0314	0.0575827	NA
430	RtcB	3240.48	0.920716	0.0575827	NA
431	CG3308	2933.55	-1.18749	0.0575827	NA
432	Oatp74D	2461.22	-1.21926	0.0577154	NA
433	Cyp6a8	1007.66	-1.50389	0.0585504	NA
434	CG2065	1722.39	0.812838	0.0595144	NA
435	Rack1	71978.7	-1.21171	0.0597307	NA
436	Cyp4e2	15476.8	-1.32008	0.0597307	NA
437	Atg1	1781.58	-1.06761	0.0599004	NA
438	CG13784	5455.12	-1.05433	0.0601339	NA
439	CenG1A	624.023	-0.838271	0.0601339	NA
440	MFS17	968.32	-1.15243	0.0611151	NA
441	CG3071	872.505	1.08501	0.0614746	NA
442	l(3)72Ab	5133.78	0.966392	0.0626111	NA
443	pck	567.226	-0.883967	0.0627419	NA
444	cold	792.039	-0.900694	0.0629706	NA
445	U3-55K	651.218	1.05275	0.063087	NA
446	Mmp1	2997.76	-1.02593	0.0630911	NA
447	CG17224	3748.34	-1.30054	0.0630977	NA
448	CG8738	1642.3	-1.01909	0.0632277	NA
449	Fhos	2742.09	-1.2166	0.0636322	NA
450	CG10445	350.547	1.06576	0.0638689	NA
451	CG5262	1837.91	-1.1821	0.0642289	NA
452	cib	16022.9	-1.02653	0.0644144	NA
453	CG34253	12872.4	-1.12037	0.0645951	NA
454	CG7839	976.29	0.881063	0.0653836	NA
455	bgm	1277.3	1.17986	0.0653836	NA
456	Jheh3	5392.8	-1.27406	0.0656192	NA
457	Cpes	1684.25	-0.911928	0.0656476	NA
458	pasi2	493.021	-1.05081	0.0658297	NA
459	Ih	655.353	-1.15527	0.0659491	NA
460	RhoGAP15B	1850.31	-1.0547	0.0661156	NA
461	CG4806	874.04	0.978029	0.0667233	NA
462	P32	3010.05	0.990316	0.0668236	NA
463	Fas2	612.959	-1.17122	0.0683967	NA
464	sro	4789.72	-1.21667	0.0699995	NA
465	cv-c	3312.39	-0.881477	0.0704806	NA
466	CG9107	653.539	0.905951	0.0710413	NA
467	Mal-A6	13675	-0.990622	0.0718887	NA
468	CG31789	707.56	1.41243	0.0720045	NA
469	CG10444	6295.47	-1.00172	0.0722626	NA
470	Pgant8	1167.63	-0.890194	0.072478	NA
471	7B2	747.893	-1.18162	0.0731295	NA
472	dre4	7310.83	0.772418	0.0736996	NA
473	CG7714	633.797	0.956802	0.0736996	NA
474	GstD4	1725.45	1.1735	0.074543	NA
475	CG8586	17483.4	-1.06932	0.074977	NA
476	RfC4	1102.84	0.824579	0.0754153	NA
477	Spn43Aa	864.598	-1.04388	0.075642	NA
478	CG9812	43417.4	-1.04347	0.0762712	NA
479	CG9630	607.621	0.893962	0.0764125	NA
480	CG1575	828.578	1.02233	0.0769302	NA
481	CG12643	2553.38	-1.01361	0.0769302	NA
482	Strn-Mlck	1305.78	-1.1143	0.0769302	NA
483	CG32075	843.348	0.756696	0.0775933	NA
484	CG5151	1498.91	-1.21298	0.0778056	NA
485	Act57B	1176.53	1.13513	0.0787024	NA
486	CG10433	4237.15	-1.30039	0.0787024	NA
487	Dys	2007.7	-0.788343	0.0787024	NA
488	Exn	983.062	-1.08727	0.0790337	NA
489	CG11425	2124.05	1.16975	0.0790337	NA
490	CG18473	1134.48	-1.15425	0.0790337	NA
491	Cpr49Ac	362065	-1.05406	0.0792868	NA
492	Lk6	9533.64	-0.977077	0.0799056	NA
493	Pal1	15384.4	-0.988484	0.0809268	NA
494	Lsd-1	168636	-1.10298	0.0813778	NA
495	Paics	158391	-1.05033	0.0813778	NA
496	CG1074	789.445	0.686105	0.0815175	NA
497	Nopp140	1950.14	0.826977	0.0815554	NA
498	CG44286	1405.2	-0.99087	0.081985	NA
499	Eip78C	4750.86	-1.0265	0.0823071	NA
500	NaPi-III	1456.7	1.06331	0.0823074	NA
501	syd	1534.08	-0.831665	0.0826167	NA
502	CG9444	16014.8	-1.10214	0.0830578	NA
503	CG7246	506.383	0.802176	0.0831786	NA
504	CG15820	5673.21	-1.12786	0.0834402	NA
505	mRpL54	789.897	0.75015	0.0846879	NA
506	Karl	1639.16	-0.828419	0.0846879	NA
507	Msr-110	1919.2	-1.06123	0.0848018	NA
508	CG9135	906.349	-0.925678	0.0848183	NA
509	CG16974	3588.42	-0.835731	0.0852325	NA
510	RhoU	571.619	-1.0596	0.085457	NA
511	CG7519	1484.84	0.812729	0.0856888	NA
512	egh	4706.79	-1.06169	0.0866861	NA
513	CG6012	1368.16	-1.03587	0.0873281	NA
514	CG7763	3782.12	-1.19956	0.0873281	NA
515	CG11737	7368.92	-0.960703	0.0875298	NA
516	Pdk	14175.4	-1.08913	0.0877138	NA
517	CG4610	1043.41	0.701828	0.0885865	NA
518	CG13252	1209.39	-0.885789	0.0896836	NA
519	CG10903	1008.5	0.71002	0.0910109	NA
520	Dr	514.003	-0.97485	0.0910109	NA
521	Rab40	361.72	-0.748416	0.0910109	NA
522	Stat92E	16976	-1.00203	0.0912268	NA
523	Ilp6	18957	-1.0576	0.0916422	NA
524	CG12384	15008.6	-1.00044	0.092428	NA
525	CG11180	430.642	0.917892	0.092428	NA
526	E23	6498.04	-0.975666	0.0929241	NA
527	CG10628	923.448	0.783132	0.0931671	NA
528	Rpb12	2526.49	0.763115	0.0934168	NA
529	Ggt-1	876.833	-1.19758	0.0939026	NA
530	Hs6st	430.659	-0.869159	0.0940362	NA
531	CG9733	666.112	1.20471	0.0940362	NA
532	CG30088	452.718	-1.00488	0.0940431	NA
533	Sxl	1615.33	-1.01221	0.0940431	NA
534	mod	6506.85	0.84494	0.0945328	NA
535	CG7149	7119.98	-0.921342	0.0947853	NA
536	RPA2	1406.75	0.660423	0.095113	NA
537	bys	1219.08	0.772443	0.0966817	NA
538	CG43742	967.44	1.05594	0.0969176	NA
539	Ppat-Dpck	5880.16	-1.07718	0.0977134	NA
540	CARPB	13244.4	-0.963134	0.0977134	NA
541	CG6115	9194.45	-0.917062	0.0977134	NA
542	CG7924	2750.07	1.14172	0.0977134	NA
543	Naxd	5993.54	-0.963585	0.0979955	NA
544	cindr	4726.15	-0.835172	0.0979955	NA
545	Snx27	12600.8	-1.03725	0.0983247	NA
546	CG32521	11876.2	-0.949516	0.0983247	NA
547	CG30010	523.51	-1.01934	0.0988931	NA
548	CG4335	3166.89	1.06686	0.0990319	NA
549	CG6145	4528.24	-1.04435	0.100022	NA
550	Pus7	779.953	0.695514	0.10003	NA
551	CG1542	3107.62	0.892145	0.101195	NA
552	UK114	19307.5	-0.917257	0.102158	NA
553	hng3	893.534	-0.937479	0.102331	NA
554	CG4269	13625.4	-0.88861	0.102529	NA
555	CG7953	1065.35	1.15338	0.10253	NA
556	Bsg	15577.9	-0.986105	0.10273	NA
557	Cyp6g1	47068.1	-1.06762	0.103216	NA
558	Nsun5	1559.73	0.728498	0.106901	NA
559	CG34132	2380.64	0.860857	0.106901	NA
560	CG10082	2067.89	-0.890919	0.107268	NA
561	Adgf-D	9764.52	-1.01829	0.107983	NA
562	ABCD	3288.32	-0.936564	0.108026	NA
563	CG2691	1911.63	0.712568	0.109181	NA
564	Rab32	18666.8	-0.886631	0.109181	NA
565	CG9705	4223	-0.823499	0.110636	NA
566	lectin-28C	6501.01	-0.958901	0.110671	NA
567	mdlc	664.914	0.520561	0.111767	NA
568	mim	1290.91	-0.860475	0.111865	NA
569	epsilonTry	735.452	1.09373	0.111865	NA
570	NimC2	97400.7	-0.882698	0.111865	NA
571	18SrRNA-Psi:CR41602	143365	-1.08441	0.111865	NA
572	CG18003	12211	-0.892823	0.111969	NA
573	CG9663	2316.64	-0.864544	0.112687	NA
574	HmgD	3788.68	-0.739385	0.114291	NA
575	ergic53	4922.24	-0.838159	0.114743	NA
576	CG15877	427.041	0.607429	0.114743	NA
577	Ance-4	21648.7	-0.939583	0.114743	NA
578	CG32448	2406.3	-0.879047	0.115375	NA
579	CG9300	1500.86	0.805585	0.115579	NA
580	rdog	1687.5	0.817225	0.116564	NA
581	mRpS11	974.002	0.666839	0.117121	NA
582	udt	2128	-0.844279	0.117875	NA
583	Zfrp8	804.619	0.798808	0.117875	NA
584	mub	8951.46	-0.930108	0.11833	NA
585	cpx	413.141	0.838081	0.11833	NA
586	Spn55B	6163.33	-1.03999	0.11833	NA
587	Vago	25790.7	-1.03473	0.11833	NA
588	neo	375.169	-0.687891	0.118412	NA
589	CG32647	450.411	-1.05376	0.118528	NA
590	Nipsnap	5467.88	-0.90918	0.119136	NA
591	CG5084	1292.8	0.788019	0.119465	NA
592	e	1992.7	1.04605	0.119573	NA
593	CG9512	947.603	0.910809	0.119925	NA
594	CG4554	685.765	0.78871	0.120106	NA
595	Sas10	638.492	0.869078	0.120224	NA
596	CG18549	7349.91	-0.88742	0.120489	NA
597	NetB	588.397	-0.967264	0.12069	NA
598	Surf6	588.705	0.69725	0.121199	NA
599	CG9837	11981.2	-0.852745	0.121227	NA
600	tkv	1563.28	-0.616019	0.121323	NA
601	Had1	1923.57	-0.667286	0.122073	NA
602	CG14688	2038.35	-1.00922	0.122626	NA
603	CG9240	1488.56	-0.775686	0.122989	NA
604	CG18858	747.947	-0.842648	0.123096	NA
605	melt	358.892	0.660808	0.124028	NA
606	Tgi	1127.09	-0.566164	0.124028	NA
607	Sting	2499.57	-0.846701	0.124028	NA
608	Cyp4d14	688.459	-0.836533	0.124051	NA
609	LeuRS	2296.28	0.653911	0.124051	NA
610	eIF4A	59203.4	-0.803052	0.124051	NA
611	CG15706	3816.76	-0.792312	0.124051	NA
612	kz	411.862	0.725205	0.124732	NA
613	CG6928	6686.92	-0.809958	0.12508	NA
614	Zpr1	1226.65	0.728653	0.126088	NA
615	Gs1	155640	-0.849022	0.126701	NA
616	CG4752	5882.23	-0.993379	0.126781	NA
617	Inx2	1034.59	-0.833743	0.127568	NA
618	RnrS	1637.68	-0.811453	0.129143	NA
619	CG42671	1780.7	-0.678935	0.129455	NA
620	Khc-73	8610.05	-0.647223	0.131216	NA
621	Sfxn1-3	11526.6	-0.752558	0.131299	NA
622	dop	6011.61	-0.59257	0.131986	NA
623	CG2064	6795.99	0.899342	0.131986	NA
624	Gart	89168.4	-0.813153	0.132127	NA
625	CG4069	1179	0.741843	0.132163	NA
626	Ndae1	1168.14	-0.952419	0.132786	NA
627	Dscam1	377.183	-0.827654	0.133231	NA
628	Ada	723.513	0.624783	0.133392	NA
629	Su(dx)	3778.37	-0.726414	0.133729	NA
630	CG9449	20613.6	-0.843782	0.13548	NA
631	Esyt2	3809.33	-0.746087	0.136011	NA
632	Pkn	2092.04	-0.762589	0.136753	NA
633	Odc1	14567.5	-0.91205	0.137515	NA
634	CG5776	397.361	0.517428	0.138158	NA
635	CG2765	4928.56	-0.821274	0.138158	NA
636	Pli	3782.74	-0.812774	0.138158	NA
637	l(2)k01209	767.142	0.638009	0.138158	NA
638	CG15099	6686.88	-0.674395	0.13822	NA
639	a	1594.31	-0.858626	0.138344	NA
640	CG30187	3618.7	0.916455	0.138344	NA
641	Vamp7	6380.04	-0.756814	0.13835	NA
642	dia	1252.9	-0.733718	0.140087	NA
643	CG6984	631.729	-0.823541	0.140289	NA
644	eIF2D	2290.15	0.625312	0.14091	NA
645	pug	61496.8	-0.85648	0.141039	NA
646	CG33460	1134.66	0.832971	0.141281	NA
647	CG11275	1696.68	-0.874813	0.144205	NA
648	CG8944	696.212	-0.889495	0.144205	NA
649	CG11474	19820.9	-0.79982	0.144457	NA
650	Mhcl	5035.82	-0.741076	0.144457	NA
651	CG4036	1071.86	0.706318	0.144457	NA
652	Sec16	3771.28	-0.753597	0.144457	NA
653	CG7298	394.489	0.940625	0.145584	NA
654	Cyp6a22	457.167	-0.837506	0.1456	NA
655	Rim2	2278.57	-0.8899	0.147209	NA
656	CG3376	59685.6	-0.821628	0.147554	NA
657	schlank	12013.1	-0.752669	0.147554	NA
658	oys	17844.6	-0.717223	0.147855	NA
659	Gcn5	6580.44	0.829278	0.148628	NA
660	CCHa2	8485.32	-0.789519	0.149114	NA
661	CG3907	1936.64	-0.700705	0.151618	NA
662	CG6805	560.502	-0.638904	0.151618	NA
663	CG44006	586.583	-0.726613	0.15329	NA
664	SLC5A11	4806.67	-0.80121	0.15329	NA
665	Alp12	614.412	-0.786406	0.15329	NA
666	Tet	502.976	-0.764177	0.153758	NA
667	bocks	3186.96	0.6626	0.153758	NA
668	CG10208	453.892	-0.859453	0.153911	NA
669	CG9416	386.954	-0.712016	0.153911	NA
670	Echs1	7916.85	-0.785172	0.153911	NA
671	CG31195	1088.97	-0.677177	0.154918	NA
672	CG2767	10516.9	-0.806897	0.155056	NA
673	bou	437.34	-0.787151	0.156043	NA
674	Las	3210.77	0.512418	0.156541	NA
675	CG12267	429.405	0.598342	0.156541	NA
676	CG14543	1408.04	0.606652	0.157876	NA
677	CG45050	5090.5	-0.762187	0.157967	NA
678	CG4038	1437.38	0.730066	0.157967	NA
679	Lst8	1708.7	0.710235	0.158325	NA
680	CG14210	730.233	0.700531	0.158583	NA
681	CG16799	8262.32	-0.787491	0.158691	NA
682	mop	4226.7	-0.699508	0.158691	NA
683	jing	1368.75	-0.670563	0.159038	NA
684	AANATL2	5709.09	-0.753506	0.159219	NA
685	ScsbetaG	17447.3	-0.76696	0.160572	NA
686	Sf3b3	1391.76	0.482602	0.160572	NA
687	GramD1B	1703.97	-0.52949	0.160808	NA
688	Prps	32405.4	-0.802222	0.160893	NA
689	CG2875	730.296	0.736182	0.161916	NA
690	CG11899	32868.4	-0.754993	0.162794	NA
691	pyd3	2640.87	-0.799073	0.162794	NA
692	CG8100	36774.9	-0.728713	0.163341	NA
693	CG5554	72450.5	-0.710254	0.163456	NA
694	CG7275	1183	0.531332	0.163644	NA
695	Fbl6	581.941	-0.735525	0.163754	NA
696	Gfat1	379.043	-0.752609	0.164136	NA
697	CG5039	621.463	-0.680865	0.165388	NA
698	CG10527	39864.4	-0.797153	0.166351	NA
699	CG9005	4533.48	-0.653729	0.169021	NA
700	PHGPx	79611.6	-0.777257	0.169021	NA
701	Cndp2	14170.3	-0.714259	0.169149	NA
702	Mal-B2	12111.6	-0.807271	0.170586	NA
703	CG31778	48977.3	-0.742064	0.170586	NA
704	beta4GalNAcTA	804.645	-0.701692	0.170586	NA
705	MRP	9887.51	0.693023	0.170836	NA
706	CG17187	355.684	0.633675	0.170836	NA
707	Smyd4-1	1775.86	0.583681	0.171399	NA
708	AdSL	18359	-0.757394	0.172502	NA
709	CG8064	928.291	0.556384	0.172771	NA
710	CG3224	1877.08	0.642355	0.172771	NA
711	Nep7	567.011	0.739786	0.172797	NA
712	dmGlut	1835.29	-0.722904	0.172957	NA
713	Ndc1	1150.89	0.465747	0.173383	NA
714	HPS4	819.703	-0.593068	0.173533	NA
715	CG7115	2473.24	-0.425437	0.175147	NA
716	mnd	353.364	0.682494	0.175319	NA
717	fok	5993.96	-0.73502	0.177997	NA
718	Eip75B	6078.16	-0.668256	0.177997	NA
719	CG16753	586.576	0.54601	0.178024	NA
720	Atox1	5120.08	-0.623299	0.178306	NA
721	RnrL	1081.17	0.71862	0.178306	NA
722	Mlc2	1071.77	0.78327	0.178306	NA
723	REPTOR-BP	1573.78	-0.746055	0.178306	NA
724	fng	388.47	-0.651606	0.178306	NA
725	rogdi	3001.56	-0.573592	0.179522	NA
726	Irp-1B	13930.4	-0.740688	0.179525	NA
727	Cyp4ad1	1375.72	-0.739399	0.179663	NA
728	Strump	3963.55	-0.714029	0.181747	NA
729	Ldsdh1	1808.48	0.655029	0.181756	NA
730	RhoGAP18B	2502.61	-0.671969	0.182376	NA
731	MFS14	4545.94	-0.707446	0.182376	NA
732	CG16787	1344.36	0.611614	0.18295	NA
733	MSBP	10116.6	-0.685235	0.183646	NA
734	Atg7	6151.26	-0.70744	0.183674	NA
735	jim	2370.25	-0.676373	0.183773	NA
736	CG31075	297219	-0.706997	0.183773	NA
737	CG30002	1000.69	-0.695431	0.184331	NA
738	CG5535	379.505	0.67475	0.184419	NA
739	Drak	988.818	-0.649735	0.185101	NA
740	CG12224	378.762	-0.661953	0.185101	NA
741	CG18659	8534.84	-0.557507	0.185101	NA
742	sqh	8742.1	-0.69018	0.185156	NA
743	arr	1570.8	-0.525385	0.185598	NA
744	betaTry	1100.36	0.779766	0.185682	NA
745	CG5773	38288.6	-0.731967	0.187878	NA
746	mRpL23	905.606	0.621704	0.187878	NA
747	Lrt	1743.68	-0.621763	0.188443	NA
748	Hrs	5694.79	-0.595144	0.188609	NA
749	CG6762	52326.9	-0.744267	0.188609	NA
750	l(3)L1231	1538.11	-0.562518	0.188609	NA
751	mRpL1	1105.69	0.544099	0.189294	NA
752	Rrp45	617.918	0.492288	0.189639	NA
753	Tsp42Ef	5110.13	-0.665103	0.19109	NA
754	CG10747	409.102	-0.668528	0.191291	NA
755	Pih1D1	3616.15	-0.364967	0.191291	NA
756	RpLP0-like	1940.66	0.604296	0.191496	NA
757	CG10469	413.016	-0.6803	0.191496	NA
758	Ephrin	1390.47	-0.708268	0.192986	NA
759	CG8060	964.329	0.505262	0.192986	NA
760	Ntan1	2455.34	-0.413903	0.193404	NA
761	Rrp42	757.177	0.686925	0.193689	NA
762	Tsf2	1779.52	-0.653572	0.19404	NA
763	CG16953	2648.99	-0.614094	0.194723	NA
764	Dronc	2611.02	0.546762	0.195017	NA
765	CG14767	9639.57	-0.683136	0.195213	NA
766	Muc26B	351.895	0.467306	0.195965	NA
767	CG17124	2114.4	-0.725885	0.19665	NA
768	Ugt316A1	2201.88	-0.602225	0.19665	NA
769	HDAC6	23939.2	-0.72284	0.197014	NA
770	mRpS21	1734.88	0.484769	0.197227	NA
771	aPKC	883.402	-0.461521	0.197227	NA
772	ACXD	401.988	-0.724506	0.197227	NA
773	CG18249	5226.45	-0.621676	0.197227	NA
774	Gba1b	3870.47	-0.690335	0.197227	NA
775	Hexo1	3361.29	-0.700563	0.197227	NA
776	sbb	1300.21	-0.52257	0.197248	NA
777	mthl8	1135.86	-0.690363	0.197377	NA
778	Ppt2	2206.47	-0.677075	0.197702	NA
779	ppl	24092.8	-0.579298	0.198824	NA
780	Cda9	390.816	0.764267	0.199361	NA
781	ClpX	14860.6	-0.600295	0.200018	NA
782	Jon25Bi	1315.17	0.74014	0.200396	NA
783	muskelin	1250.17	-0.574711	0.20128	NA
784	CG7339	1001.01	0.556988	0.202563	NA
785	Pfrx	4146.31	-0.65494	0.202563	NA
786	Lis-1	2697.29	-0.62559	0.202563	NA
787	CG18048	353.703	0.533155	0.202582	NA
788	Atpalpha	5009.57	-0.618264	0.202582	NA
789	HisRS	2626.64	0.633073	0.203152	NA
790	Magi	509.249	-0.370443	0.203408	NA
791	Edem2	3198.77	-0.585853	0.2035	NA
792	Hn	47414.3	-0.691383	0.203672	NA
793	be	756.621	-0.624341	0.203672	NA
794	mRpL30	2257.23	0.538464	0.203685	NA
795	LManI	19254.1	-0.642537	0.205058	NA
796	CG42542	1549.98	-0.623112	0.205499	NA
797	aralar1	17159	-0.624003	0.205687	NA
798	CG1236	73759	-0.671858	0.205687	NA
799	mal	1644.34	0.649763	0.206117	NA
800	Akap200	21458.8	-0.617372	0.206117	NA
801	lace	4093.73	-0.686033	0.206459	NA
802	dx	617.182	-0.542801	0.208342	NA
803	CG13796	7545.35	-0.629467	0.211123	NA
804	Cse1	4055.91	0.381129	0.211123	NA
805	CG43389	595.278	0.647717	0.211964	NA
806	CG43165	1444.37	-0.712781	0.212877	NA
807	Ns2	3403.44	0.443526	0.212908	NA
808	LPCAT	805.666	-0.683475	0.212983	NA
809	CG13323	448.084	0.694126	0.212983	NA
810	modSP	3815.01	-0.582074	0.212983	NA
811	DOR	5458.01	-0.64453	0.213399	NA
812	CG9577	38440.6	-0.661898	0.213669	NA
813	CG12379	364.604	0.514304	0.21369	NA
814	Tango9	24090.5	-0.620931	0.213889	NA
815	CG4238	4192.28	-0.474266	0.214024	NA
816	Grip91	1886.76	-0.555482	0.215528	NA
817	AdipoR	14097.7	-0.513402	0.216769	NA
818	CG14200	1822.43	-0.469247	0.216907	NA
819	CG1142	1377.21	0.45858	0.216907	NA
820	CG5961	719.509	0.610502	0.217317	NA
821	Ent1	5534.95	-0.626278	0.217514	NA
822	CG34291	10523.8	-0.694016	0.219169	NA
823	Nak	2039.18	-0.579416	0.220664	NA
824	eIF3b	19207.4	-0.577116	0.220664	NA
825	MESR3	1176.52	-0.572195	0.220731	NA
826	alphaTry	558.933	0.695936	0.221817	NA
827	ZnT63C	2766.06	-0.378293	0.221843	NA
828	BomT2	536.958	-0.670774	0.221843	NA
829	ckn	376.454	-0.455677	0.222441	NA
830	CG8635	5781.3	0.529279	0.223084	NA
831	Rac2	1231.97	-0.642997	0.223334	NA
832	smash	1899.63	-0.586418	0.226684	NA
833	His4r	12531.2	-0.573974	0.227676	NA
834	Ets98B	717.232	-0.628579	0.227991	NA
835	Vps13D	1069.29	-0.498404	0.228376	NA
836	mRpL48	868.806	0.492438	0.228512	NA
837	Zip102B	2955.15	-0.524776	0.22858	NA
838	HDAC4	2071.55	-0.459391	0.22858	NA
839	Phb2	14482	0.406808	0.22858	NA
840	PNPase	914.82	0.392707	0.228887	NA
841	CG6388	1753.21	0.630043	0.228996	NA
842	obst-J	356.657	0.695317	0.229227	NA
843	IP3K1	1465.76	0.522933	0.229713	NA
844	CG15019	1878.74	0.547481	0.229799	NA
845	Cul5	12349.6	-0.550021	0.230244	NA
846	CG30373	1238.35	0.486318	0.231313	NA
847	niki	392.821	-0.665055	0.231537	NA
848	Sam-S	13212.7	-0.672046	0.23191	NA
849	CG7582	662.006	-0.600455	0.231996	NA
850	crim	592.636	-0.417952	0.231996	NA
851	CG6287	37206.6	-0.621571	0.232134	NA
852	insc	452.2	-0.492613	0.232886	NA
853	Arpc3B	1561.84	0.624034	0.232886	NA
854	Df31	4930.21	-0.582465	0.23349	NA
855	CG7006	933.924	0.59077	0.233576	NA
856	dgt2	929.426	0.541941	0.234234	NA
857	olf186-M	1318.16	-0.545645	0.234234	NA
858	kek5	463.21	-0.569069	0.234701	NA
859	CR40190	440.782	-0.603657	0.235215	NA
860	CG33099	5011.42	-0.602577	0.235215	NA
861	bonsai	1948.01	0.405069	0.235631	NA
862	adp	6641.06	-0.520928	0.237635	NA
863	CG9934	12711	-0.548896	0.237635	NA
864	CG7272	1451.68	0.601017	0.238117	NA
865	tou	784.14	-0.486231	0.238208	NA
866	Cyp28d1	11037.6	-0.634355	0.238844	NA
867	CG14881	458.204	0.503875	0.23919	NA
868	l(1)G0469	1075.62	-0.582728	0.239418	NA
869	fbp	9769.94	-0.628006	0.240093	NA
870	asRNA:CR43864	389.423	0.588541	0.240093	NA
871	CG34054	363.618	0.666035	0.241131	NA
872	Oscillin	23389.2	-0.574524	0.241292	NA
873	GlcT	4197.32	-0.612079	0.241292	NA
874	CG2260	559.357	0.437559	0.241292	NA
875	chif	939.196	-0.5299	0.241292	NA
876	Atg8a	20899	-0.604162	0.241292	NA
877	mRpS24	1178.86	0.443578	0.241292	NA
878	dbe	995.501	0.319444	0.241292	NA
879	lncRNA:CR44809	355.118	0.626628	0.241713	NA
880	mRpL32	1512.51	0.46536	0.241713	NA
881	Lip4	3202.13	-0.628913	0.241889	NA
882	fusl	12371.7	-0.600751	0.242466	NA
883	caps	2407.17	-0.563339	0.242466	NA
884	Nrx-IV	2311.16	-0.428661	0.242533	NA
885	Jafrac1	6009.38	0.553022	0.242607	NA
886	CG15528	438.42	-0.64655	0.243253	NA
887	Trpm	2384.55	-0.534438	0.244311	NA
888	scb	982.778	0.357741	0.244428	NA
889	CG3662	7086.99	-0.513487	0.24445	NA
890	DIP-epsilon	962.142	-0.582816	0.24445	NA
891	kuk	2203.7	-0.430157	0.245202	NA
892	for	15503.9	-0.548865	0.246212	NA
893	CG17272	1019.24	-0.555097	0.247018	NA
894	Adi1	5950.93	-0.588072	0.247924	NA
895	CG1265	1054.99	0.37151	0.248557	NA
896	Acbp2	1282.59	-0.623996	0.249391	NA
897	CG11089	287034	-0.589069	0.249653	NA
898	mRpL40	1289.67	0.433178	0.249653	NA
899	Nepl6	44024.5	-0.582415	0.251461	NA
900	CG17568	493.877	-0.519997	0.251461	NA
901	temp	513.062	0.47856	0.252724	NA
902	CG17807	596.532	0.499628	0.252724	NA
903	Brd8	1384.8	-0.53606	0.252874	NA
904	CG3902	1333.7	-0.594596	0.252874	NA
905	EndoG	528.884	0.437306	0.253545	NA
906	CG13895	469.047	0.509333	0.253958	NA
907	LRR	4094.26	-0.468834	0.254181	NA
908	CG2852	47894.9	-0.573775	0.254271	NA
909	lncRNA:CR42549	1105.66	-0.536687	0.25509	NA
910	gukh	2818.99	-0.408992	0.257202	NA
911	CG43071	4279.48	-0.573959	0.25815	NA
912	Pgant5	2290.51	-0.438181	0.258393	NA
913	e(y)1	1325.33	-0.555555	0.258393	NA
914	Npc1a	5318.11	-0.421396	0.258417	NA
915	CG3630	440.187	-0.592327	0.259846	NA
916	CG11095	558.589	-0.598787	0.259846	NA
917	CG13933	918.632	-0.508289	0.260239	NA
918	Rop	3939.64	-0.39264	0.260372	NA
919	Socs16D	630.058	-0.496003	0.26147	NA
920	Pis	2159.06	-0.530423	0.261525	NA
921	LRP1	7883.78	-0.513694	0.261639	NA
922	asRNA:CR44116	481.919	-0.424865	0.262454	NA
923	CG10576	17355.3	0.405171	0.262454	NA
924	CG42748	3214.72	-0.538214	0.262454	NA
925	bsf	3462.28	0.464723	0.262454	NA
926	Mtr3	1080.79	0.425009	0.26424	NA
927	CG6966	3339.53	-0.443556	0.264548	NA
928	da	2074.71	-0.396666	0.265023	NA
929	Bet3	1617.19	-0.355687	0.265783	NA
930	Nep2	1741.38	-0.551005	0.265783	NA
931	RpS20	41221	-0.558611	0.265783	NA
932	Mal-A5	83576.6	-0.546657	0.266946	NA
933	CG18809	564.505	-0.349748	0.269336	NA
934	Fdx1	677.105	0.445455	0.269641	NA
935	CG6073	1142.28	0.419897	0.269641	NA
936	RhoGAP92B	6053.34	-0.394277	0.269641	NA
937	Spc25	713.619	-0.46289	0.269667	NA
938	Ubr1	5379.09	-0.432361	0.27058	NA
939	Nha2	772.536	0.584438	0.270785	NA
940	mtSSB	741.161	0.533249	0.270785	NA
941	Mob2	2890.83	-0.487483	0.270785	NA
942	tapas	6030.4	-0.496207	0.270837	NA
943	CG11655	401.994	-0.543477	0.270841	NA
944	Cip4	1106.18	-0.399363	0.270841	NA
945	RpII18	2131.04	0.38959	0.27123	NA
946	Cyp9b2	11164.3	-0.596499	0.271505	NA
947	CHKov2	380.307	0.583718	0.271505	NA
948	Fit1	9667.29	-0.536858	0.271505	NA
949	ClC-a	2524.72	-0.536809	0.271505	NA
950	tsh	388.807	-0.504954	0.272871	NA
951	Mybbp1A	775.654	0.449121	0.273501	NA
952	PIP4K	2661.98	-0.493398	0.273606	NA
953	p38a	1225.48	-0.405017	0.275433	NA
954	cue	1943.83	-0.52128	0.275871	NA
955	CG31636	6637.54	-0.46675	0.275943	NA
956	CREG	58312.1	-0.492931	0.276529	NA
957	CG11158	685.701	0.486734	0.276547	NA
958	sip3	7670.51	-0.384774	0.277694	NA
959	verm	474.119	-0.369932	0.277921	NA
960	Ssdp	511.246	-0.521187	0.27853	NA
961	Rab11	17644.3	-0.500948	0.279536	NA
962	CG31705	22860.3	-0.543962	0.279536	NA
963	glec	1540.72	-0.532939	0.279779	NA
964	ref(2)P	14651.5	-0.481269	0.279779	NA
965	Ance	7720.48	-0.494754	0.279779	NA
966	CG15282	458.114	0.584944	0.280188	NA
967	rost	549.821	-0.554506	0.280834	NA
968	Chd64	31112.9	-0.513942	0.280834	NA
969	CG11267	5117.41	0.346982	0.281153	NA
970	Ankle2	2824.91	-0.501537	0.281153	NA
971	2024-09-01	2424.7	-0.416229	0.282386	NA
972	CG13868	12572.1	-0.472799	0.282386	NA
973	zfh1	2198.44	-0.453186	0.282386	NA
974	CG11858	2080.63	0.420259	0.282802	NA
975	CG9336	416.018	0.528796	0.282942	NA
976	Nlp	8311.55	0.371695	0.283981	NA
977	Vha68-2	7265.41	-0.496302	0.285442	NA
978	Ugt49B1	845.29	0.560434	0.285442	NA
979	hay	1800.2	0.275271	0.285911	NA
980	CG14100	486.348	0.365919	0.285911	NA
981	lncRNA:CR44133	427.373	-0.540729	0.285911	NA
982	Scamp	9087.44	-0.505578	0.287336	NA
983	CG7414	31650	0.397178	0.287336	NA
984	Sid	24815.4	-0.461702	0.28788	NA
985	vsg	28768.2	-0.491677	0.287923	NA
986	CG12004	6988.57	-0.325655	0.289027	NA
987	Fib	2637.23	0.449017	0.289248	NA
988	CG3117	4499.32	-0.47063	0.290386	NA
989	Cam	15518.4	-0.469236	0.290386	NA
990	CG8939	1429.24	0.458091	0.290386	NA
991	mRpS18C	1337.74	0.425432	0.290386	NA
992	AcCoAS	16054.5	-0.530256	0.290386	NA
993	CG17904	3607.19	0.45364	0.291864	NA
994	gzl	4821.72	-0.377631	0.291926	NA
995	Bka	567.532	0.448844	0.29264	NA
996	lncRNA:Hsromega	4674.51	-0.468049	0.29264	NA
997	Jarid2	1416.83	-0.456708	0.295004	NA
998	CG12024	3026.96	-0.473961	0.295524	NA
999	CG4679	1589.25	0.275367	0.297978	NA
1000	CG8079	1297.12	-0.484131	0.298607	NA
1001	Jheh1	3294.39	-0.544254	0.298617	NA
1002	CG32243	3615.54	-0.425188	0.298774	NA
1003	Amph	1122.44	-0.414258	0.299721	NA
1004	CG8195	2117.08	-0.41596	0.302825	NA
1005	blot	390.198	-0.429444	0.303615	NA
1006	Act5C	91450.5	-0.472842	0.303615	NA
1007	Ric	666.932	-0.351279	0.303933	NA
1008	CG8311	2280.63	-0.488067	0.303967	NA
1009	CG4842	1094.02	-0.492872	0.304568	NA
1010	ABCB7	2417.33	0.292478	0.305086	NA
1011	mv	3628.49	-0.508791	0.305889	NA
1012	Ire1	2807.48	-0.287376	0.305889	NA
1013	mRpL14	833.735	0.37257	0.306139	NA
1014	vari	1353.94	-0.498355	0.306139	NA
1015	Ugt36D1	16509.9	-0.449288	0.306767	NA
1016	bin3	1221.34	-0.334678	0.307223	NA
1017	CG31751	3172.06	-0.474867	0.307385	NA
1018	ex	589.46	-0.477615	0.307748	NA
1019	tub	3140.88	-0.477532	0.311975	NA
1020	CG32191	874.19	-0.531284	0.312119	NA
1021	Grx1	7018.56	-0.50079	0.312476	NA
1022	spartin	802.909	-0.489232	0.315531	NA
1023	CHES-1-like	830.37	-0.446863	0.315624	NA
1024	galectin	3140.69	-0.473424	0.315992	NA
1025	Coq8	966.817	0.454245	0.316121	NA
1026	Hsepi	1181.49	-0.467881	0.316287	NA
1027	CG10565	6708.09	0.383783	0.31687	NA
1028	Klp98A	4041.43	-0.376046	0.31687	NA
1029	Prat2	56061.7	-0.466586	0.317122	NA
1030	CG7457	793.435	0.337285	0.317122	NA
1031	CG8112	11199.7	-0.519424	0.317122	NA
1032	CG11883	1197.58	-0.491519	0.317719	NA
1033	RpI12	397.451	0.488198	0.318115	NA
1034	Reck	359.543	-0.341228	0.318282	NA
1035	CG14292	417.447	0.528432	0.318508	NA
1036	foxo	2791.07	-0.506161	0.320321	NA
1037	Adck1	579.633	0.491223	0.32052	NA
1038	NimC3	889.212	-0.426025	0.32077	NA
1039	CG13887	15369.7	-0.433149	0.32077	NA
1040	CG30424	1795.2	-0.442423	0.320991	NA
1041	CG5697	5872.68	-0.536352	0.321067	NA
1042	Gel	114755	-0.488658	0.321225	NA
1043	Syx7	5560.42	-0.421847	0.321581	NA
1044	CG15771	3691.76	-0.463281	0.321581	NA
1045	Nepl5	393.552	0.505851	0.32159	NA
1046	cactin	1083.61	0.443523	0.321602	NA
1047	MagR	1669.11	0.314415	0.322677	NA
1048	Gp150	5140.78	-0.425247	0.322677	NA
1049	Klc	4303.24	-0.404139	0.322677	NA
1050	CG3168	8876.35	-0.442961	0.322677	NA
1051	kuz	1706	-0.481253	0.322956	NA
1052	CG44325	11979.8	-0.472861	0.323163	NA
1053	CG4743	804.227	0.358348	0.324074	NA
1054	pdgy	39135	-0.48403	0.324406	NA
1055	Cont	2631.84	-0.35086	0.325578	NA
1056	Atg18b	5241.76	-0.472517	0.325578	NA
1057	Nfs1	3475.98	0.407082	0.325578	NA
1058	Thd1	1367.23	-0.470294	0.325692	NA
1059	CG4080	3537.99	-0.323685	0.325989	NA
1060	Eato	7425.04	-0.425375	0.326169	NA
1061	CG14764	911.664	-0.438194	0.326245	NA
1062	dnk	488.588	0.281832	0.326245	NA
1063	CG7737	631.014	0.294502	0.326245	NA
1064	dock	7706.09	-0.40479	0.326245	NA
1065	mRpL49	1126.06	0.386849	0.326896	NA
1066	Cdep	3052.65	-0.379432	0.327259	NA
1067	e(r)	3053.24	-0.39064	0.327474	NA
1068	Myo95E	373.391	-0.434679	0.32817	NA
1069	CG3527	766.841	0.410927	0.328327	NA
1070	Eip74EF	7380.26	-0.434158	0.329464	NA
1071	gkt	1286.44	0.313539	0.329753	NA
1072	CG5290	1075.96	0.376293	0.331733	NA
1073	CG9003	2310.89	-0.318433	0.331804	NA
1074	CG30090	1743.4	-0.463472	0.332735	NA
1075	Spred	1471.36	-0.252931	0.332935	NA
1076	PCNA2	657.705	-0.26346	0.332935	NA
1077	CG15155	818.22	0.468251	0.333561	NA
1078	eIF3h	11364.3	-0.397948	0.333561	NA
1079	CG1234	1524.46	0.394354	0.334862	NA
1080	CG12341	1153.33	-0.372932	0.335787	NA
1081	CG8929	2703.23	-0.387727	0.338805	NA
1082	CG8963	5869.61	-0.345276	0.339503	NA
1083	CG2059	1677.88	0.310127	0.33966	NA
1084	AIMP3	1599.12	0.351818	0.33966	NA
1085	Mical	14604.4	-0.352763	0.340873	NA
1086	CG10898	874.543	0.289682	0.341007	NA
1087	Tomosyn	2158.75	-0.416053	0.341522	NA
1088	Mnn1	416.975	-0.329061	0.342589	NA
1089	luna	367.299	-0.445379	0.343028	NA
1090	SP1029	436.183	-0.416901	0.343612	NA
1091	lap	4687.44	-0.41826	0.344694	NA
1092	shg	2658.08	-0.414855	0.345326	NA
1093	Elp3	1569.24	0.337076	0.347436	NA
1094	CG6908	1615.53	-0.49317	0.347667	NA
1095	Tsp42Ep	57740.6	-0.44761	0.347939	NA
1096	Dyrk2	2700.57	-0.447097	0.348024	NA
1097	pins	1430.94	-0.348549	0.348324	NA
1098	His3.3B	12949.7	-0.363593	0.348597	NA
1099	CG7220	10200.7	-0.327302	0.348597	NA
1100	CG32444	4835.21	0.43308	0.348597	NA
1101	Unr	966.031	-0.445661	0.348673	NA
1102	Mlc-c	7907.23	-0.367954	0.349239	NA
1103	Sirup	18347	-0.469485	0.349239	NA
1104	Ggamma1	6535.62	-0.392711	0.349889	NA
1105	CG13339	455.688	-0.333137	0.349889	NA
1106	CG4751	775.412	-0.309704	0.350051	NA
1107	Usp1	2159.57	-0.301815	0.350275	NA
1108	spen	1888.68	-0.415199	0.350275	NA
1109	CG14478	2108	-0.368265	0.350275	NA
1110	Galphaq	621.815	-0.399551	0.350301	NA
1111	tra	382.944	-0.421286	0.350301	NA
1112	Wbp2	4417.66	-0.315585	0.350301	NA
1113	CG5149	909.923	-0.350138	0.350402	NA
1114	Nnp-1	2674.43	0.37029	0.350842	NA
1115	Sbp2	1320.74	0.416925	0.351074	NA
1116	CG31373	418.005	-0.472121	0.351074	NA
1117	CG9117	508.058	0.372359	0.352079	NA
1118	Ncoa6	1042.53	-0.420636	0.352661	NA
1119	CG17652	615.634	0.311546	0.352661	NA
1120	CG3817	747.767	0.342367	0.352661	NA
1121	CG12880	530.162	-0.344154	0.353939	NA
1122	Pka-C1	960.129	-0.422801	0.35406	NA
1123	Nup358	5920.86	0.259948	0.35421	NA
1124	CG17528	4031.89	0.308917	0.354697	NA
1125	galla-1	17733.3	-0.432145	0.354697	NA
1126	Pu	65161.8	-0.412037	0.354697	NA
1127	CG34159	2612.57	-0.420667	0.356026	NA
1128	CG12824	690.749	-0.408528	0.358656	NA
1129	Actn	1248.28	-0.4413	0.358656	NA
1130	CLS	8019.27	-0.394219	0.358656	NA
1131	svr	14257.6	-0.451691	0.358656	NA
1132	CG13630	4758.74	0.338655	0.358814	NA
1133	Vha55	10792.2	-0.358182	0.360615	NA
1134	Tom20	5330.13	0.270059	0.360948	NA
1135	CG5676	2777.92	-0.317356	0.360948	NA
1136	CG4294	1044.69	-0.434422	0.361718	NA
1137	CG31076	15616.7	-0.417864	0.362636	NA
1138	Mes2	2884.01	-0.438126	0.363165	NA
1139	CG16717	608.59	0.217158	0.363485	NA
1140	lncRNA:CR42861	560.035	-0.430396	0.363641	NA
1141	Sos	1087.26	-0.331298	0.363886	NA
1142	bon	825.97	-0.251812	0.364433	NA
1143	CG9259	1010.6	0.435845	0.364877	NA
1144	Liprin-alpha	9701.05	-0.426133	0.364877	NA
1145	CrebA	1238	-0.440611	0.364877	NA
1146	Ldh	415.992	0.366281	0.369216	NA
1147	CG32409	1552.04	0.375947	0.369419	NA
1148	Tep2	40000.3	-0.431135	0.369827	NA
1149	Naa15-16	5332.99	0.286316	0.370325	NA
1150	Agpat3	6519.25	-0.397643	0.370325	NA
1151	anchor	1934.33	-0.45523	0.370659	NA
1152	swm	2940.05	-0.233305	0.372072	NA
1153	Egfr	3392.66	-0.355715	0.372346	NA
1154	tai	3720.53	-0.376986	0.372477	NA
1155	CG43402	736.348	0.373005	0.373417	NA
1156	Pp1alpha-96A	2951.76	-0.308934	0.373417	NA
1157	Arl8	2313.16	-0.372531	0.37366	NA
1158	CG4306	12016.4	-0.412644	0.375164	NA
1159	InR	554.191	-0.397717	0.375314	NA
1160	Hmu	6906.78	-0.396548	0.375314	NA
1161	CG6638	1079.92	-0.429742	0.375675	NA
1162	Cyp4e3	652.974	-0.465389	0.378302	NA
1163	mEFTu1	4526.48	0.287514	0.378619	NA
1164	CG4911	1977.13	-0.384198	0.379099	NA
1165	Nepl18	9615.95	-0.416927	0.379388	NA
1166	Reps	2016.84	-0.358511	0.379789	NA
1167	CG5611	433.784	-0.311656	0.379996	NA
1168	RpIII128	1185.29	0.305501	0.380262	NA
1169	Khc	4509.15	-0.34837	0.380365	NA
1170	asRNA:CR44690	695.279	-0.389018	0.381197	NA
1171	Rtc1	930.816	0.36533	0.382673	NA
1172	CG13366	2375.19	-0.400407	0.382768	NA
1173	Ak6	430.377	0.34896	0.382773	NA
1174	128up	4207.52	0.284597	0.38414	NA
1175	CG9065	2562.32	0.221597	0.385058	NA
1176	CG7920	19821.6	-0.378945	0.385543	NA
1177	CG12301	497.706	0.407204	0.385543	NA
1178	CG13575	1120.85	-0.427204	0.386136	NA
1179	Cyp6d2	12834.9	0.410019	0.386959	NA
1180	mRpL42	1986.28	0.30602	0.387347	NA
1181	Glut4EF	655.338	-0.398754	0.387568	NA
1182	Arts	1264.04	0.259153	0.388085	NA
1183	sgg	5376.25	-0.373233	0.388567	NA
1184	CG3420	1548.97	0.273811	0.388567	NA
1185	Plp	3507.26	-0.345527	0.389543	NA
1186	shep	3107.32	-0.394367	0.390052	NA
1187	CRMP	1145.89	-0.385506	0.392792	NA
1188	CG32856	385.013	-0.316021	0.393029	NA
1189	GC1	6838.51	-0.377967	0.393575	NA
1190	Obp49a	1166.93	-0.453162	0.393575	NA
1191	Xe7	2074.51	-0.378991	0.393575	NA
1192	CG1637	4109.14	-0.39028	0.393641	NA
1193	Tis11	2400.64	-0.409322	0.393641	NA
1194	Mst85C	904.189	-0.364414	0.393774	NA
1195	Map60	874.576	-0.300412	0.394189	NA
1196	CG3529	1539.95	-0.352108	0.395082	NA
1197	p120ctn	3493.63	-0.392371	0.39549	NA
1198	SPE	1875.79	0.430667	0.39549	NA
1199	nuf	2097.39	-0.383959	0.396915	NA
1200	Naprt	9405.75	-0.418277	0.397519	NA
1201	DNAlig3	3239.67	0.374807	0.397881	NA
1202	Fatp3	27216.2	-0.389223	0.401496	NA
1203	CG32163	1180.36	-0.272482	0.40203	NA
1204	ltl	6107.81	-0.355525	0.40203	NA
1205	Pp1-87B	9793.51	-0.351137	0.402559	NA
1206	CG6126	449.038	0.39767	0.402559	NA
1207	eEF1alpha1	541856	-0.371808	0.402559	NA
1208	Rpp30	610.424	0.328425	0.402559	NA
1209	mRpS14	1127.95	0.321947	0.402559	NA
1210	CG43679	501.495	0.440433	0.402559	NA
1211	Bacc	8780.69	-0.405052	0.403986	NA
1212	CG42847	4914.27	-0.345338	0.403986	NA
1213	Ptp4E	608.536	-0.24521	0.40448	NA
1214	CG5493	17723.4	-0.336518	0.405081	NA
1215	CG12560	754.061	0.396847	0.405081	NA
1216	Rab5	9410.6	-0.366805	0.405105	NA
1217	CG12773	3606.63	-0.390458	0.405105	NA
1218	Doa	1701.4	-0.299117	0.405159	NA
1219	14-3-3epsilon	15834	-0.296005	0.406479	NA
1220	CG9304	3701.34	-0.310171	0.407568	NA
1221	emc	1341.62	-0.37398	0.407568	NA
1222	mav	377.341	-0.383371	0.40842	NA
1223	CG4042	1378.27	0.241247	0.40842	NA
1224	Ugalt	608.359	-0.34865	0.40842	NA
1225	CG1827	2833.54	-0.385514	0.40877	NA
1226	mRpL21	1262.06	0.306828	0.40877	NA
1227	GLS	9058.67	-0.36372	0.40877	NA
1228	ck	664.983	-0.371749	0.409229	NA
1229	Uhg5	391.567	0.358272	0.409374	NA
1230	CG3164	25030.9	-0.378992	0.409675	NA
1231	TBC1D5	14227.1	-0.403226	0.409675	NA
1232	br	16608	-0.373021	0.40989	NA
1233	CG31729	4146.83	-0.291567	0.410446	NA
1234	bbg	904.198	-0.250479	0.411555	NA
1235	CG4612	719.584	-0.332608	0.411555	NA
1236	mRpL12	1947.49	0.259484	0.411758	NA
1237	Ance-5	451.958	0.372555	0.411951	NA
1238	CG42327	484.335	-0.365988	0.41343	NA
1239	spn-A	1107.94	0.250635	0.413493	NA
1240	CG17982	1100.19	-0.393969	0.413493	NA
1241	Jon25Bii	933.447	0.42647	0.413945	NA
1242	CG9586	4104.57	-0.309443	0.413951	NA
1243	CG32549	41380.5	-0.394549	0.414587	NA
1244	Pkc98E	476.469	-0.371983	0.414587	NA
1245	par-1	3988.49	-0.369144	0.415415	NA
1246	pes	1428.03	-0.378761	0.415563	NA
1247	p	3831.62	-0.295593	0.417449	NA
1248	tweek	11428.7	-0.350935	0.418946	NA
1249	Kat60	1522.99	-0.230407	0.41913	NA
1250	GNBP2	1328.33	-0.409009	0.41913	NA
1251	GstO3	19614.2	-0.381759	0.421425	NA
1252	CG2656	978.369	0.208537	0.42207	NA
1253	CG2519	1667.83	-0.268316	0.42207	NA
1254	Nmda1	10330.6	-0.317578	0.423643	NA
1255	NKCC	366.649	0.333188	0.423643	NA
1256	Gug	1395.67	-0.280262	0.423986	NA
1257	CG2736	30102.9	-0.386223	0.424164	NA
1258	CG10418	1015.11	0.300311	0.424164	NA
1259	CG2938	2044.61	-0.377583	0.424255	NA
1260	fl(2)d	1361.01	-0.308572	0.424255	NA
1261	ko	442.204	-0.395159	0.424277	NA
1262	CG1416	7062.08	0.199253	0.424277	NA
1263	Coq5	859.467	0.261543	0.424277	NA
1264	RhoGDI	6074.58	-0.333633	0.424277	NA
1265	Pde11	958.39	-0.30348	0.424277	NA
1266	Zdhhc8	608.606	-0.291825	0.424277	NA
1267	Smg5	7644.95	-0.315372	0.424277	NA
1268	Rbcn-3A	1643.9	-0.262363	0.424277	NA
1269	CG34126	1963.66	-0.326852	0.424277	NA
1270	Art1	3447.71	0.302006	0.424277	NA
1271	CG6912	1892.91	0.410686	0.424277	NA
1272	Plod	7264.12	0.394559	0.424729	NA
1273	Nepl13	2846.59	-0.402817	0.424729	NA
1274	Pfdn2	3963.35	0.307528	0.427186	NA
1275	mRpL41	724.687	0.30246	0.427192	NA
1276	CG3808	1330.31	0.317315	0.430009	NA
1277	Golgin245	2830.87	-0.330109	0.430099	NA
1278	sta	75471.8	-0.37836	0.430273	NA
1279	Pfas	27887.8	-0.343624	0.430361	NA
1280	mRpL37	908.672	0.219852	0.430895	NA
1281	beta-Spec	3869.51	-0.242242	0.430895	NA
1282	CG12012	2492.82	-0.369759	0.431011	NA
1283	Usp15-31	665.216	-0.278211	0.431505	NA
1284	Tango1	4372.75	-0.272247	0.431505	NA
1285	Sbat	1726.1	0.273725	0.431505	NA
1286	CG5953	2939.88	-0.356592	0.431505	NA
1287	Rpn6	16408.2	-0.217339	0.431505	NA
1288	CG5110	3621.28	-0.322958	0.431505	NA
1289	CG5126	1965.22	-0.347574	0.431505	NA
1290	alpha-Est5	1112.92	-0.350815	0.431505	NA
1291	LanA	21083	0.283404	0.431505	NA
1292	CG12213	2002.49	-0.247094	0.431505	NA
1293	cu	2091.63	-0.368701	0.43313	NA
1294	Myt1	542.355	-0.189913	0.43318	NA
1295	CG6583	618.828	-0.268891	0.433801	NA
1296	Rab8	4641.63	-0.263524	0.433903	NA
1297	RhoGEF2	3467.13	-0.343936	0.434059	NA
1298	alt	15727.6	-0.354134	0.434059	NA
1299	Nmd3	2533.52	0.33968	0.434059	NA
1300	CG4592	1320.88	-0.359392	0.43415	NA
1301	CG33128	627.794	-0.300534	0.434655	NA
1302	Scsalpha1	39858.7	-0.339423	0.4352	NA
1303	CR43275	1706.33	0.395492	0.436694	NA
1304	CD98hc	10485.7	-0.317903	0.436694	NA
1305	WASp	1858.33	-0.192373	0.437489	NA
1306	CG2017	4750.79	0.268091	0.437489	NA
1307	Art3	1605.23	0.311785	0.437489	NA
1308	CG8997	1409.34	0.402975	0.437993	NA
1309	CG17574	5504.55	0.324712	0.438092	NA
1310	unk	895.482	-0.338946	0.438265	NA
1311	CG5044	1579.24	-0.306368	0.438603	NA
1312	g	1883.35	-0.33674	0.438945	NA
1313	Tim9a	1844.88	0.246441	0.439103	NA
1314	mRpS25	1117.18	0.28188	0.43968	NA
1315	lqf	6533.92	-0.286836	0.440778	NA
1316	CG5521	370.692	-0.266698	0.440778	NA
1317	kdn	2329.11	-0.23357	0.441589	NA
1318	Patronin	2742.44	-0.206235	0.441589	NA
1319	CG17202	2984.1	-0.237613	0.441589	NA
1320	ple	1044.68	0.362534	0.441589	NA
1321	Uev1A	9767.84	-0.307502	0.441589	NA
1322	P5cr-2	15505.2	-0.382409	0.441762	NA
1323	Rlb1	420.058	0.238909	0.442108	NA
1324	hzg	712.763	-0.332704	0.442399	NA
1325	CG7342	11765.4	-0.334396	0.443138	NA
1326	CG7841	5377.43	-0.248916	0.443138	NA
1327	mRpL24	2561.93	0.274051	0.443557	NA
1328	CG12065	451.764	0.354146	0.444108	NA
1329	Mnt	540.642	-0.373288	0.444108	NA
1330	prage	5424	-0.246742	0.444527	NA
1331	ssp7	1956.81	0.367015	0.444965	NA
1332	CG5004	1780.72	-0.289	0.446196	NA
1333	CG34417	3036.67	-0.377329	0.447644	NA
1334	Sms	857.588	0.246172	0.447644	NA
1335	Rbp1-like	1602.67	-0.244039	0.447644	NA
1336	CG30151	1612.4	-0.381387	0.449013	NA
1337	grh	488.702	-0.291204	0.449013	NA
1338	stc	5456.28	0.240082	0.449403	NA
1339	Rap1	4689.94	-0.341476	0.450154	NA
1340	lbm	1103.59	-0.308442	0.450154	NA
1341	CG8306	535.963	-0.336933	0.450154	NA
1342	Su(z)2	552.148	-0.321845	0.450154	NA
1343	babo	2040.56	-0.317101	0.450154	NA
1344	CG7139	1465.19	-0.303808	0.450154	NA
1345	CG31100	26558.2	-0.340437	0.450154	NA
1346	Fkbp14	30498.6	-0.319761	0.450358	NA
1347	CG12128	1870.3	0.313116	0.45096	NA
1348	Samtor	417.226	0.249713	0.45096	NA
1349	mRpL43	1436.84	0.257809	0.451641	NA
1350	ens	2205.64	-0.320303	0.451641	NA
1351	NT5E-2	2672.85	-0.348685	0.451864	NA
1352	Sec61alpha	22182.6	-0.322827	0.453097	NA
1353	l(2)37Cc	8223.99	0.247495	0.453138	NA
1354	Ctr1B	1639.7	-0.351827	0.453661	NA
1355	IBIN	5864.22	-0.392197	0.453661	NA
1356	lute	1372.87	-0.218677	0.453661	NA
1357	Rab7	15202.8	-0.34119	0.455471	NA
1358	Mec2	6091.69	-0.305286	0.456034	NA
1359	FER	453.6	-0.238713	0.456482	NA
1360	sug	4813.66	-0.330065	0.456552	NA
1361	CG11307	400.585	-0.245971	0.45716	NA
1362	Stim	4286.47	-0.271566	0.45716	NA
1363	CG15309	3904.28	-0.313376	0.45716	NA
1364	tko	1054.79	0.280868	0.45739	NA
1365	crq	3137.61	-0.300758	0.45739	NA
1366	CG33080	1404.71	-0.254226	0.457667	NA
1367	CG13604	559.56	-0.254556	0.458251	NA
1368	CG8204	1777.86	0.224482	0.458251	NA
1369	ABCA	374.341	-0.215721	0.458446	NA
1370	140up	1092.28	0.219108	0.458483	NA
1371	FoxK	716.313	-0.273386	0.458816	NA
1372	RYBP	1508.98	-0.189857	0.458816	NA
1373	CG17292	5668.24	-0.348373	0.458816	NA
1374	cv-2	656.138	0.260742	0.458872	NA
1375	CG7702	647.725	-0.360698	0.458872	NA
1376	UBL3	838.986	-0.306845	0.458872	NA
1377	pnut	1220.97	-0.278336	0.458872	NA
1378	SP1173	2364.22	-0.379756	0.458872	NA
1379	Mgstl	3095.69	-0.309287	0.458872	NA
1380	CG7668	2754.62	-0.327059	0.459228	NA
1381	mRpS31	1469.41	0.2592	0.459497	NA
1382	CG7550	1350.89	-0.307116	0.45984	NA
1383	AlaRS	7692.72	0.280764	0.460201	NA
1384	metl	1429.61	0.327008	0.460967	NA
1385	shrb	7807.03	-0.316967	0.460967	NA
1386	ttm50	1993.5	0.214371	0.460967	NA
1387	puc	1576.39	-0.35982	0.460967	NA
1388	ox	4468.56	0.167588	0.460978	NA
1389	alpha-Cat	2770.38	-0.302815	0.46111	NA
1390	Reg-2	50036.3	-0.348172	0.462886	NA
1391	CG5446	7124.54	-0.297232	0.463976	NA
1392	Drsl5	12801.4	-0.339515	0.464603	NA
1393	mRpS35	1246.75	0.28364	0.464742	NA
1394	Axs	960.278	-0.362278	0.464965	NA
1395	CG4558	966.675	-0.325017	0.465294	NA
1396	CtsB1	22064.4	-0.362955	0.465294	NA
1397	RpS12	47267.5	-0.343653	0.465399	NA
1398	rho-4	977.576	-0.298399	0.465874	NA
1399	CG17646	409.236	-0.336414	0.465915	NA
1400	CG31717	4823.65	-0.271348	0.465915	NA
1401	bip2	2054.81	-0.275402	0.465915	NA
1402	CG5080	5227.38	-0.348496	0.465915	NA
1403	Pcd	6565.18	-0.332209	0.466101	NA
1404	Hr39	1913.03	-0.284048	0.466843	NA
1405	CG13607	11767.5	-0.302588	0.466843	NA
1406	CG10376	1223.79	-0.337513	0.466843	NA
1407	mts	9792.19	-0.308101	0.467122	NA
1408	Sp7	21084.5	-0.325285	0.467122	NA
1409	Mms19	3995.83	0.187001	0.467421	NA
1410	SCAR	2340.51	-0.232569	0.467465	NA
1411	Aduk	786.838	-0.18902	0.467465	NA
1412	prd1	1512.51	-0.30828	0.468467	NA
1413	Pgm2a	16889.2	0.244375	0.46868	NA
1414	CG33111	905.579	-0.308137	0.469316	NA
1415	Mgat4a	390.014	-0.318285	0.470032	NA
1416	CG5346	5117.71	0.332512	0.470032	NA
1417	CG4239	807.44	0.254255	0.470113	NA
1418	alc	2768.03	-0.281293	0.470113	NA
1419	CG10932	1695.99	-0.353006	0.470113	NA
1420	CG18766	780.456	-0.269398	0.470113	NA
1421	BtbVII	3461.57	-0.22556	0.470295	NA
1422	Snx1	16130.2	-0.291287	0.471432	NA
1423	CG11200	2878.12	0.334976	0.471785	NA
1424	Idgf4	39584.3	-0.35819	0.471872	NA
1425	Lsm12a	1894.37	-0.296234	0.473373	NA
1426	Rpb5	1497.66	0.243673	0.473502	NA
1427	Argk	5986.11	-0.227756	0.47368	NA
1428	Uhg2	367.699	0.216097	0.47368	NA
1429	CG3632	2713.47	-0.305043	0.47368	NA
1430	MED10	2242.5	-0.239367	0.475702	NA
1431	CG7394	2591.46	0.187594	0.475838	NA
1432	rdgBbeta	795.626	-0.171464	0.475909	NA
1433	Gdap2	3081.9	-0.325832	0.476184	NA
1434	wun	355.12	0.227372	0.476426	NA
1435	CG12744	1034.01	0.245844	0.476426	NA
1436	Moe	3526.15	-0.318544	0.477229	NA
1437	Pepck2	75948.4	-0.311732	0.477268	NA
1438	CG2211	1560.73	-0.196286	0.477268	NA
1439	RapGAP1	662.564	-0.287637	0.477386	NA
1440	veli	2431.8	-0.292511	0.478207	NA
1441	Swip-1	2399.34	-0.285684	0.479141	NA
1442	cass	3562.42	-0.281466	0.479141	NA
1443	mRpS2	1061.05	0.225539	0.479638	NA
1444	Obp99b	3.24551e+06	-0.295468	0.479894	NA
1445	CG10512	3610.76	-0.315634	0.481717	NA
1446	lncRNA:CR42491	1177.78	0.303796	0.481717	NA
1447	tmod	1267.18	-0.25414	0.481717	NA
1448	GatA	1465.47	0.232016	0.481717	NA
1449	CG46491	686.463	-0.307642	0.481717	NA
1450	CG5805	826.977	-0.246047	0.482806	NA
1451	Rala	2730.43	-0.3053	0.482964	NA
1452	yellow-f	31473.6	-0.304493	0.483425	NA
1453	CTPsyn	1193.14	0.278021	0.48354	NA
1454	CG34376	8245.8	-0.29596	0.485832	NA
1455	CG12347	536.392	0.359617	0.486064	NA
1456	CG30022	1219.84	-0.277563	0.487155	NA
1457	Stam	7599.71	-0.291114	0.487904	NA
1458	CG15027	714.751	0.283163	0.489733	NA
1459	STUB1	2517.9	-0.19809	0.490526	NA
1460	CG6707	7936.5	-0.294515	0.490526	NA
1461	CG34200	3861.81	0.190962	0.491204	NA
1462	CG31102	1471.27	-0.315461	0.493174	NA
1463	CG10075	1261.95	0.236419	0.493815	NA
1464	bun	8052.56	-0.291147	0.493815	NA
1465	Ttc19	1169.51	0.251743	0.494256	NA
1466	Rab39	796.721	-0.259881	0.496108	NA
1467	Cen	1983.82	-0.298956	0.496118	NA
1468	LeuRS-m	813.242	0.233961	0.496118	NA
1469	Zip99C	5527.9	0.208668	0.496126	NA
1470	CG4452	3043.76	-0.25483	0.496159	NA
1471	Cyp9c1	3974.85	-0.334836	0.496866	NA
1472	bif	2475.64	-0.230889	0.497379	NA
1473	Mulk	1546.07	0.189202	0.497501	NA
1474	CG31301	2356.25	0.152838	0.497683	NA
1475	CG42553	5249.46	0.234472	0.498262	NA
1476	Syx1A	436.549	-0.303708	0.498705	NA
1477	Hacd1	2511.19	-0.282364	0.50039	NA
1478	CG8974	3291.71	-0.284226	0.50039	NA
1479	gw	7252.7	-0.258865	0.500914	NA
1480	Dlic	2575.9	-0.318806	0.500914	NA
1481	CG7766	3154.83	-0.311063	0.502194	NA
1482	Mfe2	6512.12	-0.323525	0.502335	NA
1483	myo	1241.28	-0.324639	0.502379	NA
1484	CG10353	966.567	-0.294976	0.502993	NA
1485	CG11686	5070.87	-0.312894	0.503073	NA
1486	Sap47	1896.55	-0.234677	0.503073	NA
1487	CG2493	9446.24	-0.28613	0.503073	NA
1488	nonA	3728.33	-0.265045	0.503073	NA
1489	Ras64B	1422.18	-0.22578	0.503073	NA
1490	UbcE2H	4976.85	-0.319841	0.503073	NA
1491	faf	5327.47	-0.253716	0.503073	NA
1492	shd	1683.52	-0.322824	0.503073	NA
1493	CG15611	2475.41	-0.329647	0.503073	NA
1494	DNAlig4	1430.48	0.216764	0.503073	NA
1495	Lectin-galC1	417.762	-0.349512	0.50493	NA
1496	Galphao	467.758	-0.265561	0.50493	NA
1497	CSN5	4928.91	0.229012	0.50493	NA
1498	CG13321	587.778	0.284382	0.50493	NA
1499	CG14642	2169.56	-0.233776	0.506402	NA
1500	CG32369	2075.41	-0.315563	0.506645	NA
1501	Chpf	663.481	-0.248007	0.507024	NA
1502	Art7	785.111	0.225699	0.507024	NA
1503	cathD	206974	-0.294959	0.507024	NA
1504	ATPCL	7722.08	0.250534	0.507024	NA
1505	CG3589	3095.95	-0.322579	0.507024	NA
1506	Etf-QO	9094.3	-0.32109	0.507453	NA
1507	CG8668	1102.79	-0.222973	0.507453	NA
1508	alphaTub84D	10721.5	0.243506	0.507651	NA
1509	Coa7	3039.41	-0.272703	0.507651	NA
1510	elg1	396.847	0.184718	0.508304	NA
1511	AGO1	2061.06	-0.283508	0.508304	NA
1512	Hsf	2302.98	-0.165398	0.508304	NA
1513	CG9911	3694.15	-0.250064	0.508628	NA
1514	CG4650	2216.92	-0.317479	0.509127	NA
1515	Hacl	10526.7	-0.313309	0.509862	NA
1516	Tudor-SN	15809.1	-0.259523	0.511553	NA
1517	CG10011	914.339	-0.242294	0.511931	NA
1518	SCaMC	9530.16	-0.195572	0.51252	NA
1519	CG4797	3122.36	-0.32478	0.514063	NA
1520	CG11593	1174.44	-0.22102	0.515318	NA
1521	CG17019	2630.09	-0.267454	0.515318	NA
1522	CG33107	623.844	0.26243	0.516072	NA
1523	vib	2536.99	-0.256507	0.51663	NA
1524	Oda	19038.5	-0.276694	0.517202	NA
1525	CG32982	797.939	-0.234825	0.517543	NA
1526	mip130	993.114	0.211584	0.517596	NA
1527	CG11619	655.737	0.226645	0.518116	NA
1528	CG7016	2317.69	-0.300413	0.51829	NA
1529	Rbfox1	1462.52	-0.280174	0.518802	NA
1530	NFAT	1949.58	-0.295399	0.519341	NA
1531	l(2)gd1	2213.62	-0.307026	0.519341	NA
1532	CG34125	2453.38	-0.27727	0.519666	NA
1533	tara	610.397	-0.295404	0.519893	NA
1534	CG42460	537.121	0.339962	0.519907	NA
1535	CG9485	5604	-0.298992	0.519907	NA
1536	dl	1234.63	-0.308527	0.519915	NA
1537	Dif	2659.19	-0.279	0.520073	NA
1538	CG7049	596.709	0.206058	0.520942	NA
1539	CkIalpha	4009.8	-0.268528	0.521125	NA
1540	CG3645	878.451	0.198082	0.521125	NA
1541	Nepl3	819.58	0.283233	0.521143	NA
1542	Pvr	7025.75	-0.254578	0.521277	NA
1543	Spn43Ab	10748.2	-0.314022	0.521619	NA
1544	Hmgcl	602.157	-0.288383	0.521619	NA
1545	Lmpt	815.528	-0.275297	0.522038	NA
1546	CG5726	1032.74	-0.202192	0.522128	NA
1547	CG9890	896.207	0.227828	0.522128	NA
1548	Vha100-1	9607.15	-0.290227	0.522128	NA
1549	Tmem63	1448.33	-0.249638	0.522128	NA
1550	CG4074	518.37	-0.249193	0.522128	NA
1551	Rabex-5	5369.35	-0.271972	0.523297	NA
1552	mdy	3479.26	-0.302942	0.524027	NA
1553	NitFhit	3915.3	-0.296095	0.525449	NA
1554	CG12883	1054.29	0.253514	0.525449	NA
1555	dlg1	931.504	-0.281942	0.525691	NA
1556	fs(1)h	2009.78	-0.23682	0.526204	NA
1557	hep	1574.18	-0.252288	0.526204	NA
1558	Cals	3452.13	-0.296868	0.526224	NA
1559	Rho1	13639.1	-0.283212	0.526224	NA
1560	botv	960.693	-0.282601	0.526502	NA
1561	eIF3c	16632.4	-0.269913	0.528013	NA
1562	GstE9	2621.04	-0.322176	0.528245	NA
1563	Strica	1194.49	-0.274036	0.528245	NA
1564	CG14818	2587.56	-0.263866	0.528886	NA
1565	Fpgs	531.516	0.212599	0.529823	NA
1566	tay	1219.41	-0.267096	0.530323	NA
1567	CG1103	2613.35	-0.213902	0.530323	NA
1568	lncRNA:CR46216	414.347	0.333345	0.530323	NA
1569	CG1307	2801.27	0.204992	0.530323	NA
1570	AnxB9	14746.7	-0.304411	0.530908	NA
1571	CG4045	617.181	0.257779	0.534011	NA
1572	CG7611	6336.97	-0.271638	0.534308	NA
1573	CG17294	1058.27	0.22346	0.534308	NA
1574	Capr	7242.63	-0.173721	0.534308	NA
1575	Socs44A	1018.32	-0.226561	0.534308	NA
1576	CASK	699.77	-0.215355	0.534308	NA
1577	GILT1	2503.04	-0.271264	0.534308	NA
1578	CG33129	21059.6	-0.247866	0.534308	NA
1579	rswl	913.996	0.179034	0.534308	NA
1580	coro	4548.99	-0.181906	0.53461	NA
1581	CG31064	1276.92	-0.261276	0.535502	NA
1582	Rab6	4669.45	-0.261113	0.535507	NA
1583	hrg	3402.08	-0.209491	0.53565	NA
1584	CG14990	13645.5	-0.290743	0.535852	NA
1585	Coq9	999.535	0.183793	0.53593	NA
1586	CG7739	2953.26	-0.217353	0.53593	NA
1587	Prpk	1303	0.239326	0.53593	NA
1588	mRpL11	623.377	0.190486	0.53593	NA
1589	CG13893	420.439	-0.291325	0.536029	NA
1590	rno	1246.03	-0.24239	0.536029	NA
1591	CG9662	921.591	-0.178688	0.536677	NA
1592	mRpL44	1195.64	0.225324	0.536734	NA
1593	hll	49259.7	-0.317164	0.536734	NA
1594	ben	4837.93	-0.283758	0.538283	NA
1595	fend	475.263	-0.290967	0.538331	NA
1596	Rheb	5027.52	-0.204251	0.538331	NA
1597	CG9686	748.222	-0.268006	0.538331	NA
1598	Uhg4	373.566	0.223401	0.539016	NA
1599	CG7900	685.896	-0.274522	0.539166	NA
1600	alpha-Spec	5684.31	-0.225206	0.539166	NA
1601	PCB	27813.8	-0.291645	0.539946	NA
1602	CG17896	3873.03	-0.261518	0.540176	NA
1603	Galphai	1750.62	-0.243859	0.54052	NA
1604	CG43736	1430.39	-0.198186	0.54079	NA
1605	Non3	2501.96	0.25711	0.540831	NA
1606	CG3008	3848.08	0.18588	0.540921	NA
1607	regucalcin	177637	-0.312013	0.542609	NA
1608	Caper	2820.83	-0.240836	0.543886	NA
1609	CG10098	1289.94	-0.268314	0.543926	NA
1610	CG7810	1169.85	0.138802	0.544942	NA
1611	eIF2beta	15376.8	0.236705	0.544978	NA
1612	spict	3189.02	-0.292108	0.545859	NA
1613	CG14072	551.704	0.21939	0.545859	NA
1614	trol	48466.4	-0.270324	0.545859	NA
1615	fz4	613.699	-0.140935	0.547706	NA
1616	Su(var)3-7	1288.15	-0.165815	0.549557	NA
1617	Clbn	2900.76	0.241695	0.549815	NA
1618	CG8860	8319.65	-0.276412	0.550395	NA
1619	Dpit47	1401.92	0.234677	0.551771	NA
1620	CG32267	1722.78	0.16591	0.552741	NA
1621	Utx	2798.98	-0.195651	0.55312	NA
1622	scyl	1153.57	-0.249139	0.553228	NA
1623	Tlk	1123.3	-0.260172	0.55335	NA
1624	Alg12	1158.96	-0.274937	0.553609	NA
1625	CG8206	9025.39	-0.296303	0.553787	NA
1626	CG15443	941.902	-0.190025	0.553851	NA
1627	Dap160	5117.11	-0.206993	0.553974	NA
1628	CG17549	2648.03	-0.287476	0.554284	NA
1629	Snoo	444.45	-0.278447	0.554748	NA
1630	tral	8244.58	-0.214891	0.555202	NA
1631	CG31688	585.239	0.181642	0.556219	NA
1632	CG33230	481.772	0.186261	0.556228	NA
1633	CG13773	462.463	0.236156	0.556881	NA
1634	crb	454.62	-0.161876	0.557558	NA
1635	mip40	2450.3	-0.1662	0.557558	NA
1636	lin-52	494.441	0.186743	0.560056	NA
1637	CG2611	2168.71	0.2516	0.560428	NA
1638	Crk	2766.86	-0.246781	0.560533	NA
1639	egl	874.089	-0.252772	0.562646	NA
1640	Atg9	2083.57	-0.274612	0.562646	NA
1641	Sin3A	2380.95	-0.211383	0.562646	NA
1642	GstE11	749.676	-0.289003	0.56387	NA
1643	mod(mdg4)	2529.99	-0.193912	0.56387	NA
1644	ZAP3	2907.75	-0.174003	0.564294	NA
1645	Sdc	26811.4	-0.266765	0.565583	NA
1646	CG14442	858.756	-0.257748	0.565583	NA
1647	CG34279	807.565	0.22328	0.565583	NA
1648	Pfdn5	6011.27	0.182536	0.565583	NA
1649	CG4645	1472.42	-0.235384	0.565687	NA
1650	CG7675	912.898	-0.263017	0.565687	NA
1651	CG4287	4481.11	-0.250324	0.565687	NA
1652	mbt	663.443	-0.15489	0.565813	NA
1653	Rab35	1990.02	-0.211005	0.565813	NA
1654	vimar	649.696	-0.216069	0.565813	NA
1655	RIOK2	1291.18	0.183112	0.566105	NA
1656	mrva	3179.64	-0.255094	0.566105	NA
1657	Ak3	7358.35	0.151972	0.566105	NA
1658	CG9727	1838.87	-0.175093	0.566105	NA
1659	mys	3543.19	-0.240437	0.566105	NA
1660	CG10555	581.664	-0.220107	0.566592	NA
1661	CG15040	526.08	-0.30765	0.566738	NA
1662	me31B	7442.55	-0.18873	0.56696	NA
1663	Mmp2	779.698	-0.246773	0.56696	NA
1664	TppII	6844.75	-0.240699	0.567881	NA
1665	CG11791	914.283	-0.213893	0.568334	NA
1666	Aatf	818.125	0.201372	0.568334	NA
1667	Hipk	2593.16	-0.201865	0.568855	NA
1668	Csk	2992.53	-0.109968	0.569528	NA
1669	GstE12	31054.5	-0.266665	0.570191	NA
1670	CG8003	2774.85	0.15841	0.572708	NA
1671	Sarm	1768.78	-0.225558	0.573011	NA
1672	shot	3570.69	-0.244618	0.573613	NA
1673	alpha-Est2	6241.32	-0.304274	0.573613	NA
1674	NO66	2492.96	0.170563	0.574588	NA
1675	Dis3	1440.48	0.229969	0.574752	NA
1676	CG2199	626.141	0.206726	0.575182	NA
1677	wkd	532.094	-0.154347	0.575182	NA
1678	CG6910	34652.7	0.274775	0.575737	NA
1679	CG12795	3272.71	-0.157693	0.575737	NA
1680	capt	4437.11	-0.268202	0.575737	NA
1681	mld	570.35	-0.24098	0.575737	NA
1682	Kr-h1	445.188	-0.271106	0.578935	NA
1683	Noa36	3229.1	0.174616	0.579189	NA
1684	l(1)G0320	13804.5	-0.241939	0.579189	NA
1685	CG3704	612.323	0.234922	0.579189	NA
1686	mRpS26	1332.03	0.184797	0.579189	NA
1687	MED26	3002	-0.241695	0.579189	NA
1688	nes	2849.77	-0.144108	0.579189	NA
1689	CG10513	976.702	0.266762	0.579189	NA
1690	MICAL-like	1935.41	-0.219567	0.579189	NA
1691	wdb	2280.1	-0.244999	0.579189	NA
1692	CG4572	10924	-0.22078	0.579189	NA
1693	CG11811	2426.61	-0.246044	0.579189	NA
1694	CG17233	986.298	-0.208554	0.579189	NA
1695	CG33493	26703	-0.2504	0.579777	NA
1696	CG12054	1800.17	-0.196945	0.579777	NA
1697	fwe	3288.68	-0.208989	0.579905	NA
1698	HP5	580.822	-0.263481	0.579905	NA
1699	CG6878	4244.16	0.238807	0.580455	NA
1700	Pat1	4240.28	-0.255735	0.580754	NA
1701	CG3434	1118.99	0.165702	0.580754	NA
1702	Setd3	634.506	0.20339	0.580754	NA
1703	CG44250	430.841	0.281053	0.581024	NA
1704	ena	536.095	-0.193798	0.581176	NA
1705	CG8289	879.593	-0.212005	0.581176	NA
1706	stas	1281.05	-0.212054	0.581513	NA
1707	Mat89Ba	448.71	0.178368	0.582481	NA
1708	RhoGAP68F	6064.81	-0.262351	0.582799	NA
1709	DIP1	3050.46	-0.155031	0.583655	NA
1710	UGP	5791.65	-0.25752	0.584194	NA
1711	e(y)3	1975.99	-0.136802	0.584679	NA
1712	eEF1alpha2	428.884	-0.257444	0.584679	NA
1713	CG11529	1265.37	-0.298864	0.584842	NA
1714	PGRP-LC	1453.45	-0.189478	0.585618	NA
1715	hop	1468.57	-0.183432	0.586348	NA
1716	Pop4	629.045	0.199365	0.586486	NA
1717	gce	669.101	-0.262464	0.586512	NA
1718	CG16713	27599.2	-0.285943	0.586512	NA
1719	CG7567	1278.73	0.296824	0.587917	NA
1720	MAGE	409.749	-0.170748	0.589215	NA
1721	SmB	1457.8	0.195811	0.589215	NA
1722	mam	1290.41	-0.238918	0.589215	NA
1723	CG5273	605.802	-0.14898	0.589215	NA
1724	Cyp12e1	3396.52	-0.265898	0.589215	NA
1725	Abi	2145.76	-0.155181	0.589216	NA
1726	Bsg25D	830.477	-0.188395	0.590867	NA
1727	CG8199	456.998	-0.181772	0.590867	NA
1728	CG11122	1479.6	-0.184319	0.590867	NA
1729	PTPMT1	1274.12	0.125929	0.590891	NA
1730	Tep4	19060.5	0.266668	0.591521	NA
1731	CG1965	875.945	-0.216931	0.591521	NA
1732	lncRNA:CR45547	374.371	0.26504	0.591655	NA
1733	Vps15	1171.64	-0.236843	0.591655	NA
1734	CG17883	2265.56	-0.23203	0.591858	NA
1735	CG31817	671.967	-0.27831	0.591881	NA
1736	qkr54B	553.896	-0.253517	0.592506	NA
1737	CG16791	1286.06	-0.221066	0.592559	NA
1738	Cyp6d4	2071.69	0.243903	0.594392	NA
1739	Cp1	19439.9	-0.207876	0.594584	NA
1740	Alas	2631.08	-0.242954	0.594704	NA
1741	Nhe2	1285.74	-0.217709	0.59544	NA
1742	cora	3338.53	-0.263988	0.596924	NA
1743	PIG-T	2135.86	-0.146234	0.598386	NA
1744	CG42336	23100	-0.243549	0.598583	NA
1745	CG1532	5399.64	-0.229132	0.598709	NA
1746	parvin	1957.46	-0.241938	0.598709	NA
1747	Cyt-c-p	2076.49	0.185468	0.600396	NA
1748	CG8176	4910.95	-0.146282	0.601341	NA
1749	hfw	1917.99	-0.225406	0.601458	NA
1750	Idh3a	2738.84	-0.225216	0.601458	NA
1751	Vps52	1734.53	-0.209154	0.601458	NA
1752	PMCA	3501.55	-0.227617	0.601614	NA
1753	btsz	433.805	-0.174692	0.601976	NA
1754	CG17597	7918.15	-0.265505	0.60227	NA
1755	cyc	1527.65	-0.237846	0.60245	NA
1756	CG4266	2247.65	-0.130927	0.60245	NA
1757	Tsp42Eq	450.547	0.153182	0.602537	NA
1758	Yeti	11262.6	-0.23327	0.602537	NA
1759	THADA	464.394	0.190667	0.602902	NA
1760	Ykt6	3034.25	-0.200799	0.604433	NA
1761	Naxe	941.481	-0.183977	0.604579	NA
1762	Tsp86D	717.589	-0.167215	0.604579	NA
1763	AMPKalpha	4130.84	-0.231922	0.605088	NA
1764	CG2698	3236.86	-0.113046	0.605639	NA
1765	CG6066	447.094	0.177368	0.605883	NA
1766	mthl3	1336.95	-0.231976	0.606274	NA
1767	rngo	4652.18	-0.215945	0.606425	NA
1768	Adgf-A	687.007	0.185635	0.606425	NA
1769	CG11999	3143.72	0.178884	0.606425	NA
1770	CG11961	1535.29	-0.219066	0.606425	NA
1771	vig2	9429.48	0.129698	0.606465	NA
1772	CG4332	1007.88	-0.207592	0.607615	NA
1773	Vha44	3483.75	-0.176504	0.607777	NA
1774	Gbeta13F	5570.95	-0.228108	0.608002	NA
1775	Maf1	1788.07	-0.230757	0.608549	NA
1776	CG13641	38673.9	-0.258296	0.608564	NA
1777	AGBE	4876.17	-0.250244	0.608654	NA
1778	Sirt1	1215.2	-0.177944	0.608654	NA
1779	QC	1232.76	0.263715	0.608654	NA
1780	CG3961	21395.4	-0.239653	0.608654	NA
1781	CG9021	1312.23	0.284091	0.609474	NA
1782	Crtc	843.851	-0.209102	0.609591	NA
1783	Vps26	2402.54	-0.19709	0.609709	NA
1784	CG3918	1117.47	0.18312	0.609709	NA
1785	Sec15	1062.32	-0.167596	0.610238	NA
1786	PGRP-LF	734.609	-0.281748	0.610392	NA
1787	Eph	1827.8	-0.22837	0.610871	NA
1788	CG9004	595.26	0.182726	0.610871	NA
1789	Su(var)205	4523.27	-0.111657	0.610941	NA
1790	CRAT	3292.94	-0.248462	0.611351	NA
1791	ATPsynB	10867.3	0.141148	0.611602	NA
1792	CG1275	5127.09	-0.196139	0.611607	NA
1793	kune	913.677	-0.167152	0.612154	NA
1794	CG7606	559.996	0.275794	0.612244	NA
1795	PRAS40	1064.79	-0.233793	0.612873	NA
1796	Spn88Eb	14343	-0.249298	0.613043	NA
1797	Helz	1785.31	-0.179955	0.613374	NA
1798	Axud1	848.639	-0.130909	0.614614	NA
1799	HPS1	1039.17	-0.206305	0.614742	NA
1800	Cyp4g1	730.862	-0.273903	0.614742	NA
1801	Atx2	2658.8	-0.179576	0.614742	NA
1802	Nup154	1906.75	0.119787	0.614742	NA
1803	CG2701	3479.52	0.211318	0.615172	NA
1804	CG4049	571.139	-0.167343	0.617569	NA
1805	CG8507	4779.73	-0.208763	0.617569	NA
1806	CG17167	385.604	-0.26374	0.617921	NA
1807	scrib	1371.05	-0.148499	0.617921	NA
1808	Cdk5	1280.11	-0.168025	0.617963	NA
1809	Bap111	2253.96	-0.147895	0.618352	NA
1810	Dph3	389.197	0.215315	0.618352	NA
1811	ced-6	33282.2	-0.207305	0.618352	NA
1812	Pdi	51433	-0.236603	0.618352	NA
1813	CG2811	441.917	-0.219629	0.620389	NA
1814	slpr	1110.96	-0.165066	0.620702	NA
1815	mRpS22	3379.77	0.155157	0.62212	NA
1816	Rpn5	12618	-0.197888	0.622355	NA
1817	KrT95D	6646.54	-0.13618	0.623211	NA
1818	Ald1	36685.9	-0.221516	0.623226	NA
1819	Ote	1383.91	0.170123	0.623243	NA
1820	Pka-R1	2899.64	-0.188184	0.623648	NA
1821	CG13117	899.181	0.259089	0.623665	NA
1822	Iru	5523.4	0.175655	0.625003	NA
1823	Spase22-23	6892.61	-0.190495	0.625338	NA
1824	ics	3468.16	-0.240109	0.625407	NA
1825	Cln7	975.516	0.169926	0.627059	NA
1826	sdt	370.644	0.178544	0.627059	NA
1827	sdk	785.401	-0.175169	0.627059	NA
1828	CG13096	2939.08	0.153803	0.627059	NA
1829	Nipped-A	1080.81	-0.202973	0.627059	NA
1830	Cf2	2550.71	-0.225627	0.627062	NA
1831	l(2)05714	723.018	-0.114393	0.628077	NA
1832	Mcr	3207.51	-0.152495	0.628077	NA
1833	SREBP	2491.79	-0.21261	0.628077	NA
1834	Pcf11	3310.04	-0.16072	0.628305	NA
1835	Csp	3227.02	-0.122318	0.628305	NA
1836	mew	365.215	-0.205289	0.62853	NA
1837	ClC-c	4326.51	-0.167047	0.628567	NA
1838	aop	2040.31	-0.219558	0.628925	NA
1839	rl	2217.88	-0.228703	0.628925	NA
1840	crp	739.279	-0.214503	0.628925	NA
1841	Alh	1632.53	-0.184602	0.629318	NA
1842	CG3726	488.09	-0.153742	0.62945	NA
1843	CG10337	1811.47	0.257879	0.62945	NA
1844	ECSIT	562.416	0.180012	0.62945	NA
1845	ctp	9622.54	-0.193758	0.62945	NA
1846	jigr1	643.146	-0.114881	0.631338	NA
1847	Src64B	433.334	-0.212796	0.631338	NA
1848	CG12909	601.721	0.184433	0.631338	NA
1849	Cortactin	4122.38	-0.159763	0.631619	NA
1850	Glg1	5161.08	-0.187074	0.6323	NA
1851	CG3939	3543.89	-0.210828	0.632559	NA
1852	Ucp4A	569.198	-0.244415	0.632559	NA
1853	CG3868	4483.92	0.253216	0.632559	NA
1854	Pak3	1818.68	-0.184398	0.632559	NA
1855	Trc8	4997.54	-0.109889	0.633808	NA
1856	ND-MLRQ	12111.6	0.177029	0.633808	NA
1857	CG15772	1087.99	-0.266795	0.633918	NA
1858	Xpac	1078.14	0.154413	0.634446	NA
1859	Dic1	2884.99	-0.171855	0.634446	NA
1860	CG7834	10650.6	-0.232082	0.634957	NA
1861	Drat	7797.39	-0.230778	0.635292	NA
1862	mRpL18	751.08	0.128854	0.635378	NA
1863	CaMKI	33527.9	-0.233416	0.635378	NA
1864	betaTub60D	10114.1	-0.186462	0.635378	NA
1865	hdc	651.186	-0.222598	0.635378	NA
1866	mmy	4203.77	-0.171168	0.63622	NA
1867	Spn	6176.98	-0.210223	0.636597	NA
1868	HIP-R	2241.21	-0.17383	0.636597	NA
1869	CG7546	4615.91	-0.141752	0.636597	NA
1870	Trs20	849.035	-0.15222	0.636597	NA
1871	Tpst	696.632	-0.188787	0.637321	NA
1872	CG8531	7493.27	0.132237	0.637321	NA
1873	Tom7	8513.66	0.159099	0.637872	NA
1874	CG5958	102489	-0.206328	0.638218	NA
1875	CG14657	1006.96	-0.159398	0.638218	NA
1876	Hmt4-20	1807.35	-0.177054	0.638218	NA
1877	rudhira	4659.75	-0.209392	0.638218	NA
1878	CG12375	2240.27	-0.208647	0.638218	NA
1879	Fer1HCH	40781.4	-0.195418	0.638218	NA
1880	glo	3406.26	-0.176893	0.638288	NA
1881	mnb	2657.09	-0.180707	0.638288	NA
1882	Sara	3464.99	-0.201083	0.638288	NA
1883	Gbp2	48837.3	-0.218182	0.639556	NA
1884	step	2078.66	-0.176749	0.639556	NA
1885	CG15743	660.901	-0.206082	0.639556	NA
1886	TM9SF4	3050.04	-0.168658	0.639556	NA
1887	AP-2mu	4625.23	-0.13962	0.639572	NA
1888	AMPdeam	16597.9	-0.241141	0.639572	NA
1889	NUCB1	8738.79	-0.219189	0.640078	NA
1890	CG4407	807.932	-0.110405	0.640367	NA
1891	sax	1162.5	-0.0998111	0.640746	NA
1892	vas	488.019	-0.205683	0.641946	NA
1893	sotv	717.468	-0.125378	0.643134	NA
1894	sick	1234.01	0.182342	0.64336	NA
1895	mRpS23	1232.95	0.134578	0.643549	NA
1896	mrt	1092.36	-0.19426	0.644055	NA
1897	CG3368	1369.61	0.1908	0.645142	NA
1898	hfp	3031.59	-0.174406	0.645594	NA
1899	mtgo	2514.75	-0.129118	0.646716	NA
1900	mRpS18A	1874.75	0.156871	0.647368	NA
1901	RpIIIC53	1967.9	0.139573	0.647393	NA
1902	l(3)05822	2872.83	-0.116586	0.648188	NA
1903	CG31313	24544.9	-0.22822	0.648188	NA
1904	pix	20997.5	-0.19508	0.649526	NA
1905	mRpL34	806.675	0.141062	0.651422	NA
1906	AP-2sigma	2770.93	-0.207191	0.651989	NA
1907	Deaf1	970.472	-0.152013	0.651989	NA
1908	Tret1-1	37802.5	-0.20859	0.652102	NA
1909	Sec24AB	7860.76	-0.145559	0.652454	NA
1910	RASSF8	1041.33	-0.185205	0.652756	NA
1911	CG31523	11333.3	-0.113587	0.652919	NA
1912	wfs1	3672.34	0.186295	0.652919	NA
1913	EloB	4636	-0.151633	0.654993	NA
1914	mRpL17	931.092	0.117013	0.654993	NA
1915	how	1205.87	-0.218295	0.654993	NA
1916	asRNA:CR45164	354.964	0.154105	0.655044	NA
1917	CG3021	1585.11	0.137702	0.655197	NA
1918	Ubi-p5E	9621.58	-0.227032	0.655956	NA
1919	RhoGAP1A	1943.75	-0.207614	0.656282	NA
1920	Trf2	2491.81	-0.218846	0.656282	NA
1921	SNF4Agamma	3324.27	-0.185761	0.656282	NA
1922	CG10725	780.318	0.253948	0.65674	NA
1923	whd	20393.6	-0.225872	0.65674	NA
1924	TH1	1686.22	-0.16918	0.657753	NA
1925	Chmp1	5672.15	-0.216594	0.659354	NA
1926	CG13171	528.156	0.240826	0.659354	NA
1927	Dpck	2139.4	-0.118089	0.660046	NA
1928	Inos	3287.36	0.158209	0.660046	NA
1929	CG14997	11583	-0.212291	0.660175	NA
1930	CG43125	999.177	0.238894	0.66084	NA
1931	Clc	6935.54	-0.164006	0.66084	NA
1932	Nup188	834.332	0.11282	0.66084	NA
1933	gbb	2141.3	-0.20623	0.660925	NA
1934	CG14516	399.156	0.249817	0.661589	NA
1935	Fatp1	1596.18	-0.207959	0.662505	NA
1936	CG8818	2953.68	0.135169	0.663126	NA
1937	CG8578	1146.13	-0.201941	0.663128	NA
1938	Clp	711.174	0.112676	0.663674	NA
1939	CG14073	2146.91	-0.215502	0.664174	NA
1940	mAcon1	8605.36	-0.19641	0.66455	NA
1941	CG8034	1715.51	-0.209571	0.665005	NA
1942	Ctr1A	1060.03	-0.202975	0.665197	NA
1943	lncRNA:CR42862	35852.6	-0.225845	0.665197	NA
1944	Pex12	738.536	-0.21631	0.665197	NA
1945	exd	1814.32	-0.208152	0.665753	NA
1946	RAF2	735.986	-0.13802	0.666083	NA
1947	Gli	967.97	-0.232431	0.666083	NA
1948	Aladin	1121.27	0.127576	0.666367	NA
1949	drongo	14257.5	-0.155556	0.666367	NA
1950	Ntmt	2916.88	0.159045	0.666367	NA
1951	CG34166	1.6008e+06	-0.213744	0.666567	NA
1952	CG12116	84383.3	-0.239629	0.66689	NA
1953	Not10	1431.37	0.172157	0.667115	NA
1954	Rab2	5377.27	-0.193916	0.667444	NA
1955	Swim	823.825	0.202722	0.667444	NA
1956	fbl	13650.3	-0.219983	0.669336	NA
1957	bcn92	1557.6	0.150204	0.669384	NA
1958	santa-maria	34406.2	-0.203213	0.669384	NA
1959	Atg14	1937.07	0.110725	0.669405	NA
1960	CG13603	2334.05	-0.175961	0.669477	NA
1961	CG17829	616.273	0.102513	0.669477	NA
1962	CG42586	32032.1	-0.22914	0.670282	NA
1963	CG7222	3604.39	-0.172694	0.670533	NA
1964	CG4607	1496.02	-0.205202	0.670804	NA
1965	mRpS33	1036.19	0.160833	0.670804	NA
1966	CG4658	3155.73	-0.211177	0.670804	NA
1967	CG11975	1881.82	-0.172199	0.670804	NA
1968	RpL22	17891.4	-0.209532	0.670804	NA
1969	aph-1	1500.05	-0.125751	0.671148	NA
1970	Cdc42	7113.61	-0.200599	0.671275	NA
1971	CCT5	10097.1	0.153824	0.671334	NA
1972	CG34117	1570.35	0.149038	0.671334	NA
1973	kraken	3989.27	0.139078	0.671625	NA
1974	CG5608	862.94	-0.175911	0.671984	NA
1975	FAM21	747.093	-0.182381	0.672896	NA
1976	PGAP1	865.833	-0.148621	0.674271	NA
1977	nec	9861.76	-0.219232	0.674767	NA
1978	CG15922	1178.05	0.169209	0.675147	NA
1979	CG12567	1408.85	-0.199472	0.675147	NA
1980	CG10194	1040.45	-0.177918	0.675284	NA
1981	Dph2	2741.74	0.194413	0.675322	NA
1982	Shc	1953.67	-0.152578	0.67644	NA
1983	Fur1	4293.96	-0.201487	0.67644	NA
1984	Idi	1245.01	-0.159714	0.67644	NA
1985	CG32708	765.365	0.140001	0.677653	NA
1986	GEFmeso	948.878	-0.191707	0.678922	NA
1987	l(2)k09913	17968.8	-0.206363	0.679108	NA
1988	GMF	1429.95	-0.171429	0.679427	NA
1989	CG31915	4015.67	-0.138182	0.679618	NA
1990	mEFTu2	4198.12	0.162722	0.679734	NA
1991	eIF3l	11206.5	-0.179398	0.679985	NA
1992	CecA1	9113.24	-0.246245	0.679985	NA
1993	Dp	1479.39	-0.152308	0.6802	NA
1994	Myo28B1	355.264	0.217842	0.6802	NA
1995	Gpo1	1180.88	-0.199331	0.680895	NA
1996	CG13877	808.681	-0.231775	0.680895	NA
1997	Arl1	2375.69	-0.163504	0.681059	NA
1998	spi	2745.91	-0.165061	0.68121	NA
1999	lncRNA:CR43247	352.816	0.237908	0.68121	NA
[truncated: 6,481 more rows]

## Sheet: Supp. Data 3
	UniprotID	Genes	log2FC	padj
1	NEP2	Nep2 CG9761	-1.09879	0.000964715
2	RBP2	Nup358 RanBP2 CG11856	1.24011	0.00217519
3	NU188	Nup188 CG8771	0.036697	0.928378
4	KOI	koi CG44154	-0.177857	0.500645
5	NOVA	ps l(3)10615 NOVA1 CG42670	0.260125	0.258387
6	STING	Sting CG1667	-1.45642	0.000647842
7	UEX	uex 41Ad GroupIII l(2)41Ad CG42595	0.487045	0.074083
8	NUP75	Nup75 CG5733	0.35212	0.174314
9	PO210	Gp210 Gp188 lyadi CG7897	0.943604	0.0268755
10	EI3F2	eIF3f2 eIF3-S5-2 CG8335	1.46317	0.00142533
11	TO402	tomboy40 CG8330	0.478084	0.172081
12	TTC4	Dpit47 CG3189	0.139697	0.667767
13	GDS1	vimar l(2)k16722 CG3572	-0.52832	0.0367221
14	VPS13	Vps13 CG2093	0.461479	0.0695111
15	COIL	coil CG8710	0.44454	0.05075
16	NDG	Ndg CG12908	1.05187	0.011774
17	PWP1	nclb dpwp1 CG6751	2.29291	0.000108707
18	TRE11	Tret1-1 CG30035	-0.682165	0.0223744
19	TPR	Mtor Bx34 l(2)k03905 CG8274	1.02811	0.00521681
20	PARL	rho-7 Parl R7 CG8972	-0.171331	0.405003
21	U587	CG4646	0.54315	0.0829691
22	PTCD3	CG4679	0.086273	0.694845
23	SYF1	fand fas CG6197	0.231273	0.49593
24	DJ1A	DJ-1alpha CG6646	-0.685707	0.195224
25	APKC	aPKC CG30475	-0.00197052	0.996397
26	NA	NA	0.185195	0.727913
27	NOL9	CG8414	2.23876	0.00588517
28	CLU	clu CG8443	0.946561	0.0153025
29	FACR1	CG5065	0.527932	0.136101
30	NA	NA	0.901051	0.00482784
31	ICLN	icln CG4924	-0.0660084	0.864382
32	EIF3C	eIF3c eIF3-S8 CG4954	1.11268	0.0142886
33	DAAF3	Dnaaf3 CG17669	0.421152	0.298191
34	DOP1	CG15099	-0.352643	0.312594
35	UFM1	Ufm1 CG34191	-1.55173	0.0088032
36	SBNO	sno CG44436	0.389674	0.272228
37	FIS1	Fis1 CG17510	-1.42996	0.00142824
38	PDE1	Pde1c CG44007	-0.293868	0.243611
39	NA	NA	-0.692376	0.0199039
40	RS14A	RpS14a CG1524	-0.680357	0.0257878
41	H33A	His3.3A CG5825	2.16319	0.00844794
42	F10A1	HIP CG32789	0.060913	0.854909
43	E1BJK2	TUBB1	-0.220762	0.360574
44	YMEL1	YME1L CG3499	-0.153785	0.456398
45	MS300	Msp300 CG42768	-0.179289	0.588352
46	PIEZO	Piezo CG18103	1.58277	0.00249076
47	NA	NA	0.997617	0.00556665
48	HZG	hzg 24664944 CG5830	-0.473059	0.166524
49	HOW	how KH93F qkr93F stru who CG10293	0.741003	0.0228106
50	DRICE	Drice ICE CG7788	-2.17323	0.000136105
51	PHM	Phm CG3832	-1.06479	0.00709343
52	ATPG	ATPsyngamma ATPsyn-gamma CG7610	-1.17772	0.00321936
53	MST	mst CG1424	0.387838	0.127665
54	PSN	Psn PS CG18803	-0.0483491	0.85709
55	EIF3I	eIF3i eif3-S2 Trip1 CG8882	0.409507	0.208149
56	UGDH	sgl kiwi ska CG10072	-0.611036	0.0721029
57	CH60A	Hsp60A hsp60 CG12101	-0.838078	0.00377115
58	SYFM	PheRS-m Aats-phe Aats-phe-m Pts CG13348	-1.04531	0.0118144
59	RL3	RpL3 CG4863	1.04757	0.00215414
60	RL15	RpL15 ZITI CG17420	1.10428	0.00640443
61	NA	NA	-0.291338	0.16294
62	RAB6	Rab6 wrt CG6601	-0.0758072	0.717718
63	SPS1	Sps1 ptuf SelD CG8553	-0.274603	0.390509
64	IMB	Fs(2)Ket CG2637	-0.625211	0.0678846
65	KRAK	kraken CG3943	-0.956861	0.0139921
66	HCD2	scu CG7113	-3.03816	2.98e-05
67	SURF4	Surf4 Surf-4 CG6202	-0.245035	0.372797
68	PRS8	Rpt6 DUG Pros45 Ug CG1489	-0.556811	0.0604883
69	GBLP	Rack1 CG7111	-1.64484	0.000394092
70	DKC1	Nop60B mfl CG3333	3.36157	8.21e-05
71	ITA3	scb alphaPS3 Vol CG8095	1.22587	0.00767265
72	SMD3	SmD3 guf2 CG8427	0.896272	0.0294215
73	CTBP	CtBP CG7583	0.391503	0.106252
74	VINC	Vinc CG3299	-0.334057	0.121365
75	C4D14	Cyp4d14 CG3540	-3.49121	2.17e-05
76	PGAM5	Pgam5 CG14816	-0.231299	0.330282
77	BCN92	bcn92 Isd11 CG3717	0.847524	0.0068006
78	NOI	noi CG2925	0.994332	0.00412309
79	RL10	RpL10 Qm CG17521	1.15439	0.00249076
80	DDX19	Dbp80 Hel40 HEL80 CG17023	-0.0366461	0.915664
81	TENM	Ten-m odz CG5723	0.303724	0.193787
82	PENG	peng pen CG1685	2.41757	0.000108707
83	MK38B	p38b CG7393	0.203412	0.431664
84	FLOT1	Flo1 Flo Flo-1 FLODM-1 CG8200	0.0764439	0.777853
85	FLOT2	Flo2 Flo-2 FLODm-2 CG32593	0.201543	0.379098
86	NMT	Nmt CG7436	0.768215	0.362182
87	PRL1	PRL-1 BG:DS07473.3 PRL CG4993	0.817885	0.0288637
88	KPYK	PyK CG7070	-1.62116	0.000277219
89	COPB2	beta'COP CG6699	-1.03447	0.0107448
90	KRA58	KRTAP5-8 KAP5.8 KRTAP5.8 UHSKB	1.54101	0.0859202
91	RIFK	anon-84Ea CG2846	-0.747729	0.0071834
92	DCO	dco dbt CG2048	0.397164	0.441483
93	PHS	Pcd CG1963	-2.71855	0.000241837
94	NFT1	NitFhit CG7067	-1.24966	0.0026015
95	TYSY	Ts CG3181	0.121632	0.823239
96	NA	NA	0.307828	0.216694
97	ERD2	KdelR Erd2 CG5183	-1.03578	0.0144316
98	PKHF1	rush EG:80H7.5 CG14782	-0.383679	0.1328
99	AUB	aub CG6137	0.708471	0.0439458
100	RS21	RpS21 oho23B CG2986	-0.556801	0.0977671
101	PP4C	Pp4-19C pp4 CG32505	0.4653	0.0990099
102	TRMB	CG4045	2.47847	0.00116398
103	TORS	Torsin torp4a CG3024	0.395333	0.0992115
104	EIF3E	eIF3e eIF-3p48 eIF3-S6 Int6 CG9677	0.885095	0.01675
105	IPYR	Nurf-38 CG4634	-1.41081	0.000706302
106	CPESY	Cpes CG4585	-0.892378	0.00415858
107	ATE1	Ate1 CG9204	1.27521	0.000866559
108	C1TC	pug CG4067	-1.80435	0.000401465
109	TOP3B	Top3beta TOP3 CG3458	0.352266	0.147462
110	EF1B	eEF1beta CG6341	0.341083	0.494166
111	DYL2	Cdlc2 CG5450	-0.439749	0.159168
112	PTH2	CG1307	0.155287	0.529133
113	HSP68	Hsp68 CG5436	-0.547783	0.0965022
114	CHDM	Mi-2 CG8103	0.92765	0.00207357
115	B3GI	GlcAT-I CG32775	0.0680758	0.782855
116	INO1	Inos CG11143	-1.77765	0.000930401
117	ADH	Adh CG3481	-3.78053	0.000108707
118	COX1	mt:CoI CoI	-0.939214	0.0201498
119	COX2	mt:CoII COII	-2.41221	5.46e-05
120	TRYP	NA	1.90074	0.00512372
121	PUR2	Gart ade3 CG31628	-1.15581	0.00991084
122	H1	His1; His1:CG31617 CG31617; His1:CG33804 CG33804; His1:CG33810 CG33810; His1:CG33813 CG33813; His1:CG33816 CG33816; His1:CG33819 CG33819; His1:CG33822 CG33822; His1:CG33825 CG33825; His1:CG33828 CG33828; His1:CG33831 CG33831; His1:CG33837 CG33837; His1:CG33840 CG33840; His1:CG33843 CG33843; His1:CG33846 CG33846; His1:CG33849 CG33849; His1:CG33852 CG33852; His1:CG33864 CG33864	0.874034	0.0207028
123	H2B	His2B; His2B:CG17949 CG17949; His2B:CG33868 CG33868; His2B:CG33870 CG33870; His2B:CG33872 CG33872; His2B:CG33874 CG33874; His2B:CG33876 CG33876; His2B:CG33878 CG33878; His2B:CG33880 CG33880; His2B:CG33882 CG33882; His2B:CG33884 CG33884; His2B:CG33886 CG33886; His2B:CG33888 CG33888; His2B:CG33890 CG33890; His2B:CG33892 CG33892; His2B:CG33894 CG33894; His2B:CG33896 CG33896; His2B:CG33898 CG33898; H…	2.10693	0.00752985
124	HSP23	Hsp23 CG4463	-0.322675	0.415435
125	HSP26	Hsp26 CG4183	0.481098	0.168201
126	HSP27	Hsp27 CG4466	1.34546	0.00621475
127	ACT2	Act42A CG12051	-0.0276893	0.913332
128	CASA1	CSN1S1	0.398737	0.650305
129	CASA2	CSN1S2	1.20254	0.311996
130	CASB	CSN2	1.48428	0.22741
131	CASK	CSN3 CSN10 CSNK	1.05314	0.378176
132	LACB	LGB	-0.67588	0.376766
133	ALBU	ALB	-0.223202	0.861823
134	HSP71	Hsp70Ab Hsp70A CG18743	0.353204	0.16239
135	HSP83	Hsp83 Hsp82 Hsp90 CG1242	0.341001	0.170809
136	RPB1	RpII215 CG1554	0.225649	0.299856
137	COPIA	GIP COPIA	6.86182	1.69e-06
138	GAG17	gag	-0.375436	0.28478
139	RL32	RpL32 M(3)99D rp49 CG7939	1.45069	0.000767184
140	RAS2	Ras64B ras2 CG1167	0.114476	0.731198
141	EGFR	Egfr c-erbB DER top CG10079	-0.680917	0.00795556
142	CYC1	Cyt-c-d CytC1 DC3 CG13263	0.321928	0.284727
143	HP1	Su(var)205 HP1 CG8409	1.58459	0.0330775
144	RLA2	RpLP2 rpA1 RpP1 CG4918	0.966844	0.0089965
145	MYSA	Mhc CG17927	0.121794	0.884372
146	HSP6A	Hsp67Ba CG4167	1.01882	0.0411144
147	PYR1	r CG18572	0.666529	0.0458897
148	TBA1	alphaTub84B tubA84B CG1913	-0.568353	0.054603
149	TBA2	alphaTub85E TUBA85E CG9476	-2.54728	0.005589
150	TPM1	Tm1 TmII CG4898	-0.8345	0.0213153
151	G3P1	Gapdh1 Gadph-1 CG12055	-0.90719	0.00980785
152	G3P2	Gapdh2 CG8893	-2.00172	0.000333677
153	ALF	Ald1 CG6058	-1.84968	0.000208925
154	ROA1	Hrb98DE Pen9 CG9983	0.533574	0.310175
155	L2GL	l(2)gl CG2671	0.00683006	0.979708
156	CO4A1	Col4a1 Cg25C DCg1 CG4145	2.42137	0.000561852
157	CSK2A	CkIIalpha Cask-II-a CG17520	-0.177567	0.5488
158	CSK2B	CkIIbeta Cask-II-b CG15224	0.255035	0.280287
159	RPB2	RpII140 CG3180	0.0523709	0.841755
160	RLA1	RpLP1 M(2)21C rp21C RPA2 RpP2 CG4087	1.47166	0.00208005
161	RAP1	Rap1 R RAP ras3 CG1956	-0.293176	0.356997
162	RAS1	Ras85D Ras1 CG9375	0.972398	0.0232365
163	EF1A1	eEF1alpha1 Ef1alpha48D EF1B F1 CG8280	0.674586	0.341435
164	TBB3	betaTub60D TubB60C CG3401	1.4923	0.0260248
165	NDKA	awd K-pn CG2210	-0.174419	0.64607
166	LAM0	Lam CG6944	1.28467	0.0337286
167	TOLL	Tl CG5490	0.760775	0.00791322
168	H2AV	His2Av H2AvD His2AvD CG5499	1.78188	0.00808471
169	VASA1	vas vasa CG46283	0.861034	0.103503
170	RL4	RpL4 RpL1 CG5502	1.13211	0.00304006
171	TPM2	Tm2 TmI CG4843	-0.531296	0.603296
172	KRA23	KRTAP2-3 KAP2.3 KRTAP2.3	0.700922	0.549524
173	COA3	Ccdc56 CG42630	0.0924055	0.782855
174	WHITE	w CG2759	0.0295065	0.902073
175	XDH	ry XDH CG7642	0.13838	0.596058
176	FAS1	Fas1 CG6588	0.321394	0.210212
177	RT12	tko CG7925	-0.181897	0.425922
178	ACT5	Act87E CG18290	-1.26649	0.0123335
179	ACT1	Act5C CG4027	-2.40013	0.0153025
180	LAMB1	LanB1 lamB1 CG7123	2.01235	0.000792226
181	HSP7D	Hsc70-4 Hsc4 CG4264	0.3033	0.14771
182	ITBX	mys l(1)mys olfC CG1560	0.66084	0.0475635
183	LSP1A	Lsp1alpha LSP1-a CG2559	-3.46845	0.000477849
184	LSP1B	Lsp1beta Lsp1-b CG4178	-2.53938	0.000759643
185	LSP1G	Lsp1gamma Lsp1-g CG6821	-3.53426	0.000647842
186	ITA2	if CG9623	-1.0041	0.00151833
187	KAPC1	Pka-C1 CdkA DC0 CG4379	-0.422067	0.0638544
188	APT	Aprt CG18315	-0.249584	0.317782
189	TCPA	CCT1 CCT-1 T-cp1 Tcp-1 CG5374	0.404368	0.0688563
190	G6PD	Zw G6PD CG12529	-2.6665	5.46e-05
191	PSA1	Prosalpha6 PROS-35 Pros35 CG4904	-0.498371	0.0865578
192	PP12	Pp1-87B CG5650	0.199239	0.310175
193	RS26	RpS26 CG10305	-1.71694	0.0164905
194	EF2	eEF2 EF2 Ef2b CG2238	0.36445	0.195451
195	SPTCA	alpha-Spec SPEC-A CG1977	0.737582	0.012112
196	MODU	mod CG2050	3.3477	0.000105104
197	DCTN1	DCTN1-p150 Gl CG9206	1.14194	0.00521681
198	ATNA	Atpalpha Na-p CG5670	-0.0595879	0.853666
199	GPDA	Gpdh1 Gpdh CG9042	-2.74976	5.56e-05
200	REF2P	ref(2)P CG10360	0.106375	0.810441
201	MP20	Mp20 Tpn CG4696	1.09757	0.0578223
202	ENO	Eno CG17654	-1.49905	0.000752609
203	LAMC1	LanB2 LAMC1 LAMG1 CG3322	1.73121	0.00176198
204	TOP2	Top2 CG10223	1.36991	0.00106014
205	RS27A	RpS27A UB3-D UBI-F80 Ubi-m CG5271	-1.51811	0.00193486
206	AMAL	Ama CG2198	-0.100455	0.794584
207	GROU	gro E(spl)m9/m10 CG8384	-0.233646	0.379189
208	GNAO	Galphao G-oa47A G-oalpha47A CG2204	0.386601	0.310408
209	BICD	BicD CG6605	-0.525034	0.321289
210	PTP69	Ptp69D DPTP CG10975	-0.537161	0.0329147
211	KAPR1	Pka-R1 CdkR CG3263	-1.13987	0.00225809
212	RU17	snRNP-U1-70K snRNP27D snRNP70K CG8749	-0.509507	0.159072
213	KINH	Khc kin CG7765	0.761326	0.00581227
214	PH4H	Hn pah Tph CG7399	-2.09809	0.000259315
215	CATA	Cat CG6871	-0.675301	0.0279512
216	RS17	RpS17 M(3)67C CG3922	-1.26293	0.00100453
217	DYR	Dhfr CG14887	-0.916855	0.00851474
218	PCNA	PCNA mus209 PCNA1 CG9193	0.958772	0.00368359
219	PSA4	Prosalpha3 PROS-29 Pros29 CG9327	-0.475229	0.0425674
220	ACTN	Actn fliA l(1)2Cb CG4376	-0.379899	0.1136
221	RL40	RpL40 Ubi-f UBI-F52 CG2960	0.00101575	0.996563
222	SGG	sgg gsk3 zw3 CG2621	0.360343	0.363069
223	SYB	Syb CG12210	0.846718	0.0623361
224	NU1M	mt:ND1 ND1	-1.60649	0.000912553
225	NU4M	mt:ND4 ND4 CG34085	-1.38017	0.00132509
226	CYB	mt:Cyt-b Cob cytb	-0.348065	0.263816
227	DDX17	Rm62 Dmp68 p62 CG10279	1.75387	0.000195701
228	RLA0	RpLP0 AP3 Ape RpP0 CG7490	0.697575	0.0779354
229	CYB5R	Cyt-b5-r CG13279	-4.00258	2.17e-05
230	PCKG	Pepck1 Pepck ZDF4 CG17725	-4.58366	9.44e-05
231	RPA2	RpI135 CG4033	1.80165	0.00188751
232	TFS2	TfIIS DmSII CG3710	1.20823	0.0310083
233	OTE	Ote CG5581	0.880715	0.0089965
234	NRG	Nrg CG1634	1.12835	0.00415858
235	JANA	janA CG7933	0.596894	0.0470087
236	T23O	v CG5163	-0.686912	0.0113096
237	GNAI	Galphai G-ialpha65A G-OA65C CG10060	0.369839	0.180713
238	GNAS	Galphas G-sa60A G-salpha60A CG2835	0.480783	0.0912334
239	GSTD1	GstD1 GST Gst1 GSTD1-1 CG10045	-0.733364	0.0661
240	GLNA1	Gs1 CG2718	-2.84925	0.000178199
241	GLNA2	Gs2 CG1743	-0.252309	0.66016
242	FILA	FLG	0.585718	0.545513
243	PABP	pAbp CG5119	-0.00266988	0.993055
244	GAGJ	gag	-1.34205	0.0037155
245	SY65	Syt1 syt CG3139	-2.56504	5.1e-05
246	SDHB	SdhB SDH CG3283	-0.229785	0.390509
247	CPD1	D1 CG9745	1.81986	0.000178199
248	ANXB9	AnxB9 AnnIX CG5730	0.252051	0.348965
249	ANX10	AnxB10 AnnX CG9579	-0.0969092	0.774551
250	ATC1	SERCA Ca-P60A CG3725	-0.010069	0.963884
251	PSA71	Prosalpha4 PROS-28.1 Pros28.1 CG3422	-0.15516	0.680693
252	IDE	Ide CG5517	0.158344	0.473649
253	DDX6	me31B CG4916	0.631417	0.113541
254	MA205	Map205 CG1483	2.0335	8.21e-05
255	TBG1	gammaTub23C Tub23C TubG TubG1 TubG23C CG3157	0.246334	0.290479
256	VATL	Vha16-1 VHA Vha16 CG3161	0.283271	0.483073
257	CDK1	Cdk1 cdc2 CG5363	-0.125462	0.612367
258	GNAQ	Galphaq dgq dGqalpha Galpha Galpha49b Gq Gqalpha CG17759	-0.120389	0.788285
259	NRT	Nrt CG9704	0.827238	0.0113609
260	PP2A	mts PP2A Pp2A-28D CG7109	-0.399759	0.165022
261	L2CC	l(2)37Cc CG10691	-0.3525	0.233256
262	MLE	mle nap CG11680	0.937258	0.00833202
263	PPIA	Cyp1 Cyp-1 CG9916	-0.979431	0.0118214
264	ARL1	Arl1 Arf72A arl CG6025	-1.42831	0.00771829
265	PSMD3	Rpn3 Dox-A2 CG42641	-0.0865977	0.729593
266	RCC1	Rcc1 Bj1 CG10480	0.673156	0.204015
267	RAB3	Rab3 CG7576	-0.471216	0.159168
268	TUD	tud CG9450	-0.486732	0.440983
269	PROF	chic chi CG9553	-0.395201	0.210212
270	UBCD1	eff UbcD1 CG7425	-0.534943	0.148399
271	SUF	su(f) CG17170	0.579945	0.0290969
272	PSMD7	Rpn8 Mov34 CG3416	-0.712085	0.0188257
273	GBB1	Gbeta13F Gb13F CG10545	0.055301	0.853281
274	KRA59	KRTAP5-9 KAP5.9 KRN1 KRTAP5.9 UHSK1	0.930883	0.274106
275	SRR55	B52 E(Dfd) RS55 SR55 CG10851	1.57973	0.00457088
276	60A	gbb 60A gbb-60A TGFb-60A CG5562	-0.332696	0.407028
277	DYN	shi CG18102	0.310059	0.227039
278	INX1	ogre inx1 l(1)ogre CG3039	-1.21259	0.00154999
279	RRP1	Rrp1 CG3178	0.821905	0.0317551
280	SYEP	GluProRS Aats-glupro CG5394	2.20927	0.000136105
281	EXU	exu CG8994	-0.564316	0.311936
282	1433Z	14-3-3zeta 14-3-3 14-3-3EZ leo THAP CG17870	0.111117	0.744537
283	RS6	RpS6 hen l(1)air8 CG10944	-0.710011	0.0451171
284	CALR	Calr Crc CG9429	-1.07635	0.0015978
285	TPIS	Tpi CG2171	-1.31613	0.00232968
286	CLH	Chc CG9012	-0.335131	0.11389
287	BNB	bnb CG7088	0.361348	0.454351
288	HSP7A	Hsc70-1 Hsc1 CG8937	0.194466	0.376766
289	BIP	Hsc70-3 Hsc3 CG4147	-1.12659	0.00150246
290	HSP7E	Hsc70-5 Hsc5 CG8542	-0.277374	0.280872
291	ITPR	Itpr dip InsP3R Itp-r83A CG1063	-0.445887	0.0645898
292	TOP1	Top1 CG6146	1.64603	0.00151833
293	FUR1C	Fur1 CG10772	-0.50036	0.041883
294	RS2	RpS2 sop CG5920	-1.17434	0.00102124
295	VATB	Vha55 CG17369	-0.815859	0.00769671
296	RL7	RpL7 CG4897	1.20555	0.00433191
297	128UP	128up GTP-bp CG8340	1.01057	0.0285239
298	ARP3	Arp3 Actr66B Arp66B CG7558	-0.49162	0.0322597
299	PYRD	Dhod CG9741	-0.25962	0.266602
300	GPRK2	Gprk2 Gprk-2 CG17998	-0.726339	0.0579958
301	CP4D1	Cyp4d1 CYT-P450-D1 CG3656	-2.38017	7.57e-05
302	GLT	Glt CG9280	-0.142136	0.702005
303	FAS2	Fas2 CG3665	-0.585028	0.0533343
304	UCHL	Uch ubc-D CG4265	0.499753	0.124592
305	UBE2N	ben UbcD3 CG18319	-1.34835	0.000561852
306	ATPA	blw ATPSYN-ALPHA CG3612	-1.4207	0.000985162
307	MYSP1	Prm CG5939	0.847153	0.282461
308	PUR4	Pfas ade2 CG9127	-0.113623	0.635744
309	RFC1	Gnf1 CG1119	1.0005	0.0134983
310	PARP	Parp CG40411	0.0637439	0.879091
311	2AAA	Pp2A-29B CG17291	-0.591809	0.0792096
312	RL19	RpL19 M(2)60E CG2746	1.2	0.0019863
313	2ABA	tws aar Pp2A-85F CG6235	0.135109	0.578928
314	HYI	Gip CG2227	-0.750974	0.0271941
315	RPB9	RpII15 CG3284	0.196381	0.478102
316	ADXH1	Fdx1 Fdxh CG4205	0.256734	0.498144
317	DYHC	Dhc64C cDhc CG7507	-0.196936	0.554421
318	GBG1	Ggamma1 G1 CG8261	0.569372	0.152583
319	RSSA	sta CG14792	-1.2403	0.00259775
320	RS19A	RpS19a RpS19 CG4464	-0.990927	0.00805179
321	CIN	cin CG2945	0.856148	0.0108744
322	PSA2	Prosalpha2 PROS-25 Pros25 CG5266	-0.620706	0.0272068
323	PSB1	Prosbeta6 l(3)73Ai PROS-26 Pros26 CG4097	-0.255102	0.347147
324	METK	Sam-S M(2)21AB SamS CG2674	-1.6843	0.00069578
325	ERKA	rl ERKa MAPK CG12559	0.0924827	0.694845
326	SQH	sqh CG3595	0.113617	0.725423
327	RAC1	Rac1 RacA CG2248	0.39312	0.142041
328	CDC42	Cdc42 CG12530	0.33241	0.274732
329	LA	La CG10922	3.36406	4.27e-05
330	DCOR1	Odc1 CG8721	-2.43166	7.08e-05
331	DCOR2	Odc2 CG8719	-1.50764	0.000828231
332	ARF2	Arf102F ARF2 CG11027	-0.841391	0.0994316
333	ARF6	Arf51F Arf3 Arf6 CG8156	-0.0390014	0.905165
334	RS4	RpS4 RP4 CG11276	-0.815553	0.0139921
335	GSTS1	GstS1 GST2 GSTS1-1 CG8938	-0.30314	0.297222
336	PEP	Pep CG6143	1.52474	0.0019863
337	RL27A	RpL27A RpL27a2 RpL27Aa RpL27Ab CG15442	1.09744	0.00252113
338	RL18A	RpL18A CG6510	1.2381	0.00186185
339	RS18	RpS18 CG8900	-0.498375	0.173714
340	RL13	RpL13 bbc1 CG4651	1.60985	0.00163701
341	IF2A	eIF2alpha eIF2-alpha eIF2a CG9946	0.952532	0.00834502
342	IF2B	eIF2beta eIF-2beta CG4153	1.38082	0.00873878
343	6PGD	Pgd CG3724	-2.67632	4.27e-05
344	ACBP	Acbp2 Dbi CG8627	-3.64207	0.000139028
345	NCAH	Nca CG7641	0.0411347	0.912648
346	CBPD	svr CPD CpepE CG4122	-1.13154	0.000750211
347	MSH2	spel1 CG4215	0.205442	0.832945
348	SNRPA	snf D25 fs(1)1621 liz CG4528	1.71498	0.000502792
349	COPB	betaCOP CG6223	-1.24861	0.00644902
350	CADF	tsr Cadf CG4254	0.160459	0.622835
351	ARP2	Arp2 Actr14D Arp14D CG9901	-0.442996	0.0611144
352	ACTZ	Arp1 Actr87C Arp87C CG6174	0.013938	0.960489
353	MOEH	Moe EMR1 CG10701	0.772909	0.0132216
354	RL11	RpL11 RPL11A CG7726	1.73437	0.000647842
355	RL7A	RpL7A SURF-3 CG3314	0.932234	0.0198008
356	ADHX	Fdh gfd ODH CG6598	0.360302	0.133802
357	NSF1	comt Nsf Nsf1 CG1618	0.462315	0.10261
358	KLC	Klc CG5433	0.587176	0.0204061
359	TNNC3	TpnC73F TnC73F CG7930	-0.563752	0.34473
360	RHO1	Rho1 CG8416	0.179911	0.518955
361	RS15A	RpS15Aa RpS15A CG2033	-0.905282	0.0361019
362	RL23	RpL23 RpL17A CG3661	0.949494	0.0241172
363	FKB12	Fkbp12 FK506-bp2 CG11001	-0.238421	0.453588
364	PP11	Pp1alpha-96A Pp1-96A CG6593	0.0170092	0.966438
365	RALA	Rala CG2849	0.297857	0.233256
366	RS25	RpS25 RpS31 CG6684	-0.812592	0.0453529
367	RIR1	RnrL CG5371	1.54476	0.00142731
368	GCH1	Pu CG9441	-0.540408	0.110776
369	IF4E	eIF4E1 eIF-4E Eif4e CG4035	0.834239	0.0194023
370	PRS4	Rpt2 P26s4 Pros26.4 CG5289	-0.0262051	0.925239
371	VATA1	Vha68-1 Vha68 VhaA Vhaa1 CG12403	-0.155291	0.590259
372	CAPZB	cpb ANCP-BETA CG17158	0.258401	0.204809
373	GRPE	Roe1 CG6155	-0.519725	0.0555584
374	TCPG	CCT3 Cctg CG8977	0.526286	0.0345434
375	CDK5	Cdk5 CG8203	-0.344791	0.212417
376	KARG	Argk1 AK Argk CG32031	0.335648	0.406407
377	PTPS	pr CG16784	-0.796171	0.0140609
378	PELO	pelo CG3959	0.974565	0.0618081
379	RB27C	Hrb27C hrp48 Rbp7 CG10377	-0.440996	0.0573063
380	RB87F	Hrb87F hrp36 CG12749	0.598672	0.0583462
381	MGN	mago mgn CG9401	-0.308517	0.5443
382	MAPK2	MAPk-Ak2 CG3086	0.269675	0.213523
383	CALL	Acam And Camr97A CG17769	1.53169	0.0491249
384	MVL	Mvl CG3671	-0.603712	0.230771
385	SDC	Sdc Syd CG10497	-0.6096	0.0707051
386	TPM4	Tm1 TmII CG4898	-0.0622023	0.901747
387	RL36	RpL36 M(1)1B CG7622	1.16693	0.0093839
388	MCM2	Mcm2 CG7538	0.208021	0.359882
389	SRP19	Srp19 CG4457	0.538094	0.0412175
390	SAHH3	AhcyL2 AHCY Ahcy89E pH200 CG8956	-0.709288	0.00846061
391	RL9	RpL9 M(2)32D CG6141	0.704338	0.0337286
392	RL22	RpL22 CG7434	1.56425	0.000476764
393	BYS	bys CG1430	1.72324	0.00106014
394	HYD	hyd l(3)C43 CG9484	0.521568	0.0630036
395	G6PI	Pgi CG8251	-2.90936	5.46e-05
396	PFKA	Pfk CG4001	-1.16762	0.000930401
397	SRP	srp ABF CG3992	-0.311271	0.416072
398	IMA	Pen CG4799	0.0043782	0.990034
399	POLO	polo CG12306	0.989818	0.00359197
400	UBCD4	Ubc4 UbcD4 CG8284	-0.360525	0.140661
401	TF2AA	TfIIA-L CG5930	-1.30025	0.0231201
402	RFC2	RfC4 RfC40 CG14999	1.255	0.00250892
403	MA1A1	alpha-Man-Ia alpha-man-1 mas-1 CG32684	-0.170339	0.513585
404	MLP1	Mlp60A LIM2 MLP1 CG3220	-0.57453	0.232991
405	SET	Set CG4299	0.235655	0.333859
406	NSF2	Nsf2 CG33101	0.096428	0.675567
407	EAS	eas CG3525	-0.84702	0.0260248
408	DOD	dod CG17051	-0.278614	0.354806
409	MLC2	Mlc-c CG3201	1.13276	0.00464132
410	AP3D	g CG10986	0.140297	0.675567
411	KC1A	CkIalpha CKI CG2028	0.346942	0.371963
412	DHE3	Gdh Glud CG5320	0.424756	0.15774
413	FKB39	Fkbp39 FK506-bp1 CG6226	2.80986	5.46e-05
414	FBP2	Fbp2 CG3763	-2.4883	0.00118912
415	PDI	Pdi CG6988	-1.72474	0.000306987
416	VATE	Vha26 CG1088	-0.524487	0.0322521
417	SSBP	mtSSB lopo CG4337	0.90634	0.0342819
418	PSMD4	Rpn10 PROS-54 Pros54 CG7619	0.213141	0.478914
419	FAF	faf CG1945	-0.322351	0.138189
420	RS20	RpS20 CG15693	-0.893783	0.0258994
421	RS3A	RpS3A C3 M(4)101 CG2168	-0.759199	0.017261
422	RL14	RpL14 CG6253	1.2288	0.00135568
423	BGH3	TGFBI BIGH3	-4.18836	0.00121346
424	RS9	RpS9 CG3395	-0.764574	0.0108744
425	CDS	Cds CdsA CG7962	-0.57999	0.0291063
426	IF6	eIF6 CG17611	2.35904	0.000752609
427	KR10C	KRTAP10-12 KAP10.12 KAP18-12 KRTAP10.12 KRTAP18-12 KRTAP18.12	1.12069	0.0859202
428	ARF1	Arf79F ARF1 CG8385	-0.981944	0.00376696
429	SODC	Sod1 Sod CG11793	-1.23662	0.00321936
430	TBB2	betaTub85D TubB85D CG9359	0.191247	0.713489
431	CALM	Cam CG8472	0.925814	0.0162226
432	1433Z	YWHAZ	0.676726	0.0819781
433	RS12	RpS12 RpS12E CG11271	-1.96517	0.000469062
434	KAPR2	Pka-R2 pka-RII CG15862	-0.265001	0.197112
435	140U	140up CG9852	0.199103	0.365531
436	L2EFL	l(2)efl CG4533	0.268383	0.727631
437	NT53	l(2)not2	0.426799	0.212396
438	PROML	promL prominin-like CG7740	-0.55724	0.0279781
439	CCD1P	Cyp12d1-p Cyp12d1 CG30489	-0.793677	0.0123335
440	PYM	Pym wibg CG30176	0.435186	0.385965
441	PPAC1	primo-1 CG31311	-2.83501	0.00312003
442	STIM	Stim CG9126	-0.0403527	0.860599
443	MK14C	p38c CG33338	0.107745	0.68
444	CYC2	Cyt-c-p CYTC2 DC4 CG17903	-0.341596	0.194248
445	H4	His4 H4; His4r H4r CG3379; His4:CG31611 CG31611; His4:CG33869 CG33869; His4:CG33871 CG33871; His4:CG33873 CG33873; His4:CG33875 CG33875; His4:CG33877 CG33877; His4:CG33879 CG33879; His4:CG33881 CG33881; His4:CG33883 CG33883; His4:CG33885 CG33885; His4:CG33887 CG33887; His4:CG33889 CG33889; His4:CG33891 CG33891; His4:CG33893 CG33893; His4:CG33895 CG33895; His4:CG33897 CG33897; His4:CG33899 CG33899…	1.7183	0.0162679
446	H2A	His2A H2a; His2A:CG31618 CG31618; His2A:CG33808 CG33808; His2A:CG33814 CG33814; His2A:CG33817 CG33817; His2A:CG33820 CG33820; His2A:CG33823 CG33823; His2A:CG33826 CG33826; His2A:CG33829 CG33829; His2A:CG33832 CG33832; His2A:CG33835 CG33835; His2A:CG33838 CG33838; His2A:CG33841 CG33841; His2A:CG33844 CG33844; His2A:CG33847 CG33847; His2A:CG33850 CG33850; His2A:CG33862 CG33862; His2A:CG33865 CG33865	1.11947	0.195224
447	PDK	Pdk CG8808	-2.24644	0.000802082
448	L259	l(2)03659 CG8799	1.34723	0.00129162
449	RPA1	RpI1 RPA1 CG10122	2.11871	0.00069578
450	MO25	Mo25 CG4083	-0.771947	0.0338933
451	AP2A	AP-2alpha CG4260	-0.544795	0.0400309
452	LETM1	Letm1 anon-60Da CG4589	-0.828487	0.00327895
453	MIC60	Mitofilin CG6455	-0.387508	0.140605
454	NDUAA	ND-42 NdufA10 CG6343	-1.22672	0.000752609
455	DCAM	SamDC CG5029	-0.822153	0.00581227
456	TRXR1	Trxr1 GR Trxr-1 CG2151	0.0608177	0.791949
457	1433E	14-3-3epsilon 14-3-3e SR3-9 CG31196	-0.207015	0.352225
458	JNK	bsk JNK CG5680	0.0381127	0.87757
459	DIF	Dif CG6794	0.571107	0.0248475
460	KCC2A	CaMKII CaM CG18069	0.02056	0.929216
461	LAMA	LanA lamA CG10236	1.73997	0.000922291
462	MDR49	Mdr49 CG3879	0.593862	0.0776761
463	SODM	Sod2 CG8905	-1.02741	0.00432897
464	SPTCB	beta-Spec Spec-b CG5870	0.424605	0.107405
465	PGK	Pgk CG3127	-1.27216	0.00106014
466	UMPS	r-l CG3593	-0.280901	0.303889
467	MYS9	jar Mhc95F CG5695	-0.530898	0.026524
468	RBP1	Rbp1 Rbp11 CG17136	0.877405	0.0819781
469	HTS	hts CG9325	0.324292	0.159168
470	IF4A	eIF4A eIF-4a l(2L)162 CG9075	-0.616799	0.0215997
471	RB97D	Rb97D Hrb97D CG6354	0.183237	0.538745
472	CACT	cact CG5848	0.425374	0.0775085
473	KGP24	for DG2 PGK2 Pkg24A CG10033	-1.14273	0.000901898
474	RS13	RpS13 M(2)32A Rp17 CG13389	-1.00233	0.00951835
475	LAMC	LamC CG10119	1.81727	0.000798011
476	DNJC5	Csp CG6395	1.19046	0.00639479
477	NONA	nonA CG4211	1.50072	0.000813184
478	MTDC	Nmdmc CG18466	0.522666	0.138227
479	PROD	slgA slg CG1417	0.0969581	0.836201
480	FBP1	Fbp1 P1 CG17285	-2.39235	0.000647842
481	SSRP1	Ssrp CF5 SSRP1 CG4817	2.47088	0.000752609
482	ATPB	ATPsynbeta ATPsyn-beta CG11154	-2.14958	0.000142219
483	RSMB	SmB CG5352	0.694059	0.041883
484	NA	NA	-0.342634	0.213961
485	RS3	RpS3 M(3)95A CG6779	-0.931971	0.00980785
486	ARL2	Arl2 Arf84F CG7435	0.378637	0.173452
487	HMGZ	HmgZ CG17921	-0.0807666	0.823239
488	IMDH	ras CG1799	-0.177041	0.518955
489	GELS	Gel CG1106	-0.945364	0.0153471
490	ROP	Rop cs1 CG15811	-0.527617	0.0604883
491	GRAP	drk E(sev)2B Grb2 CG6033	-0.358483	0.0947883
492	SQD	sqd hrp40 CG16901	1.03496	0.163905
493	IMPL2	ImpL2 CG15009	-0.582288	0.0700222
494	UGGG	Uggt GT UGGG Ugt CG6850	-0.339503	0.130314
495	EIF3B	eIF3b eIF3-S9 CG4878	1.04062	0.00782455
496	RS11	RpS11 CG8857	-0.845055	0.012112
497	KTU	Nop17l Ppi20 CG1553	0.0392424	0.872069
498	PCAT	LPCAT CG32699	-1.05289	0.00477556
499	ACE	Ance Race CG8827	1.0592	0.0262175
500	CANA	CalpA CG7563	0.483129	0.0689601
501	Q1WEI2	prpL	1.5277	0.108076
502	MY31D	Myo31DF Myo1D CG7438	0.211533	0.394551
503	MY61F	Myo61F Myo1C CG9155	1.51913	0.00531394
504	SNAP	alphaSnap Snap CG6625	-0.2957	0.154204
505	C5210	Idgf6 CG5210	1.01989	0.0949608
506	ATPB1	nrv1 CG9258	-0.176322	0.531699
507	ATPB2	nrv2 CG9261	-0.43334	0.143069
508	NA	NA	0.169676	0.515847
509	DYL1	ctp Cdlc1 ddlc1 CG6998	0.0814899	0.79546
510	DNAJ1	DnaJ-1 DROJ1 CG10578	-0.000825233	0.998824
511	STAT	Stat92E MARE mrL Stat CG4257	-0.967375	0.00530663
512	RL29	RpL29 RpL43 CG10071	2.20998	0.000701844
513	SLY1	Slh CG3539	-0.249408	0.212396
514	HOOK	hook hk CG10653	-0.196424	0.470616
515	RS5A	RpS5a M(1)15D RpS5 CG8922	-0.4862	0.159455
516	BOULE	bol CG4760	0.0549516	0.912266
517	IF2G	eIF2gamma eIF-2gamma eIF2g CG6476	1.27224	0.00411541
518	CANB2	CanB2 CNB2 CG11217	-0.332973	0.492336
519	DYIN	sw Cdic Dic19B CG18000	0.186694	0.524038
520	ATP5H	ATPsynD ATPsyn-d CG6030	-1.12546	0.00178058
521	CDC37	Cdc37 E(sev)3B CG12019	-0.299885	0.168333
522	RUXF	SmF DebB CG16792	1.29614	0.274569
523	DIAP2	Diap2 DIHA Iap2 Ilp CG8293	-0.487702	0.0524024
524	CUL1	Cul1 cul-1 lin19 CG1877	-0.501194	0.137743
525	VPS18	dor CG3093	-0.424416	0.161969
526	OST48	Ost48 OST50 CG9022	-0.770743	0.00639479
527	DSOR1	Dsor1 CG15793	-1.19289	0.00102124
528	LACH	Lac CG12369	-0.614292	0.0250365
529	LSP2	Lsp2 CG6806	-1.79211	0.000561852
530	ATP5J	ATPsynCF6 CG4412	-0.640476	0.0559953
531	ATPO	ATPsynO Oscp CG4307	-1.25152	0.00401168
532	MAN2	alpha-Man-IIa GmII CG18802	-0.107275	0.716533
533	CP190	Cp190 E(mod)4-1 CG6384	1.11059	0.00432897
534	RX21	Rsf1 ROX21 CG5655	-0.0548303	0.854909
535	RFA1	RpA-70 RPA1 CG9633	1.49546	0.000613076
536	STX5	Syx5 Sed5 CG4214	0.0338496	0.879091
537	BUN2	bun shs CG42281	0.190383	0.343008
538	SING	sn CG1536	0.746382	0.146001
539	STX1A	Syx1A syx-1A CG31136	-0.253928	0.283462
540	TBB1	betaTub56D CG9277	-0.652207	0.0222151
541	CAF1	Caf1-55 Caf1 CG4236	0.273393	0.224052
542	VATF1	Vha14-1 Vha14 CG8210	-1.15928	0.00359197
543	ADT	sesB A/A-T CG16944	-0.675502	0.0545539
544	MCM4	dpa CG1616	0.212075	0.650305
545	TID	l(2)tid CG5504	0.658481	0.0131503
546	DX39B	Hel25E Dbp25F hel WM6 CG7269	-0.126461	0.649447
547	CAZ	caz SARFH CG3606	2.16827	0.000175693
548	VATA2	Vha68-2 VHAA2 CG3762	-0.873884	0.00376696
549	CRQ	crq CG4280	-0.811901	0.00741863
550	NLP	Nlp CRP1 CG7917	1.60463	0.00100188
551	SAHH	Ahcy Ahcy13 CG11654	0.190671	0.454991
552	CP4D2	Cyp4d2 CG3466	-2.71381	0.000100337
553	CP6A9	Cyp6a9 CG10246	-0.872903	0.00775679
554	NCPR	Cpr CG11567	-1.30076	0.000476764
555	PUR1	Prat CG2867	-0.120479	0.642572
556	CP4E2	Cyp4e2 CG2060	-2.6085	3.39e-05
557	PIMT	Pcmt PIAM CG2152	-0.296736	0.286395
558	PPP6	PpV PPPV6A CG12217	0.718607	0.00924433
559	PP2B2	Pp2B-14D CG9842	0.242989	0.353155
560	POP7	Rpp20 CG33931	1.6486	0.00426027
561	SETB1	egg CG12196	0.609521	0.107897
562	G6PI	GPI	-2.00615	0.00106023
563	RBP9X	RanBPM CG42236	-0.435106	0.0649337
564	FILA2	FLG2 IFPS	0.884525	0.6566
565	ATM	tefu atm CG6535	-0.0356704	0.880384
566	ASND1	CG17486	0.357907	0.342044
567	NA	NA	-0.407948	0.0614446
568	MTND	Adi1 CG32068	-1.77377	0.000162123
569	TCAB1	WDR79 CG9226	0.182082	0.369153
570	NTM1	Ntmt CG1675	0.0421819	0.910601
571	MBOA6	oys CG18445	-0.432587	0.0773263
572	GALT6	Pgant6 CG2103	-1.089	0.00623232
573	GALT5	Pgant5 CG31651	0.797179	0.0113096
574	BOCKS	bocks CG9424	1.54851	0.00039275
575	SMG1	nonC Smg1 CG32743	-0.761916	0.194248
576	LIAS	Las CG5231	-1.10043	0.0313938
577	VAS1	VhaAC45 ATP6AP1 CG8029	0.272284	0.292255
578	ABCD1	Abcd1 ABCD CG2316	-0.44418	0.0936983
579	CED6	ced-6 CG11804	-1.05666	0.0153471
580	EIF3M	eIF3m Tango7 CG8309	0.537281	0.133339
581	TMX2	CG11007	0.977866	0.00558213
582	ASNA	CG1598	0.0887665	0.704628
583	ZC3HF	CG8635	1.05173	0.00687689
584	CTU1	CG8078	0.477115	0.0516046
585	NUP62	Nup62 CG6251	1.08514	0.00100866
586	SEELE	sel CG12918	-1.4539	0.00184331
587	GMPPB	CG1129	-0.630002	0.0250634
588	RM41	mRpL41 CG12954	-0.462003	0.0405666
589	NUP50	Nup50 CG2158	0.831328	0.0611735
590	MOB4	Mob4 CG3403	-0.33226	0.189273
591	WDR26	CG7611	-0.389107	0.0919017
592	BOP1	CG5033	1.50423	0.000647842
593	HENMT	Hen1 Pimet CG12367	0.1359	0.58678
594	ARC1	Arc1 CG12505	2.63414	0.000368237
595	JAGN	jagn CG10978	-0.142916	0.61354
596	CIAO1	Ciao1 CG12797	0.54915	0.0573063
597	UFC1	Ufc1 CG8386	-0.877048	0.0130429
598	RRP8	CG7137	1.93873	0.000307941
599	DCTN2	DCTN2-p50 Dmn CG8269	0.159645	0.455716
600	ADRM1	Rpn13 CG13349	-0.249528	0.251289
601	SEH1	Nup44A seh1 CG8722	0.435484	0.212536
602	DHX15	Dhx15 CG11107	0.899542	0.00293173
603	ARMC6	CG5721	-0.172351	0.437499
604	ELP2	Elp2 StIP CG11887	1.19765	0.00185447
605	NO66	NO66 CG2982	1.88098	0.000477849
606	NCBP1	Cbp80 CG7035	0.591956	0.176037
607	Y0417	CG10417	1.04064	0.0019863
608	CDKAL	CG6550	1.47554	0.000628673
609	IMD	imd CG5576	-0.168194	0.485529
610	EIF3J	eIF3j Adam CG12131	0.563806	0.36992
611	TTD14	Ttd14 CG30118	0.0135124	0.952563
612	ODPB	Pdhb CG11876	-1.60643	0.00069578
613	UBC10	Ubc10 ubcD10 CG5788	-0.354562	0.232871
614	FEN1	Fen1 CG8648	-1.91256	0.000512843
615	SDA1	Mys45A CG8070	2.24999	7.57e-05
616	PSD11	Rpn6 CG10149	-0.193791	0.389158
617	ACOX1	CG5009	-1.16364	0.00157915
618	TERA	TER94 VCP CG2331	-0.0367733	0.884372
619	SYCC	CysRS Aats-cys CG8431	-0.110658	0.742988
620	DYM	CG8230	-0.345713	0.180592
621	PABP2	Pabp2 rox2 CG2163	1.02732	0.00220222
622	LIS1	Lis-1 Lis1 CG8440	-1.00731	0.0439458
623	GGYF1	Gyf CG11148	0.214603	0.365829
624	LOLAL	lolal ban CG5738	-0.645303	0.0382416
625	NGLY1	Pngl PNGase CG7865	0.15013	0.54312
626	NA	NA	-0.689231	0.0579654
627	PRP39	Prp39 CG1646	0.594596	0.104042
628	SCRIB	scrib smi vart CG5462	-0.365187	0.451389
629	RS19B	RpS19b RpS19 CG5338	0.901203	0.0266759
630	MPC1	Mpc1 CG14290	-2.40029	0.000122349
631	C3390	CG33090	-0.542058	0.0382108
632	CSN8	CSN8 CG13383	0.680508	0.0604883
633	PRKN	park parkin CG10523	0.0278974	0.934798
634	LONM	Lon CG8798	1.49129	0.00171073
635	GAR1	CG4038	3.36077	8.21e-05
636	STX4	Syx4 CG2715	-0.647863	0.0119564
637	MMSA	CG17896	-1.39743	0.00321936
638	DCLK	CG17528	0.357329	0.306805
639	MARF	Marf dmfn CG3869	-0.339885	0.126704
640	KR193	KRTAP19-3 KAP19.3	1.02773	0.28478
641	PPN	Ppn CG33103	-0.0848637	0.832945
642	NA	NA	0.611207	0.0222151
643	PTPM1	PTPMT1 Plip CG10371	-0.277275	0.360574
644	MET2	Mettl2 metl CG13929	1.02811	0.0088032
645	RIG	rig CG30149	0.461696	0.0484487
646	QPCT2	isoQC CG32426 CG5976	-1.11492	0.00155576
647	LIG	lig CG8715	0.622274	0.0870948
648	HORN	HRNR S100A18	0.489477	0.578928
649	COPG	gammaCOP copg gamma-Cop CG1528	-1.22149	0.019271
650	TRA1	Nipped-A Tra1 CG2905	-0.568655	0.105979
651	THIOT	TrxT CG3315	0.0534083	0.905081
652	NOL6	Mat89Ba CG12785	2.4308	0.000182868
653	4ET	4E-T CG32016	0.573951	0.149738
654	SPT2	CG5815	-1.48147	0.00917138
655	MIRO	Miro CG5410	-0.594627	0.10878
656	WFS1	wfs1 CG4917	2.29669	0.00661155
657	TOTA	TotA CG31509	0.565613	0.34667
658	TIM22	Tim22 CG31229	0.00129873	0.996563
659	AKT1	Akt1 CG4006	-0.377526	0.107977
660	TAM41	CG33331 CG3641	0.647787	0.108001
661	DAAF5	HEATR2 CG31320	0.231228	0.559664
662	MSRB	SelR MsrB MsrB1 CG6584	-0.0728949	0.809108
663	SLE	sle CG12819	1.106	0.00289199
664	DAAF1	dtr CG31623	0.384859	0.343146
665	GLT25	CG31915	-0.975449	0.00325724
666	EXOS3	Rrp40 CG31938	1.62512	0.000173677
667	TMM11	Pmi CG33718	-0.909456	0.00846959
668	MCU	MCU CG18769	0.710074	0.0222151
669	TVP23	CG5021	-0.0162098	0.961662
670	MOCS1	Mocs1 lxd CG33048	2.43537	6.33e-05
671	NA	NA	-1.45276	0.00331137
672	NU205	Nup205 CG11943	0.718263	0.0306355
673	TRM5	CG32281	0.460688	0.0777109
674	SPT16	dre4 spt16 CG1828	2.13714	0.00104487
675	Y2199	CG2199	1.61982	0.00069578
676	GTR1	Glut1 CG43946	0.140414	0.737528
677	SIR4	Sirt4 CG3187	1.24609	0.00130285
678	COQ9	Coq9 CG30493	-0.105941	0.68848
679	RNZ	RNaseZ JhI-1 CG3298	1.62456	0.000293604
680	LBR	LBR CG17952	0.114162	0.64725
681	RS8	RpS8 CG7808	-0.772295	0.0202326
682	IDGF3	Idgf3 CG4559	1.74928	0.012112
683	IDGF1	Idgf1 CG4472	2.70372	0.00155576
684	CDV3	CG3760	0.971318	0.100361
685	VIAF1	viaf viaf1 CG18593	0.221147	0.365531
686	GALT9	Pgant9 CG30463	0.0634196	0.813286
687	LMBD2	CG8135	0.426993	0.13405
688	RM35	mRpL35 CG13410	-1.13139	0.00720558
689	APTX	CG5316	0.0564475	0.835438
690	LVA	lva CG6450	-0.0530312	0.879091
691	SHEP	shep CG32423	0.469973	0.0717896
692	ENC	enc CG10847	0.453675	0.354806
693	GNL3	Ns1 CG3983	1.99461	0.000102486
694	EIGER	egr Darth CG12919	-1.22631	0.003372
695	GALT7	Pgant7 GalNAc-T2 CG6394	0.476036	0.0520723
696	KT222	KRT222 KA21 KRT222P	1.42287	0.299682
697	ATX2	Atx2 CG5166	1.40223	0.000862699
698	OLA1	CG1354	0.893026	0.197649
699	NA	NA	-0.208783	0.384552
700	TMEDA	bai CG11785	-0.42187	0.0912334
701	GAWKY	gw GW182 CG31992	-0.48181	0.224377
702	BCAS3	rudhira CG43154	-0.707581	0.0782733
703	NFU1	CG32500; CG32857; CG33502	-0.215443	0.38085
704	CSN3	CSN3 CG18332	-0.0436047	0.84074
705	NARF	CG17683	0.597158	0.0714596
706	GOGA5	Golgin84 CG17785	-0.144232	0.546479
707	ADXH2	Fdx2 Fdxh2 CG1319	-1.17082	0.000752609
708	RUMI	rumi CG31152	-0.627119	0.0343493
709	GLYR1	Ndf CG4747	1.44829	0.00427409
710	WDR55	CG14722	0.685752	0.0524222
711	NA	NA	0.769065	0.0288315
712	IDGF5	Idgf5 CG5154	0.474548	0.195224
713	HIPPO	hpo CG11228	-0.215809	0.416072
714	SH3G3	EndoA endo CG14296	0.421292	0.109073
715	FABD	beg CG7842	0.0328956	0.906308
716	RS23	RpS23 CG8415	-0.446898	0.163399
717	GPI8	PIG-K CG4406	-1.12697	0.027241
718	DLT	dlt VA CG32315	-0.310852	0.34473
719	PUF68	hfp pUf68 CG12085	0.101522	0.697619
720	CNBP	CNBP CG3800	1.04364	0.00298853
721	MESD	boca CG30498	-0.848387	0.00464132
722	FDL	fdl CG8824	0.475442	0.149738
723	RT15	bonsai mRpS15 CG4207	0.00917654	0.968764
724	NDUS1	ND-75 ND75 CG2286	-1.1269	0.00102124
725	COX5A	COX5A CoVa CG14724	-0.956399	0.00790396
726	DEGS1	ifc CG9078	-0.00610568	0.976579
727	AT5F1	ATPsynB ATPsyn-b ATPsyn-beta CG8189	-1.48731	0.000511619
728	HDAC1	HDAC1 Rpd3 CG7471	0.733007	0.0396198
729	NACA	Nacalpha aic CG8759	1.08002	0.0870948
730	ACPM	ND-ACP mtACP mtacp1 ND-AcC CG9160	-1.49315	0.000476764
731	DNAT	speck AANAT1 Dat NAT1 CG3318	-0.976716	0.00531394
732	SUCA	Scsalpha1 Scsalpha CG1065	-1.19784	0.0025279
733	SDHA	SdhA Scs-fp CG17246	-0.620201	0.0172003
734	DYLT	Dlc90F Tctex CG12363	0.0971538	0.722406
735	NFKB1	Rel CG11992	0.650304	0.0367221
736	GS1	Gs1l CG15441	-1.13708	0.00232221
737	NRX4	Nrx-IV Nrx CG6827	-0.448533	0.0930338
738	CSN2	alien CSN2 CG9556	-0.477205	0.0776951
739	LARK	lark CG8597	0.564216	0.048409
740	REG2	Reg-2 CG3200	-2.57139	0.000144338
741	VDAC	porin POR-1 VDAC CG6647	-0.84882	0.00514637
742	ARI1	ari-1 ari ari-1a CG5659	0.307413	0.286395
743	LDH	Ldh Imp-L3 ImpL3 CG10160	0.33461	0.275944
744	CATL	Cp1 fs(2)50Ca CG6692	0.0253765	0.931307
745	PSA5	Prosalpha5 ProsMA5 CG10938	-0.646756	0.0205231
746	OCTL	Orct2 CG13610	-0.983982	0.0213461
747	MOB1	mats CG13852	-0.0698112	0.793415
748	GILT1	GILT1 CG9796	-1.70906	0.00119492
749	FAXC	fax CG4609	-0.493191	0.149327
750	EBI	ebi CG4063	0.140473	0.610013
751	F172A	CG10038	-0.724586	0.0207671
752	ERI2	Snp CG6393 CG44248	-0.192636	0.687379
753	CUE	cue CG12086	-0.673851	0.168169
754	KCMF1	Kcmf1 CG11984	-0.239635	0.365531
755	CK5P3	CG30291	0.0650697	0.784618
756	HRD1	sip3 Syno CG1937	-0.213251	0.362182
757	TMM70	CG7506	0.101509	0.652659
758	WLS	wls evi srt CG6210	0.54674	0.0726097
759	FLOWR	fwe flower CG6151	0.162597	0.534133
760	SLIMP	Slimp CG31133	-1.29019	0.000750211
761	TPC13	CG4953	0.241816	0.295998
762	COG4	Cog4 CG7456	-0.505303	0.0506036
763	MMS19	Mms19 NEST:bs07f08 CG12005	0.013736	0.950853
764	SAP47	Sap47 CG8884	0.0560068	0.825049
765	FACR3	CG8306	-0.22702	0.549524
766	HRS	Hrs CG2903	0.0325934	0.890535
767	KI10A	Klp10A CG1453	0.11344	0.704628
768	TNG11	Tango11 CG30404	0.156149	0.476563
769	COG3	Cog3 CG3248	-0.470244	0.229086
770	MYSN	zip CG15792	0.071439	0.869137
771	JIP3	syd CG8110	-0.072648	0.729593
772	RBP16	Ranbp16 CG33180	0.268344	0.424532
773	SPIN	spin bnch CG8428	-0.972435	0.0210739
774	IF5A	eEF5 CG3186	-0.161635	0.650812
775	NUP88	mbo Nup88 CG6819	0.747998	0.0509152
776	NEMO	key IKKGAMMA CG16910	0.347387	0.165692
777	CAPR1	Capr CG18811	1.43746	0.00119183
778	OGFD1	sud1 CG18761 CG31120 CG44254	0.406908	0.0724301
779	SIRT2	Sirt2 CG5085	0.0959195	0.650305
780	JUPIT	Jupiter G147 CG31363	1.21037	0.00429496
781	TMEDE	eca CG33104	-0.493398	0.0367221
782	NASP	CG8223	-0.356262	0.49681
783	PUR6	Paics ade5 CG3989	-2.15335	0.000182868
784	LAR4	Larp4B CG11505	0.147739	0.699607
785	TITIN	sls titin CG1915	-0.710993	0.202746
786	CARME	CG11596	-0.123821	0.591044
787	CLASP	chb CLASP Mast MESR7 orbit CG32435	-0.0135078	0.962232
788	TRC	trc CG8637	0.461486	0.0663656
789	SH3BG	Sh3beta SH3BGR CG8582	-0.029035	0.9123
790	FMR1	Fmr1 FXR CG6203	1.44816	0.000767184
791	BGBP3	GNBP3 CG5008	-1.32874	0.0046407
792	SAN	san span CG12352	0.152495	0.68
793	CAPS	Cadps Caps CG33653	-0.869727	0.141266
794	EF1G	eEF1gamma Ef1g CG11901	0.567916	0.163743
795	NIF3L	anon-35F/36A CG4278	0.17174	0.395651
796	MLF	Mlf CG8295	1.591	0.00427409
797	XPO1	emb Crm1 CG13387	-0.341429	0.298653
798	JDP	jdp CG2239	-2.03739	0.00355274
799	NXF1	sbr nxf1 CG1664	0.00638097	0.993055
800	TM120	CG32795	-0.041676	0.895652
801	NH2L1	hoip CG3949	1.06719	0.00280302
802	SURF1	Surf1 CG9943	-0.0730711	0.814353
803	TO401	Tom40 mit ms(1)15 CG12157	0.0163586	0.942226
804	SRPRA	SrpRalpha Gtp-bp CG2522	0.155302	0.560338
805	GCSH	ppl CG7758	-0.874793	0.0794516
806	ECSIT	ECSIT CG10610	-0.213557	0.314529
807	ANM5	csul DART5 CG3730	0.13779	0.624804
808	KAD2	Adk2 Dak2 CG3140	-1.26487	0.000647842
809	SWS	sws CG2212	0.0824379	0.716533
810	PITC1	rdgBbeta CG17818	0.176835	0.582433
811	EIF3H	eIF3h eIF-3p40 eif3-S3 Dmel_CG9124	0.882037	0.0196798
812	CMTR2	cmtr2 aft CG5032	-0.379691	0.273688
813	CSN4	CSN4 CG8725	-0.320444	0.154001
814	VPS28	Vps28 l(2)k16503 CG12770	0.865971	0.0179116
815	ERO1L	Ero1L CG1333	-0.979149	0.00184184
816	HEM6	Coprox CG3433	-0.304674	0.285846
817	IDGF2	Idgf2 CG4475	1.62427	0.0205872
818	MTTF	mTTF CG18124	0.444995	0.0983984
819	RL8	RpL8 CG1263	1.2758	0.00228872
820	PPIE	cyp33 CG4886	0.0789019	0.709397
821	CNO10	Not10 CG18616	0.139801	0.610013
822	PSMD6	Rpn7 CG5378	-0.337537	0.168918
823	PSDE	Rpn11 yip5 CG18174	-0.544565	0.0411144
824	NA	NA	0.0982179	0.690544
825	VATH	VhaSFD CG17332	-1.04049	0.00207357
826	SEC13	Sec13 CG6773	-1.02675	0.0167321
827	RUVB2	rept CG9750	1.04869	0.0126868
828	NCBP2	Cbp20 CG12357	0.423268	0.11486
829	THG1	THG l(2)35Bc CG4103	0.645629	0.0248354
830	PRDX1	Jafrac1 TPX-1 CG1633	-0.350331	0.197971
831	PSMD1	Rpn2 CG11888	-0.623202	0.029237
832	UBIA1	heix CG5876	0.956076	0.00661938
833	BGM	bgm CG4501	-1.70809	0.000828231
834	ADRO	dare CG12390	-0.0312318	0.890725
835	HMLL	hll BG:DS05899.1 dbb CG4500	-2.61256	0.000318772
836	NHP2	NHP2 CG5258	3.34203	0.000108707
837	UK114	UK114 CG15261	-2.30118	6.33e-05
838	NA	NA	0.277659	0.33429
839	DRE2	CIAPIN1 l(2)35Bg CG4180	0.0689444	0.780528
840	MYO7A	ck CG7595	0.00388583	0.993055
841	NOG1	Non1 CG8801	1.88301	0.000102486
842	C28A5	Cyp28a5 CG8864	-0.763152	0.0232365
843	INX2	Inx2 prp33 CG4590	-1.22267	0.000828231
844	THIO2	Trx-2 CG31884	0.476388	0.160451
845	PDIA6	CaBP1 CG5809	-0.911211	0.00556665
846	KRH2	Kr-h2 CG9159	0.535138	0.104299
847	SPT5H	Spt5 CG7626	0.445256	0.477141
848	MCM6	Mcm6 CG4039	0.488232	0.038306
849	NU154	Nup154 Nup155 CG4579	0.387459	0.257147
850	NU107	Nup107 CG6743	0.82955	0.0224572
851	MPV17	CG11077	0.616925	0.201246
852	APLP	apolpp Rfabg RfaBp CG11064	-0.883662	0.00537214
853	HCF	Hcf CG1710	0.81076	0.0175214
854	CP9B1	Cyp9b1 CG4485	0.755133	0.00855058
855	CP9B2	Cyp9b2 CG4486	-2.8499	5.56e-05
856	CYB5	Cyt-b5 CG2140	-0.648762	0.0912947
857	CSN7	CSN7 CG2038	-0.49689	0.059676
858	PPO2	PPO2 proPo-A3 proPO45 CG8193	1.08205	0.102095
859	RBM8A	tsu Y14 CG8781	0.589496	0.0187156
860	CP4P1	Cyp4p1 CG10842	-1.71519	0.000901898
861	COG6	Cog6 CG1968	-0.200012	0.459962
862	DCUP	Urod Updo CG1818	0.0324277	0.878076
863	RL31	RpL31 CG1821	1.40401	0.000741565
864	PSA3	Prosalpha7 CG1519	0.0428403	0.883378
865	PAL1	Pal1 CG12130	-2.11932	0.000122349
866	LOLA5	lola CG12052	-0.105804	0.691096
867	NOP10	CG7637	3.55195	6.43e-05
868	PSMF1	PI31 CG8979	0.283594	0.269731
869	CP6G1	Cyp6g1 CYP6-like DDT-R Rst(2)DDT CG8453	-3.50958	5.46e-05
870	ECM29	CG8858	-0.509642	0.0506036
871	NUP54	Nup54 CG8831	0.445698	0.199596
872	TPP2	TppII CG3991	-0.448013	0.149738
873	UBA3	Uba3 CG13343	0.293922	0.295872
874	MECR	CG16935	-1.31087	0.000701844
875	OFUT1	O-fut1 nti CG12366	-0.502811	0.0354956
876	RT16	mRpS16 CG8338	0.133429	0.54378
877	C6A22	Cyp6a22 CYT-P450-RBF6-2 CG10240	-0.856876	0.00596756
878	C6A17	Cyp6a17 CG10241	-0.730236	0.00958732
879	C6A23	Cyp6a23 CG10242	-0.597471	0.16239
880	ADAS	ADPS CG10253	0.238292	0.462525
881	SAM50	CG7639	-0.788738	0.0113096
882	VATD1	Vha36-1 Vha36 CG8186	-0.260668	0.306411
883	TM131	CG8370	-0.338831	0.380605
884	VATC	Vha44 l(2)06072 CG8048	-0.799128	0.00475534
885	SGPL	Sply Spl CG8946	-1.1232	0.00332423
886	MTAP	Mtap CG4802	0.050439	0.821009
887	AN32A	Anp32a Mapmodulin CG5784	0.348682	0.143823
888	LTOR2	Lamtor2 CG5189	-0.49202	0.0553129
889	3HIDH	CG15093	-2.99366	5.56e-05
890	EPB41	cora CG11949	1.39588	0.00106601
891	RABEP	Rep CG8432	0.0165288	0.941123
892	GALL1	galla-1 CG30152	-0.180662	0.457224
893	UBL5	ubl l(2)k03203 CG3450	-0.585444	0.0706964
894	MCCB	Mccc2 l(2)04524 CG3267	-1.67434	0.000476764
895	PREP	CG3107	0.128887	0.604762
896	SRC42	Src42A Src41 TK5 CG44128	0.420396	0.159455
897	SRRT	Ars2 CG7843	1.19081	0.00604551
898	NA	NA	-0.927171	0.0385934
899	HEMH	FeCh CG2098	0.114568	0.62595
900	DOHH	nero l(3)s1921 CG2245	0.193083	0.416072
901	MTNA	CG11334	-0.577105	0.0238064
902	RM32	mRpL32 CG12220	-0.424692	0.343008
903	EBP2	CG1542	3.28294	5.56e-05
904	ZWILC	Zwilch CG18729	-0.978294	0.0988282
905	DHTK1	CG1544	-1.17232	0.0122479
906	DJ1B	dj-1beta dj-1-beta CG1349	0.191397	0.437625
907	CMC	aralar1 CG2139	-1.21778	0.000767184
908	NA	NA	-0.820621	0.013195
909	RS7	RpS7 CG1883	-0.929741	0.00741863
910	COG7	Cog7 CG31040	-0.456423	0.04209
911	INT11	IntS11 CG1972	0.382605	0.138793
912	GNA1	Gnpnat CG1969	-0.0827904	0.783553
913	CIA30	CIA30 CG7598	0.0675121	0.849909
914	OB99B	Obp99b CG7592	-1.44836	0.0122479
915	OB99A	Obp99a CG18111	0.894609	0.0405227
916	SPCS1	Spase12 CG11500	-1.33789	0.00171773
917	CISD2	Cisd2 CG1458	-0.567613	0.0637751
918	MESH1	Mesh1 CG11900	0.911627	0.0257878
919	SERC	CG11899	-1.46891	0.000617257
920	CTL12	Ctl2 CG11880	0.285387	0.470616
921	DIM1	CG11837	1.94199	0.000108707
922	INX3	Inx3 CG1448	-0.243059	0.299797
923	LARP	larp CG42551	0.555638	0.0442829
924	MFRN	mfrn CG4963	0.77743	0.0171147
925	RS10A	RpS10a RpS10 CG12275	0.919092	0.0523611
926	APMAP	Hmu Rbp5 rrm5 SPH210 CG3373	-1.15251	0.00106601
927	HGH1	CG6073	0.823499	0.00502553
928	SAMC	CG4743	0.0846609	0.720821
929	NPL4	Npl4 CG4673	-0.253029	0.284366
930	NUP37	Nup37 CG11875	0.630683	0.0407725
931	SIL1	Sil1 CG10420	0.240987	0.302071
932	NEMF	Clbn CG11847	2.27728	8.21e-05
933	MOC2B	Mocs2B Mocs2 CG10238	-0.668237	0.28478
934	UN13B	stac Unc-13-4B CG34349	0.258085	0.396448
935	NICA	Nct NCSTN CG7012	0.130533	0.525929
936	PUF	puf Usp34 CG5794	-0.442882	0.237944
937	ATLAS	atl CG6668	-0.630058	0.0336712
938	NA	NA	2.8717	0.000670111
939	UCK	Uck CR42873 CG6364	0.745982	0.00698477
940	ORCT	Orct CG6331	-1.9458	0.00029445
941	SYFB	beta-PheRS CG5706	0.0679689	0.820581
942	ANKHM	mask CG33106	0.815118	0.0149052
943	SPCS3	Spase22-23 CG5677	-0.98201	0.0046407
944	CHRD1	mora CHORD CG6198	-0.345515	0.122328
945	RT24	mRpS24 CG13608	-0.0929204	0.716533
946	GATB	GatB CG5463	-0.19217	0.67885
947	Y5902	CG5902	-0.599098	0.121365
948	OPA32	CG13601	0.733529	0.0388246
949	NDC1	Ndc1 CG5857	1.56318	0.000813184
950	NUP98	Nup98-96 Nup145 Nup98 CG10198	0.818892	0.0155717
951	ORN	CG10214	0.995156	0.0223744
952	LSD1	Lsd-1 CG10374	-1.58765	0.000625406
953	EI3D1	eIF3d1 eIF-3p66 CG10161	1.14462	0.00980785
954	DPOE1	PolE1 DNApol-epsilon DNApol-epsilon255 l(3)pl10 l(3)pl10R Polepsilon CG6768	-2.23024	6.33e-05
955	DCR1	Dcr-1 CG4792	-0.118683	0.650305
956	CP6D4	Cyp6d4 CG12800	1.87235	0.000317849
957	NU133	Nup133 CG6958	0.199591	0.648077
958	RM45	mRpL45 CG6949	-0.693561	0.00761478
959	RRF2M	mRRF2 EF-G2 CG31159	0.630373	0.515319
960	CSN6	CSN6 CG6932	-0.0724364	0.75908
961	ADRL	AdipoR CG5315	-1.86964	0.00709343
962	PFD5	Pfdn5 CG7048	0.402353	0.0988282
963	PINTA	pinta CG13848	-1.02523	0.00873878
964	ZFPL1	CG5382	0.0540547	0.832945
965	GLD2A	Gld2 CG5732	0.177538	0.500655
966	DDX18	pit CG6375	2.26635	0.000108707
967	ARCH	Archease CG6353	2.9488	0.00114028
968	DDRGK	CG5862	0.205452	0.569075
969	S35B1	meigo CG5802	0.0486305	0.899424
970	NA	NA	-0.727369	0.0677565
971	PPAN	ppan CG5786	1.23071	0.0270509
972	LOVG	CG5412	0.245673	0.231027
973	EI3G2	eIF3g2 eIF3-S4 eIF3gb CG10881	-0.0632037	0.908617
974	NAA25	psidin CG4845	0.229697	0.603296
975	SURF6	Surf6 CG4510	2.89787	5.46e-05
976	NUP58	Nup58 CG7360	1.08564	0.059676
977	C12A4	Cyp12a4 CG6042	-1.0261	0.00687689
978	GATA	gatA CG6007	-0.939503	0.00470508
979	EPG5	Epg5 CG14299	-0.0407203	0.860599
980	GOSR1	Gos28 CG7700	-0.0419989	0.85075
981	CPSF3	Cpsf73 CG7698	-0.137614	0.720405
982	RN181	CG7694	0.220678	0.379189
983	NA	NA	0.406951	0.299427
984	RPB4	Rpb4 CG43662	0.690246	0.0211785
985	RPF2	Non3 CG7993	2.56199	0.000162123
986	MTEF5	mTerf5 CG7175	-0.0803358	0.75908
987	TAPT1	CG7218	0.497806	0.140902
988	NRM	nrm CG7655	1.29595	0.0113096
989	PRDX3	Prx3 CG5826	-1.49302	0.00235181
990	FLNA	cher cheerio sko CG3937	1.62999	0.00471232
991	AR6P1	Arl6IP1 CG10326	0.493631	0.0708784
992	ATD3A	bor CG6815 Dmel_CG6815	0.255197	0.431484
993	MSPS	msps CG5000	1.19418	0.00252113
994	IKKB	IKKbeta DIK ird5 CG4201	-0.0181005	0.956201
995	TIM16	blp CG5268	0.45682	0.126371
996	NDUS8	ND-23 dNDUFS8 NUIM CG3944	-1.79781	0.000290984
997	ACYP2	Acyp2 CG18505	-0.353613	0.332594
998	CUTC	CG6136	0.440043	0.135121
999	COG2	Cog2 ldlCp CG6177	-0.16344	0.463212
1000	CYFIP	Sra-1 Cyfip CG4931	-0.0149982	0.965087
1001	RM09	mRpL9 CG4923	-1.12718	0.00805179
1002	RT10	mRpS10 CG4247	0.530558	0.0541654
1003	SP88E	Spn88Ea Spn5 CG18525	1.99127	0.0289437
1004	GYS	GlyS CG6904	-1.6979	0.000165777
1005	RS5B	RpS5b RpS5 CG7014	-0.085112	0.860599
1006	RRP15	CG3817	2.50274	8.21e-05
1007	NA	NA	0.500026	0.116453
1008	RM11	mRpL11 CG3351	-0.591281	0.0238418
1009	HTRA2	HtrA2 Omi/HtrA2 CG8464	0.10832	0.807276
1010	TWF	twf CG3172	-0.311627	0.277767
1011	CP6D5	Cyp6d5 CG3050	-3.48868	2.17e-05
1012	BCCIP	CG9286	1.5117	0.000400135
1013	ABITM	abitram CG9288	0.820548	0.00926355
1014	PP4R3	flfl CG9351	0.3779	0.299856
1015	PSMD9	CG9588	-0.28597	0.310175
1016	NA	NA	0.285933	0.361334
1017	YELF	yellow-f CG18550	-1.50396	0.0015978
1018	ILF2	CG5641	0.898183	0.00543367
1019	MYCBP	CG17202	1.06941	0.00752985
1020	CP9F2	Cyp9f2 CG11466	-2.24027	0.000475938
1021	GSTD7	GstD7 gstD26 GSTD7-7 CG4371	-0.718278	0.0309406
1022	GSTD6	GstD6 gstD25 GSTD6-6 CG4423	3.50832	0.00142533
1023	GSTD5	GstD5 gstD24 GSTD5-5 CG12242	3.224	8.98e-05
1024	GSTD4	GstD4 gstD23 GSTD4-4 CG11512	1.43265	0.000790465
1025	GSTD3	GstD3 gstD22 GSTD3-3 CG4381	2.05421	0.000188702
1026	GSTD2	GstD2 GSTD2-2 gstD21 CG4181	-0.404852	0.265057
1027	COG1	Cog1 CG4848	-0.569919	0.04024
1028	ELP1	Elp1 CG10535	1.43117	0.000511619
1029	RLP24	RpL24-like CG6764	2.77477	6.33e-05
1030	IPO9	Ipo9 Ranbp9 CG5252	0.470621	0.0354639
1031	PFD3	mgr CG6719	0.316485	0.155595
1032	NDUF7	CG17726	-0.704309	0.0167321
1033	TCTP	Tctp CG4800	-0.530231	0.0975073
1034	NA	NA	-0.742215	0.0288315
1035	MCM5	Mcm5 CG4082	0.499992	0.0666509
1036	RUVB1	pont CG4003	0.19202	0.57192
1037	NDUF4	CG11722	-0.272154	0.192343
1038	CARM1	Art4 Carmer CG5358	0.397922	0.0857341
1039	RS29	RpS29 CG8495	-1.32067	0.000553186
1040	YC17	CG16817	-0.465517	0.0645898
1041	MTX1	CG9393	0.164287	0.621799
1042	MAAI1	GstZ1 CG9362	1.14468	0.0261867
1043	PTER	CG18473	-0.484337	0.190987
1044	NA	NA	-0.293508	0.18187
1045	RENR	ATP6AP2 VhaM8-9 VhaM8.9 VhaPRR CG8444	-0.18912	0.41884
1046	ADAL	Ada CG11994	0.422242	0.114348
1047	IRU	Iru CG11982	-0.31074	0.305813
1048	VP35L	CG8202	-0.386323	0.106402
1049	RM19	mRpL19 CG8039	-0.897504	0.00427409
1050	DDX3	bel CG9748	1.5896	0.0013507
1051	DPP3	DppIII CG7415	-0.208716	0.347147
1052	COX7A	COX7A CG9603	-0.864162	0.0154622
1053	IF4A3	CG7483	0.35029	0.121296
1054	ARL8	Arl8 Gie CG7891	0.489987	0.199596
1055	SMD2	SmD2 snRNP2 CG1249	1.75228	0.00132509
1056	GZL	gzl CG10277	-1.22542	0.00284897
1057	UFL1	Ufl1 CG1104	0.230433	0.333113
1058	TUTT	Tailor CG1091	1.17564	0.00135568
1059	PICAL	lap CG2520	0.00912378	0.975639
1060	NOC3L	CG1234	0.950006	0.0196726
1061	NOC2L	CG9246	1.63986	0.00253759
1062	MTP	Mtp CG9342	-1.45961	0.00032118
1063	ARPC2	Arpc2 Arc-p34 CG10954	-0.504774	0.0574358
1064	NESD	nesd CG10722	0.254602	0.538839
1065	PYRD1	Pyroxd1 CG10721	-0.173521	0.576909
1066	VLS	vls vsl CG10728	0.078387	0.748074
1067	PCNA2	PCNA2 CG10262	-0.945612	0.00370454
1068	DPM1	Dpm1 CG10166	-0.259451	0.33951
1069	SWM	swm CG10084	0.574335	0.0773891
1070	CTU2	CG10189	0.671183	0.108995
1071	RAGP1	RanGAP Sd CG9999	0.60246	0.0588472
1072	RTCB	RtcB CG9987	1.89568	0.000476764
1073	RPAC2	l(2)37Cg CG10685	0.526496	0.0730012
1074	NA	NA	0.540399	0.0589921
1075	NA	NA	-0.167482	0.510273
1076	NEDD8	Nedd8 CG10679	0.224619	0.372511
1077	GSTCD	CG10428	-0.195281	0.716533
1078	RM13	mRpL13 CG10603	-0.378343	0.0776951
1079	CP310	Cyp310a1 CG10391	-0.261068	0.237524
1080	EFTS	mEFTs CG6412	-0.807499	0.0153025
1081	LTOR3	Lamtor3 CG5110	-0.781842	0.00788424
1082	COG5	fws CG6549	-0.496379	0.0382108
1083	CL190	CLIP-190 CG5020	0.791385	0.0366782
1084	XPP	ApepP CG6291	-0.517723	0.0329723
1085	NUBP1	CG17904	1.23312	0.000765674
1086	GMF	GMF CG5869	-0.428343	0.132936
1087	RL24	RpL24 CG9282	0.57261	0.09007
1088	NA	NA	0.413055	0.177976
1089	RRP1L	Nnp-1 CG12396	1.64296	0.00060175
1090	TOR	Tor CG5092	-0.673921	0.0382416
1091	PITH1	CG6153	-0.157025	0.560338
1092	TRM1	Trm1 CG6388	1.56942	0.000617208
1093	RPF1	CG6712	2.23107	0.000752609
1094	RBGPR	Rab3-GAP Rab3GAP2 CG7061	-0.809215	0.0571669
1095	NFS1	Nfs1 CG12264	1.05056	0.00805179
1096	COG8	Cog8 CG6488	-0.592416	0.0216354
1097	NU160	Nup160 CG4738	0.763245	0.0200771
1098	EDC4	Ge-1 CG6181	0.897617	0.0089965
1099	WDR12	CG6724	1.96171	8.21e-05
1100	RT07	mRpS7 CG5108	0.259675	0.239593
1101	CAND1	Cand1 CG5366	0.440928	0.0510486
1102	OTUBL	CG4968	-0.191065	0.441483
1103	UFD4	Ufd4 CG5604	-0.41236	0.178016
1104	EF1D	eEF1delta CG4912	0.477376	0.198845
1105	FKB59	Fkbp59 CG4535	0.195072	0.437162
1106	CP4E3	Cyp4e3 CG4105	-3.23137	0.00325724
1107	PESC	CG4364	1.89159	0.000617257
1108	FUCTB	FucTB CG4435	-0.422348	0.195224
1109	ACER	Acer CG10593	-0.966092	0.0284305
1110	MOCS3	Uba4 CG13090	0.158895	0.435619
1111	RM51	mRpL51 CG13098	-0.592155	0.0984899
1112	Y3096	CG13096	2.74264	5.56e-05
1113	AK200	Akap200 MESR2 CG13388	1.13463	0.00327895
1114	DAD1	Dad1 l(2)k12914 CG13393	-0.612157	0.0382416
1115	NA	NA	-0.354499	0.121885
1116	SYAC	AlaRS Aats-ala alaS CG13391	0.341274	0.0983984
1117	WDR82	Wdr82 CG17293	-0.123911	0.639648
1118	MSS4	strat CG7787	-0.82417	0.0275547
1119	ALG5	wol alg5 CG7870	0.602815	0.0773263
1120	MPPE1	PGAP5 CG8455	-0.785517	0.0228106
1121	KPBB	CG8475	-1.0267	0.00235959
1122	LACB2	CG12375	-2.01406	7.66e-05
1123	MON2	mon2 CG8683	-0.0902766	0.710863
1124	POE	poe calo push CG14472	0.122242	0.64725
1125	BAF	baf CG7380	0.420133	0.116491
1126	WWOX	Wwox CG7221	0.406575	0.268
1127	SDHF4	Sirup Sdhaf4 CG7224	-2.55669	0.000116403
1128	RUXE	SmE CG18591	1.17506	0.0189694
1129	EFGM	mEFG1 ico CG4567	-0.586624	0.0467412
1130	SEM1	Sem1 CG13779	-0.623384	0.176607
1131	MME1	MME1 CG3476	-0.382691	0.136658
1132	FGOP2	Fgop2 CG10158	0.698668	0.0161397
1133	HEAT1	l(2)k09022 CG10805	2.94792	5.56e-05
1134	GALT	Galt CG9232	-1.27833	0.00427409
1135	TGO1	Tango1 CG11098	0.175506	0.442009
1136	KFA	KFase CG9542	-2.05365	0.000136105
1137	MBOA7	frj CG9526	-0.71738	0.0122479
1138	TIG	Tig CG11527	-0.294083	0.431484
1139	DNAT2	AANATL2 aaNAT2 CG9486	-2.50105	6.42e-05
1140	EFM5	CG9154	-0.151071	0.772906
1141	CH60C	Hsp60C CG7235	0.733024	0.0660324
1142	GNPI	Oscillin Gnpda1 CG6957	-1.034	0.00289199
1143	COQ6	Coq6 CG7277	0.171971	0.465477
1144	ELP4	CG6907	0.296161	0.292464
1145	C4AC1	Cyp4ac1 CG14032	-0.526328	0.0834024
1146	C28D1	Cyp28d1 CG10833	-0.470122	0.252124
1147	RL37A	RpL37A CG5827	1.63988	0.000717501
1148	SELT	SelT CG3887	-0.259731	0.561602
1149	ITPA	CG8891	0.0582344	0.813008
1150	GMDS	Gmd CG8890	-0.0950962	0.711091
1151	RM28	mRpL28 CG3782	-0.91498	0.00583283
1152	KBP	CG14043	0.100522	0.658016
1153	RM24	mRpL24 CG8849	-0.504701	0.0337011
1154	GUAD	DhpD CG18143	-0.687213	0.0183732
1155	SUV3	Suv3 CG9791	0.206812	0.594289
1156	SFXN1	Sfxn1-3 CG11739	-1.84814	0.000279109
1157	CONT	Cont CG1084	-0.17794	0.459517
1158	GET4	CG9853	-0.0312601	0.89168
1159	EIF3A	eIF3a eIF3-S10 CG9805	1.35581	0.00133707
1160	EI3F1	eIF3f1 eIF3-S5-1 CG9769	0.414956	0.287155
1161	CPR1	CG12163	0.0523608	0.831812
1162	ENOPH	CG12173	-0.505392	0.0680515
1163	PSB4	Prosbeta7 Prosb4 Prosbeta4 CG12000	-0.582184	0.0426021
1164	RHEB	Rheb CG1081	-0.2948	0.264547
1165	PKRA	kra ecp eIF-5C exba CG2922	0.0384829	0.954853
1166	RL13A	RpL13A CG1475	1.12941	0.00270513
1167	TRXR2	Trxr2 Trxr-2 CG11401	0.0466411	0.924696
1168	DDX1	Ddx1 CG9054	-0.147165	0.700735
1169	EIF2A	CG7414	1.00228	0.00833036
1170	TSR1	Tsr1 CG7338	1.40183	0.00517951
1171	ACSA	AcCoAS CG9390	-3.46057	2.98e-05
1172	NA	NA	0.265749	0.434258
1173	NUBP2	CG4858	1.44796	0.000561852
1174	PTSS	Pss l(3)77CDf ptdss1 CG4825	-0.317526	0.414826
1175	ERF1	eRF1 CG5605	1.61252	0.00368359
1176	PUS10	Pus10 CG3709	1.50125	0.000473505
1177	RM10	mRpL10 CG11488	-0.472638	0.117722
1178	DJSHV	shv CG4164	-0.25774	0.302928
1179	NLE	Nle CG2863	1.7656	0.000340561
1180	CH60B	Hsp60B CG2830	0.772518	0.0505237
1181	PEX12	Pex12 CG3639	-1.16131	0.00381335
1182	KRR1	dbe dribble CG4258	-0.0551514	0.879091
1183	TGT	Tgt CG4947	1.4857	0.00194257
1184	RB3GP	Rab3GAP1 CG31935	0.109026	0.603624
1185	NA	NA	-1.57449	0.00145604
1186	DERL1	Der-1 CG10908	0.416864	0.0919017
1187	AIFM1	AIF CG7263	0.362604	0.201714
1188	TDRKH	papi Tdrd2 CG7082	0.48145	0.0919017
1189	GOLP3	sau GOLPH3 l(2)s5379 rti CG7085	0.147189	0.603296
1190	GLCTK	Glyctk CG9886	-1.51077	0.00102124
1191	CP391	Cyp309a1 CG9964	0.0162467	0.965087
1192	BACC	Bacc CG9894	-1.43521	0.000867105
1193	COLT	colt CG3057	-1.26215	0.00384644
1194	TYDP1	gkt Tdp1 CG8825 CG8826	0.728369	0.0545539
1195	NA	NA	-0.296364	0.339732
1196	EXOC2	Sec5 CG8843	-0.160537	0.54378
1197	PNCB	Naprt CG3714	-0.702876	0.0089965
1198	ELP3	Elp3 CG15433	1.35752	0.000561852
1199	MXT	mxt CG2950	0.0649741	0.888144
1200	NA	NA	0.0292252	0.907226
1201	S35E1	CG14621	-0.448715	0.159072
1202	VIP1	l(1)G0196 CG14616	0.354534	0.282461
1203	NAGA	CG17065	-0.772373	0.0411144
1204	PNO1	l(1)G0004 CG11738	1.58491	0.00711486
1205	MOCOS	mal CG1692	1.2433	0.000875319
1206	CNEP1	Dd l(1)G0269 CG1696	0.221992	0.431664
1207	SYAM	AlaRS-m Aats-ala-m alaS CG4633	-0.411918	0.0947883
1208	FITM2	Fitm2 Fit2 Fitm CG10671	0.169827	0.598176
1209	OTU1	CG4603	-0.787345	0.00531394
1210	GOSR2	Membrin CG4780	-0.23742	0.304976
1211	PFD4	Pfdn4 CG10635	0.377221	0.154033
1212	NA	NA	-0.239916	0.367053
1213	NA	NA	0.423406	0.0597642
1214	RL18	RpL18 CG8615	1.2866	0.0046407
1215	RINT1	Rint1 CG8605	-0.57455	0.0183036
1216	SMSR1	SMSr CG32380	0.071292	0.810441
1217	CP4D8	Cyp4d8 CG4321	-1.42408	0.00254405
1218	ACADM	Mcad CG12262	-1.49354	0.00530663
1219	SRP09	Srp9 CG8268	0.319978	0.340703
1220	UBC2M	UbcE2M Ubc12 CG7375	0.312823	0.352673
1221	DHYS	CG8005	1.47884	0.000400135
1222	CGASL	CG7194	0.700701	0.0305613
1223	BI1	BI-1 CG7188	0.232511	0.591044
1224	PHAF1	CG7083	-0.666705	0.146002
1225	EXOC7	Exo70 CG7127	0.117257	0.742898
1226	PUS7	Pus7 CG6745	2.08279	0.000147457
1227	ORB2	orb2 CG43782	-0.184391	0.64725
1228	ABCE1	pix ABCE1 CG5651	0.00858144	0.98344
1229	SRP68	Srp68 CG5064	0.520682	0.0819781
1230	USE1	Use1 CG14181	-0.0205522	0.925239
1231	SERB	aay astray CG3705	-2.1722	0.000813184
1232	QTRT2	CG3434	1.14741	0.00363755
1233	PATH	path CG3424	-0.905987	0.0447547
1234	CANB	CalpB CG8107	0.523751	0.0571812
1235	HEZ	Hez CG14164	0.740604	0.0429625
1236	GALL2	galla-2 CG7949	0.649133	0.0329101
1237	PFD2	Pfdn2 l(3)01239 CG6302	0.612862	0.0203594
1238	NA	NA	2.36335	5.46e-05
1239	ULA1	APP-BP1 CG7828	-0.179925	0.430494
1240	UFD1	Ufd1 Ufd1-like UFD1L CG6233	-0.667007	0.174959
1241	PLOD	Plod CG6199	0.841276	0.017261
1242	TIM14	Tim14 CG7394	0.442391	0.140229
1243	PCID2	PCID2 CG7351	-0.117069	0.771013
1244	R10AB	RpL10Ab CG7283	1.07964	0.00825043
1245	DEFI8	DEF8 CG11534	-0.981998	0.0579654
1246	KRI1	CG5645	1.11735	0.0088032
1247	RG68F	RhoGAP68F CG6811	-1.02134	0.00767265
1248	EIF3L	eIF3l CG5642	-0.850475	0.0204061
1249	ODR4	CG10616	-0.310455	0.168599
1250	UBE2C	vih Ubch10 CG10682	-0.351755	0.54552
1251	NA	NA	-0.728432	0.106402
1252	PMM	Pmm2 CG10688	-1.06465	0.0021421
1253	SMD1	SmD1 snRNP69D CG10753	1.52576	0.00246136
1254	ZMY10	Zmynd10 CG11253	-0.320439	0.384552
1255	POC1	Poc1 CG10191	0.116	0.650305
1256	WDR1	flr CG10724	0.14664	0.604762
1257	DBNL	Abp1 CG10083	-0.800513	0.0295631
1258	AGT2L	CG8745	-3.01978	0.000182868
1259	RM39	mRpL39 mRpL5 CG17166	-0.602945	0.0383798
1260	GARS	GlyRS aaRS(Gly) Aat-gly Aats-gly gars GRS team CG6778	-0.30821	0.13694
1261	PYRG	CTPsyn CG45070	1.54321	0.000275546
1262	AGO2	AGO2 CG7439	2.35043	0.000243734
1263	UFSP2	CG16979	-0.169953	0.49593
1264	AIMP2	AIMP2 CG12304	2.19101	0.000174381
1265	U520	Brr2 l(3)72Ab CG5931	1.08738	0.0143012
1266	PGM	Pgm1 CG5165	-1.61824	0.000725941
1267	OSGEP	Tcs3 CG4933	0.751129	0.00895794
1268	TPPP	ringer CG45057	1.25427	0.00305582
1269	SMN	Smn CG16725	1.90818	0.000318759
1270	ELOV6	Baldspot l(3)01895 l(3)02281 l(3)04106 l(3)neo21 l(3)neo22 noa CG3971	-1.3708	0.00284097
1271	Y9705	CG9705	-0.577197	0.0702888
1272	NDC	nudC CG9710	0.874259	0.152322
1273	CCD22	CG9951	0.179709	0.419494
1274	EXOC1	Sec3 CG3885	-0.771055	0.011413
1275	COQ4	Coq4 CG32174	0.217082	0.411195
1276	MIC13	QIL1 CG7603	-0.367627	0.178174
1277	SO74D	Oatp74D CG7571	-1.49391	0.000389571
1278	NEDD4	Nedd4 CG7555	0.0571136	0.83004
1279	CHMP5	Vps60 CG6259	0.679929	0.140205
1280	RT26	mRpS26 CG7354	-0.26403	0.280684
1281	C12C1	Cyp12c1 CG4120	0.172041	0.414168
1282	INDY1	Indy CG3979	-0.794074	0.0213153
1283	DTBP1	Dysb CG6856	-0.524737	0.137063
1284	CSN1	CSN1b CG3889	-0.371034	0.169527
1285	NNRD	Naxd CG10424	-0.779376	0.0238064
1286	FRIZ2	fz2 CG9739	-0.622154	0.0288315
1287	MBOA5	nes nessy CG9655	0.621778	0.0773263
1288	GBS76	Gbs-76A CG9619	-2.14376	0.00040445
1289	LTN1	Ltn1 l(3)76BDr CG32210	0.562977	0.218366
1290	U389	CG9231	-0.908142	0.0257878
1291	MRM3	CG14100	-0.883877	0.00663847
1292	OAT	Oat CG8782	0.324885	0.365829
1293	CP305	Cyp305a1 CG8733	-0.772978	0.0203767
1294	PFD6	Pfdn6 CG7770	0.418694	0.0561436
1295	CLC	Clc CG6948	0.263449	0.477705
1296	NA	NA	7.5e-05	0.999747
1297	THADA	THADA CG15618	0.742385	0.0209271
1298	ELYS	Elys CG14215	-1.37537	0.00878621
1299	SHAWN	Shawn CG14209	1.11965	0.00161323
1300	RS10B	RpS10b RpS10 CG14206	-1.81556	0.000742705
1301	IDH3A	Idh3a l(1)G0156 CG12233	-0.339102	0.168599
1302	NDUS4	ND-18 dNDUFS4 NUYM CG12203	-1.47156	0.0016174
1303	MINY3	mindy3 CG7332	0.0168784	0.95173
1304	SUOX	shop CG7280	-0.82686	0.0143238
1305	SRX	CG6762	-0.547854	0.159168
1306	UBR1	Ubr1 CG9086	-0.119763	0.622835
1307	DENR	DENR CG9099	0.511314	0.13793
1308	NECAP	CG9132	0.37903	0.217902
1309	RM22	mRpL22 CG4742	-1.33383	0.00444155
1310	RUXG	SNRPG SmG CG9742	0.640189	0.174631
1311	PP2B3	CanA-14F CnnA14D CG9819	0.820331	0.022235
1312	ANX11	AnxB11 CG9968	1.8315	0.000151483
1313	DHB4	Mfe2 CG3415	-2.1201	0.000303711
1314	NIPSN	Nipsnap CG9212	-2.14323	0.000182868
1315	IF5	eIF5 CG9177	1.36503	0.0571685
1316	SUN	sun CG9032	-1.55781	0.000306987
1317	SYRC	ArgRS Aats-arg CG9020	1.71237	0.000561852
1318	PA1B2	Paf-AHalpha CG8962	-0.0616495	0.87492
1319	DJC25	CG7872	-0.448225	0.0425674
1320	ASGL1	CG7860	-1.68761	0.000195701
1321	RL371	RpL37a CG9091	1.22189	0.00240083
1322	CP4S3	Cyp4s3 CG9081	-0.996709	0.00704734
1323	LSD2	Lsd-2 CG9057	0.0267057	0.924696
1324	RT25	mRpS25 CG14413	-0.109947	0.687379
1325	NA	NA	0.117683	0.687772
1326	MTNB	CG11134	-0.142361	0.604762
1327	NADE	Nadsyn CG9940	-0.972431	0.00577601
1328	RRP12	CG2691	1.85913	0.000476764
1329	TNG2	Tango2 CG11176	-0.21321	0.347147
1330	TPST	Tpst Tango13 CG32632	0.0936697	0.690544
1331	TIM9	Tim9a Tim9 CG1660	-0.297951	0.528585
1332	COQ5	Coq5 CG2453	-0.0545025	0.849909
1333	PSMD5	CG12096	-0.484616	0.0832858
1334	PEPE	CG2200	-0.237628	0.396446
1335	RM49	mRpL49 CG4647	-0.986924	0.00264813
1336	UBP7	Usp7 CG1490	-0.0157787	0.942097
1337	RENT1	Upf1 CG1559	0.851385	0.0106876
1338	NDUF6	sicily CG15738	0.702415	0.0554714
1339	TXND5	prtp CG1837	-0.354387	0.166201
1340	FUT8	FucT6 CG2448	-0.45054	0.0436344
1341	SPCS2	Spase25 CG1751	-0.897102	0.00531394
1342	UBA5	Uba5 CG1749	-0.5001	0.0602331
1343	RAN	Ran Ran10A CG1404	0.345365	0.264425
1344	ENDOU	CG2145	0.641426	0.124949
1345	6PGL	CG17333	-2.09035	8.1e-05
1346	RT06	mRpS6 CG15016	0.23834	0.305165
1347	THUM1	CG15014	1.51231	0.000752609
1348	BRX1	CG11583	2.43704	5.56e-05
1349	CF298	CG18675	0.517593	0.137279
1350	UN112	Fit1 CG14991	-0.203906	0.567678
1351	MUL1	Mul1 CG1134	1.07234	0.00873878
1352	NA	NA	-0.262063	0.197971
1353	LTOR4	Lamtor4 CG14977	-0.342798	0.236516
1354	ETIF1	eIF1 CG17737	0.823306	0.118088
1355	RL28	RpL28 CG12740	1.56745	0.000368237
1356	NDUS3	ND-30 NDUFS3 CG12079	-1.43345	0.000317849
1357	SAHH2	AhcyL1 CG9977	0.379681	0.144297
1358	PXDN	Pxn CG12002	-1.02314	0.0136187
1359	C4D20	Cyp4d20 CG16761	-0.215473	0.526509
1360	RM23	mRpL23 CG1320	-0.938389	0.0111882
1361	ECD	ecd CG5714	0.0804403	0.694845
1362	SCOT	SCOT CG1140	-2.11654	9.34e-05
1363	LYST	mv CG11814 CG5691 CG42863	-1.18415	0.00209297
1364	HBS1	HBS1 CG1898	1.13622	0.00816989
1365	DPOD2	PolD2 DNApolD1 Pol31 CG12018	0.647521	0.0839242
1366	DRPR	drpr Megf10 CG2086	0.0689618	0.878076
1367	OPI10	CG13926	-0.96407	0.0151332
1368	ZER1	CG12084	-0.0105035	0.974347
1369	PTP61	Ptp61F CG9181	1.26441	0.00151833
1370	LDAH	sturkopf CG9186	-0.84005	0.00581227
1371	SAC1	Sac1 Sacm1l CG9128	-0.0893044	0.694845
1372	CE290	cep290 CG13889	-1.44359	0.00769671
1373	SF3B3	Sf3b3 CG13900	0.975675	0.0020278
1374	MED30	MED30 Trap25 CG17183	2.14536	0.0016174
1375	GALE	Gale CG12030	-1.05285	0.00169944
1376	MED14	MED14 Trap170 CG12031	-0.636805	0.11482
1377	SND1	Tudor-SN p100 SND1 TSN CG7008	-1.32673	0.00801419
1378	PDPK1	Pdk1 Pk61C CG1210	-0.373748	0.263775
1379	TINA1	Tina-1 CG2803	-2.57438	0.000174381
1380	PAIN	pain CG15860	0.0467819	0.934798
1381	SYYM	TyrRS-m Aats-tyr-m CG16912	0.0142493	0.96918
1382	CP9C1	Cyp9c1 CG3616	0.253662	0.290191
1383	ADCK	Adck1 Adck CG3608	-1.13838	0.000813184
1384	ATPK	ATPsynF CG4692	-0.902155	0.0268755
1385	5NT3B	cN-IIIB CG3362	0.126973	0.545513
1386	TALDO	Taldo Tal CG2827	-3.04693	5.46e-05
1387	BGCN	bgcn b(2)gcn CG30170	0.281337	0.328693
1388	TM14	CG5532	-0.378492	0.259889
1389	ANM7	Art7 CG9882	1.08025	0.00441126
1390	FBRL	Fib CG9888	1.98934	0.000340561
1391	PPO3	PPO3 Dox-3 Dox-A3 proPO59 CG42640	0.389347	0.41806
1392	NU214	Nup214 CG3820	0.888245	0.00416305
1393	FCL	Gmer CG3495	-0.106162	0.687772
1394	OCAD1	asrij CG13533	-0.487716	0.0357869
1395	EMC89	EMC8-9 CG3501	0.0787533	0.744537
1396	RS16	RpS16 CG4046	-0.751707	0.0274671
1397	HOT	T3dh CG3425	-2.30134	0.000108707
1398	WDP	wdp CG3413	-0.593698	0.0192594
1399	TIM10	Tim10 CG9878	-0.284791	0.177976
1400	EIF3K	eIF3k CG10306	-1.2826	0.0451171
1401	RAE1	Rae1 CG9862	1.13852	0.00486601
1402	DCAF1	mahj CG10080	2.80596	5.29e-05
1403	TREA	Treh CG9364	0.404436	0.376766
1404	CAPZA	cpa CG10540	0.163764	0.428874
1405	PP4R2	PPP4R2r CG2890	-0.243136	0.294935
1406	NA	NA	2.59449	0.000206092
1407	NNRE	Naxe CG2974	-0.882086	0.00521681
1408	IDGF4	Idgf4 CG1780	1.56135	0.0271538
1409	LST8	Lst8 CG3004	1.03803	0.0113096
1410	CUBN	Cubn CG32702	0.139987	0.765715
1411	RS28	RpS28b CG2998	-1.09291	0.00209297
1412	ZDHC8	Zdhhc8 anon-Pen16 Dm_X:47283 p16 CG34449	0.374368	0.381369
1413	AAAS	Aladin CG16892	0.942854	0.0155553
1414	RIC8	ric8a l(1)G0397 Ric8 CG15797	0.104898	0.67633
1415	TANN	t CG12120	-0.441679	0.0866292
1416	ZPR1	Zpr1 CG9060	1.20504	0.000687216
1417	FRDA	fh CG8971	0.495309	0.0488354
1418	KPBA	CG7766	-1.72407	0.000462955
1419	NAT10	l(1)G0020 CG1994	3.09532	2.98e-05
1420	NOP53	CG1785	2.71749	0.00264813
1421	PPT1	Ppt1 CG12108	0.0804552	0.834396
1422	MIGA	Miga CG12125	-1.13066	0.00249076
1423	SYFA	alpha-PheRS CG2263	0.363113	0.147914
1424	GSH1	Gclc GCSh CG2259	1.07684	0.013071
1425	UBR3	Ubr3 CG42593	-0.344102	0.231498
1426	USO1	p115 CG1422	-0.994223	0.00338865
1427	ALG8	xit CG4542	-0.421085	0.0611144
1428	RL17	RpL17 CG3203	0.541187	0.0580921
1429	ZN593	CG3224	1.69835	0.00125539
1430	AGT	Agxt Spat CG3926	-0.522453	0.0773263
1431	CISY	kdn l(1)G0030 CG3861	-1.43654	0.00111731
1432	WUHO	wuho CG15897	-0.266429	0.314387
1433	SPT6H	Spt6 CG12225	-0.256532	0.603234
1434	MCTS1	MCTS1 CG5941	-0.180343	0.697981
1435	UBP30	Usp30 CG3016	-0.868608	0.00659524
1436	NA	NA	0.731444	0.0790171
1437	RNP4F	Rnp4F 4f-rnp CG3312	0.568816	0.0190228
1438	NEP1	CG3527	1.84889	0.00297418
1439	NA	NA	-0.55443	0.0870948
1440	RM33	mRpL33 CG3712	0.0401926	0.88762
1441	NSUN2	Nsun2 CG6133	2.20784	0.000100337
1442	VA0D1	VhaAC39-1 VhaAC39 CG2934	-0.252306	0.238549
1443	TI50C	ttm50 CG2713	0.297058	0.172081
1444	EI3G1	eIF3g1 eIF3-S4 eIF3ga CG8636	1.07086	0.0458897
1445	ZW10	Zw10 mit(1)15 CG9900	-0.0798302	0.729593
1446	MOODY	moody CG4322	-0.548101	0.135121
1447	VPS26	Vps26 CG14804	-0.431569	0.05075
1448	LSG1	Ns3 l(1)G0431 CG14788	3.10424	6.33e-05
1449	MBB1A	Mybbp1A l(1)Bi CG6189	2.45304	6.33e-05
1450	COA7	Coa7 CG13865	-0.322079	0.147535
1451	RL38	RpL38 CG18001	0.643076	0.0878395
1452	RL5	RpL5 yip6 CG17489	1.16191	0.00256239
1453	PYG	GlyP Glp1 CG7254	-2.07415	0.00024229
1454	QCR9	ox Qcr10 Qcr9 CG8764	-2.42383	0.00218362
1455	CRK	Crk CG1587	-0.42264	0.0742575
1456	PSB3	Prosbeta3 CG11981	-1.06013	0.00790451
1457	UN119	unc-119 CG1659	0.0192275	0.960489
1458	MCM7	Mcm7 CG4978	0.906792	0.00433191
1459	MCM3	Mcm3 Mcm3-RA CG4206	0.465782	0.257147
1460	DDB1	pic DDB1 CG7769	1.17022	0.00118558
1461	NU931	Nup93-1 CG11092	0.604808	0.0751101
1462	EXT3	botv DEXT3 CG15110	-0.529703	0.0954412
1463	UBCP1	Ublcp1 CG6697	-0.570234	0.160212
1464	CSN5	CSN5 quo CG14884	-0.492373	0.0947883
1465	ARMET	Manf ARP-like CG7013	-0.388876	0.117167
1466	VATG	Vha13 CG6213	-0.298592	0.204015
1467	PSA6	Prosalpha1 Prosalpha6 CG18495	-0.179087	0.513585
1468	SRA	sra nla CG6072	0.889576	0.00765224
1469	TMA7	CG13364	1.50494	0.00456619
1470	XPO2	Cse1 Cas CG13281	0.521595	0.0248776
1471	SUDX	Su(dx) CG4244	-0.244402	0.331106
1472	T10B	Tim9b tim9 CG17767	-0.229903	0.384552
1473	PURA	AdSS CG17273	0.17261	0.459933
1474	NRBP	Madm CG1098	0.398373	0.0888161
1475	LANC3	CG2061	-0.362339	0.383276
1476	SYQ	GlnRS Aats-gln CG10506	1.11977	0.00341618
1477	UN93L	CG4928	0.782839	0.0614446
1478	DHRS7	CG7601	-0.683319	0.00851474
1479	TIM8	Tim8 CG1728	-0.390172	0.468461
1480	VP33A	car CG12230	-1.29453	0.0425674

## Sheet: Supp. Data 4
	Skeleton_Metabolite	Metabolite	Formula	4EHPcp53 #1	4EHPcp53 #2	4EHPcp53 #3	w1118 #1	w1118 #2	w1118 #3	ttest_pval	4EHPcp53_Mean	control_Mean	Log2FoldChange
0	1-Methylnicotinamide	1 1-Methylnicotinamide	C7H8N2O	40285	40285	40285	40285	40285	40285	NA	40285	40285	0
1	2,3-Diphosphoglyceric acid	2 2,3-Diphosphoglyceric acid	C3H8O10P2	13540	13540	13540	13540	13540	13540	NA	13540	13540	0
2	3-Hydroxybutyric acid	3 3-Hydroxybutyric acid	C4H8O3	66482	66482	66482	83465	183460	296164	0.119761	66482	187696	-1.49736
3	3-Phosphoglyceric acid	4 3-Phosphoglyceric acid	C3H7O7P	295925	154580	164282	120168	143171	304621	0.842821	204929	189320	0.114297
4	4,5-Dihydroorotic acid	5 4,5-Dihydroorotic acid	C5H6N2O4	57312	65494	77184	63235	221971	209429	0.127943	66663.3	164878	-1.30644
5	4-Hydroxyproline	6 4-Hydroxyproline	C5H9NO3	582269	652198	736412	653510	445190	628932	0.36495	656960	575877	0.190043
6	5'-Methylthioadenosine	7 5'-Methylthioadenosine	C11H15N5O3S	530410	547977	406406	453815	1087923	739991	0.231912	494931	760576	-0.619866
7	5-Phosphoribosylamine	8 5-Phosphoribosylamine	C5H12NO7P	10000	10656	10000	10000	10000	10000	0.373901	10218.7	10000	0.031207
8	6-Phosphogluconic acid	9 6-Phosphogluconic acid	C6H13O10P	10946	10946	10946	10946	10946	10946	NA	10946	10946	0
9	Acetoacetic acid	10 Acetoacetic acid	C4H6O3	244009	221171	157205	263855	259368	338306	0.0941432	207462	287176	-0.469092
10	Acetyl-CoA	11 Acetyl-CoA	C23H38N7O17P3S	12800.5	111344	12800.5	12800.5	12800.5	12800.5	0.373901	45648.3	12800.5	1.83436
11	Acetylcysteine	12 Acetylcysteine	C5H9NO3S	27087	11985.5	11985.5	11985.5	11985.5	11985.5	0.373901	17019.3	11985.5	0.505884
12	Adenine	13 Adenine	C5H5N5	20969820	31969656	28619864	14861323	25038276	21752014	0.208162	2.71864e+07	2.05505e+07	0.403711
13	Adenosine	14 Adenosine	C10H13N5O4	60150496	69164336	67798992	18420956	56642620	49815032	0.117423	65704608	4.16262e+07	0.658503
14	Adenosine diphosphate ribose	15 Adenosine diphosphate ribose	C15H23N5O14P2	18606	18606	18606	18606	18606	18606	NA	18606	18606	0
15	Adenosine monophosphate	16 Adenosine monophosphate	C10H14N5O7P	44820168	48919872	47324304	72180256	32764130	43852356	0.837734	47021448	49598914	-0.0769896
16	Adenosine triphosphate	17 Adenosine triphosphate	C10H16N5O13P3	19886	18832	13371.5	16178	13371.5	17113	0.47747	17363.2	15554.2	0.158729
17	Adenylsuccinic acid	18 Adenylsuccinic acid	C14H18N5O11P	75437	46789	46789	198710	82322	218296	0.0645857	56338.3	166443	-1.56284
18	ADP	19 ADP	C10H15N5O10P2	514545	328987	334988	427735	255817	394256	0.697954	392840	359269	0.128876
19	Allantoin	20 Allantoin	C4H6N4O3	1095067	1258021	2033872	1016222	1516217	1303095	0.600641	1462320	1.27851e+06	0.193794
20	Aminoadipic acid	21 Aminoadipic acid	C6H11NO4	55172	60238	78724	275180	257304	392951	0.00483534	64711.3	308478	-2.25308
21	Argininosuccinic acid	22 Argininosuccinic acid	C10H18N4O6	1861884	1894169	1638360	3365674	2358850	3227946	0.0218439	1.79814e+06	2.98416e+06	-0.73082
22	Beta-Alanine	23 Beta-Alanine	C3H7NO2	9183227	8303022	7314675	11090852	10672289	15497966	0.0639784	8.26697e+06	12420369	-0.587277
23	Betaine	24 Betaine	C5H11NO2	142541600	123534728	139159120	210785376	146774416	222358064	0.0740451	1.35078e+08	193305952	-0.517088
24	Butyrylcarnitine	25 Butyrylcarnitine	C11H21NO4	652607	551443	584787	378076	362280	459613	0.00978871	596279	399990	0.576025
25	Carbamoyl phosphate	26 Carbamoyl phosphate	CH4NO5P	178275	284578	170672	229900	189285	250469	0.783193	211175	223218	-0.0800155
26	Carnosine	27 Carnosine	C9H14N4O3	10000	10000	10000	10000	13463	10000	0.373901	10000	11154.3	-0.157604
27	CDP	28 CDP	C9H15N3O11P2	24798	24798	24798	29431	24798	24798	0.373901	24798	26342.3	-0.0871594
28	Choline	29 Choline	C5H14NO	18064154	15964365	23782094	21036758	18418504	20685098	0.769453	1.92702e+07	2.00468e+07	-0.0569991
29	cis-Aconitic acid	30 cis-Aconitic acid	C6H6O6	4373876	4431850	3319389	3319389	3319389	3929879	0.279267	4041705	3.52289e+06	0.198206
30	Citric acid	31 Citric acid	C6H8O7	21714436	22267102	9677861	10524143	9061776	29226406	0.843693	1.78865e+07	16270775	0.136585
31	Citrulline	32 Citrulline	C6H13N3O3	5579183	6228260	5878870	5350900	6892103	7454056	0.364718	5.89544e+06	6.56569e+06	-0.155347
32	Creatine	33 Creatine	C4H9N3O2	685252	685252	685252	685252	685252	685252	NA	685252	685252	0
33	Creatinine	34 Creatinine	C4H7N3O	205441	205441	205441	205441	205441	205441	NA	205441	205441	0
34	Cyclic AMP	35 Cyclic AMP	C10H12N5O6P	111168	137334	107432	78696	64484	54484	0.0108749	118645	65888	0.84856
35	Cytidine	36 Cytidine	C9H13N3O5	4007974	5155360	4131014	3028095	4101866	3988274	0.219153	4.43145e+06	3.70608e+06	0.257885
36	Cytidine monophosphate	37 Cytidine monophosphate	C9H14N3O8P	287785	328153	236640	223918	180645	260999	0.151417	284193	221854	0.357259
37	Cytidine triphosphate	38 Cytidine triphosphate	C9H16N3O14P3	10000	10000	10000	10000	10000	10000	NA	10000	10000	0
38	Cytosine	39 Cytosine	C4H5N3O	305032	305032	305032	305032	305032	305032	NA	305032	305032	0
39	D-2-Hydroxyglutaric acid	40 D-2-Hydroxyglutaric acid	C5H8O5	439776544	517426240	457131584	678890624	463956960	570938176	0.206966	4.71445e+08	571261920	-0.277064
40	D-Glucose	41 D-Glucose	C6H12O6	31825960	19821132	29977344	28469198	28714856	39784088	0.387344	2.72081e+07	32322714	-0.24851
41	D-Glyceraldehyde 3-phosphate	42 D-Glyceraldehyde 3-phosphate	C3H7O6P	27697.5	27697.5	27697.5	27697.5	27697.5	27697.5	NA	27697.5	27697.5	0
42	Dihydrofolic acid	43 Dihydrofolic acid	C19H21N7O6	10000	10000	10000	10000	10000	10000	NA	10000	10000	0
43	Dihydroxyacetone phosphate	44 Dihydroxyacetone phosphate	C3H7O6P	169377	90447	84031	41343	88746	110206	0.369405	114618	80098.3	0.516994
44	D-Ribose 5-phosphate	45 D-Ribose 5-phosphate	C5H11O8P	177336	162711	142772	181976	119702	214651	0.72504	160940	172110	-0.0968082
45	D-Sedoheptulose 7-phosphate	46 D-Sedoheptulose 7-phosphate	C7H15O10P	364348	370216	185803	322799	318221	762072	0.369179	306789	467697	-0.608328
46	dTDP	47 dTDP	C10H16N2O11P2	10000	10000	10000	10000	10000	12790	0.373901	10000	10930	-0.128293
47	FAD	48 FAD	C27H33N9O15P2	85420	83935	73877	103544	86676	109300	0.0713644	81077.3	99840	-0.300319
48	Folic acid	49 Folic acid	C19H19N7O6	10000	10000	10000	10000	10000	10000	NA	10000	10000	0
49	Fructose 1,6-bisphosphate	50 Fructose 1,6-bisphosphate	C6H14O12P2	10920	10920	10920	10920	10920	10920	NA	10920	10920	0
50	Fructose 6-phosphate	51 Fructose 6-phosphate	C6H13O9P	2585850	2307179	1654192	2156416	2130634	3415129	0.48906	2182407	2567393	-0.234384
51	Fumaric acid	52 Fumaric acid	C4H4O4	12495112	15449832	8.68391e+06	9506313	15457969	23181178	0.433783	1.22096e+07	1.60485e+07	-0.394419
52	Glucose 6-phosphate	53 Glucose 6-phosphate	C6H13O9P	5980484	5714198	3.67531e+06	3.67531e+06	4687375	7261225	0.950913	5.12333e+06	5.20797e+06	-0.0236391
53	Glutathione	54 Glutathione	C10H17N3O6S	234242	61414	36204	36204	36204	36204	0.297861	110620	36204	1.61139
54	Glycerol 3-phosphate	55 Glycerol 3-phosphate	C3H9O6P	39106444	37672064	27430960	41168360	30919960	55833468	0.384964	3.47365e+07	42640596	-0.295776
55	Glycine	56 Glycine	C2H5NO2	4226178	4596216	3800940	6208260	4659750	4797272	0.136633	4207778	5.22176e+06	-0.311478
56	Guanidoacetic acid	57 Guanidoacetic acid	C3H7N3O2	11527	11527	11527	11527	34563	11527	0.373901	11527	19205.7	-0.736515
57	Guanine	58 Guanine	C5H5N5O	3763035	4860494	4229399	2474994	3010884	2899720	0.0140801	4.28431e+06	2.7952e+06	0.616111
58	Guanosine	59 Guanosine	C10H13N5O5	2841614	3752012	3379624	1703402	2416286	2314615	0.0269282	3.32442e+06	2.14477e+06	0.63228
59	Guanosine diphosphate	60 Guanosine diphosphate	C10H15N5O11P2	11730	11876	11730	11730	11730	11730	0.373901	11778.7	11730	0.00597322
60	Guanosine monophosphate	61 Guanosine monophosphate	C10H14N5O8P	931977	964846	810699	1959247	727540	978145	0.446874	902507	1.22164e+06	-0.436814
61	Guanosine triphosphate	62 Guanosine triphosphate	C10H16N5O14P3	10766.5	10766.5	10766.5	10766.5	10766.5	10766.5	NA	10766.5	10766.5	0
62	Homocysteine	63 Homocysteine	C4H9NO2S	10000	10000	10000	10000	10000	10000	NA	10000	10000	0
63	Hypotaurine	64 Hypotaurine	C2H7NO2S	20091	45761	27184	19301	20775	22044	0.251502	31012	20706.7	0.582731
64	Hypoxanthine	65 Hypoxanthine	C5H4N4O	103804440	119438528	104322024	254981264	97943624	111832456	0.415983	1.09188e+08	1.54919e+08	-0.504696
65	Inosine	66 Inosine	C10H12N4O5	21422542	23320662	21647376	29233358	20969594	22442554	0.469818	2.21302e+07	2.42152e+07	-0.129895
66	Inosinic acid	67 Inosinic acid	C10H13N4O8P	4047966	3677218	4188715	8161244	3992150	4465874	0.30258	3.9713e+06	5539756	-0.480211
67	L-Acetylcarnitine	68 L-Acetylcarnitine	C9H17NO4	105381016	154821216	125566216	59646040	99592216	82218688	0.0594244	1.28589e+08	80485648	0.675969
68	L-Alanine	69 L-Alanine	C3H7NO2	90083752	102115408	96612784	128689440	114940968	128848200	0.00846131	96270648	124159536	-0.367027
69	L-Arginine	70 L-Arginine	C6H14N4O2	402008464	402008464	402008464	402008464	402008464	402008464	NA	402008464	402008464	0
70	L-Asparagine	71 L-Asparagine	C4H8N2O3	16937222	19184304	15285090	28197700	22717884	29260202	0.0144674	1.71355e+07	26725262	-0.641213
71	L-Aspartic acid	72 L-Aspartic acid	C4H7NO4	14107353	13815197	12536096	12536096	13621360	14544984	0.919454	1.34862e+07	13567480	-0.00866724
72	L-Carnitine	73 L-Carnitine	C7H16NO3	228395520	284726240	214560672	238195888	236195600	252554800	0.991661	2.42561e+08	2.42315e+08	0.00146021
73	L-Cystathionine	74 L-Cystathionine	C7H14N2O4S	708790	611238	572376	1240210	1026220	1699655	0.0270513	630801	1.32203e+06	-1.0675
74	L-Cysteine	75 L-Cysteine	C3H7NO2S	10000	10000	10000	10000	10000	10000	NA	10000	10000	0
75	L-Cystine	76 L-Cystine	C6H12N2O4S2	10000	53694	10000	10000	10000	10000	0.373901	24564.7	10000	1.29658
76	L-Glutamic acid	77 L-Glutamic acid	C5H9NO4	126137904	130076432	110826072	87442960	96967456	100902552	0.0185249	1.22347e+08	9.51043e+07	0.363394
77	L-Glutamine	78 L-Glutamine	C5H10N2O3	506803936	605374272	494840800	544577024	516617952	549374720	0.975672	5.35673e+08	5.36857e+08	-0.0031841
78	L-Histidine	79 L-Histidine	C6H9N3O2	375235392	418459968	364322656	459149856	406484352	467909248	0.0819804	3.86006e+08	4.44514e+08	-0.203607
79	L-Isoleucine	80 L-Isoleucine	C6H13NO2	125732864	142425680	117038176	166581312	120447928	138906432	0.425932	1.28399e+08	1.41979e+08	-0.14504
80	L-Kynurenine	81 L-Kynurenine	C10H12N2O3	12726333	14683026	7570268	6149976	5562616	2881042	0.0443742	1.16599e+07	4.86454e+06	1.26118
81	L-Lactic acid	82 L-Lactic acid	C3H6O3	224371232	58689712	44058932	72645296	71780440	146531312	0.857367	1.0904e+08	9.69857e+07	0.169013
82	L-Leucine	83 L-Leucine	C6H13NO2	93150744	103550904	84545336	116824928	77566600	100386832	0.73923	9.3749e+07	9.82595e+07	-0.067793
83	L-Lysine	84 L-Lysine	C6H14N2O2	59216580	59216580	59216580	59216580	59216580	59216580	NA	59216580	59216580	0
84	L-Malic acid	85 L-Malic acid	C4H6O5	117935912	149376000	104238584	104238584	138258880	213175488	0.466041	1.2385e+08	151890984	-0.29444
85	L-Methionine	86 L-Methionine	C5H11NO2S	57932628	65002044	51767236	82989184	60181964	76304224	0.127315	5.8234e+07	7.31585e+07	-0.329164
86	L-Phenylalanine	87 L-Phenylalanine	C9H11NO2	121806016	145703280	116734248	132842872	106677848	108559296	0.381816	1.28081e+08	116026672	0.142602
87	L-Proline	88 L-Proline	C5H9NO2	931379008	1081129216	932094464	981812096	872086400	972784128	0.554201	9.81534e+08	9.42228e+08	0.0589631
88	L-Serine	89 L-Serine	C3H7NO3	11598767	14923448	10489204	19366194	15661428	18105116	0.035363	1.23371e+07	1.77109e+07	-0.521631
89	L-Threonine	90 L-Threonine	C4H9NO3	9579442	9774100	9779385	15441946	9628598	12485050	0.169918	9.71098e+06	1.25185e+07	-0.366377
90	L-Tryptophan	91 L-Tryptophan	C11H12N2O2	23534816	28269828	23697624	29200770	21810662	23786526	0.93488	2.51674e+07	2.49327e+07	0.0135211
91	L-Tyrosine	92 L-Tyrosine	C9H11NO3	380483488	495596000	431905888	399142496	328165248	341778528	0.115786	4.35995e+08	3.56362e+08	0.290968
92	L-Valine	93 L-Valine	C5H11NO2	77169104	87073992	64379828	85223912	60128376	74696000	0.7851	7.62076e+07	7.33494e+07	0.0551499
93	N6-Acetyl-L-lysine	94 N6-Acetyl-L-lysine	C8H16N2O3	182164	306892	196953	236418	194411	306908	0.753381	228670	245912	-0.104879
94	N-Acetylglutamic acid	95 N-Acetylglutamic acid	C7H11NO5	452300	671460	495817	436205	462282	349578	0.174735	539859	416022	0.375924
95	N-Acetylglutamine	96 N-Acetylglutamine	C7H12N2O4	172737	232975	259008	313062	268906	423096	0.096715	221573	335021	-0.596469
96	N-Acetyl-L-alanine	97 N-Acetyl-L-alanine	C5H9NO3	325659	461466	442745	292290	327667	344674	0.122157	409957	321544	0.350457
97	N-Acetyl-L-methionine	98 N-Acetyl-L-methionine	C7H13NO3S	87885	91202	82822	122999	240260	108787	0.168537	87303	157349	-0.849862
98	N-Acetyl-L-phenylalanine	99 N-Acetyl-L-phenylalanine	C11H13NO3	82069	82069	82069	82069	82069	82069	NA	82069	82069	0
99	N-Acetylornithine	100 N-Acetylornithine	C7H14N2O3	12864787	13916786	7516336	8693592	7432048	11404728	0.382633	1.14326e+07	9.17679e+06	0.317097
100	N-Acetylserine	101 N-Acetylserine	C5H9NO4	1350444	1719670	1458465	2239296	1689255	1898085	0.0897993	1.50953e+06	1942212	-0.363605
101	NAD	102 NAD	C21H28N7O14P2	4265028	4393804	4110101	2967271	3131422	3316356	0.00100396	4256311	3.13835e+06	0.439597
102	NADH	103 NADH	C21H29N7O14P2	175684	122718	82803	32784	34681	70941	0.0523502	127068	46135.3	1.46166
103	NADP	104 NADP	C21H29N7O17P3	29229	35907	26234	58165	23432.5	27426	0.631178	30456.7	36341.2	-0.254847
104	NADPH	105 NADPH	C21H30N7O17P3	19990	13647	13045	17703	13045	14659	0.878435	15560.7	15135.7	0.0399516
105	Niacinamide	106 Niacinamide	C6H6N2O	24491398	19242198	20476598	37795196	24451488	15242527	0.546982	21403398	25829737	-0.271193
106	Nicotinic acid	107 Nicotinic acid	C6H5NO2	231832	196561	418700	736658	305614	264418	0.4083	282364	435563	-0.625325
107	O-Phosphoethanolamine	108 O-Phosphoethanolamine	C2H8NO4P	369125	369125	369125	796209	369125	523611	0.195447	369125	562982	-0.608978
108	Ornithine	109 Ornithine	C5H12N2O2	2.29985e+06	2.29985e+06	2.29985e+06	2.29985e+06	2.29985e+06	2515608	0.373901	2.29985e+06	2371769	-0.044424
109	Orotic acid	110 Orotic acid	C5H4N2O4	240049	232145	202751	398943	467170	527034	0.00347164	224982	464382	-1.04551
110	Orotidylic acid	111 Orotidylic acid	C10H13N2O11P	10000	10000	10000	10000	10000	10000	NA	10000	10000	0
111	Oxidized glutathione	112 Oxidized glutathione	C20H32N6O12S2	1023644	976523	646595	213049	264630	344918	0.00817477	882254	274199	1.68597
112	Oxoadipic acid	113 Oxoadipic acid	C6H8O5	18731.5	21746	18731.5	27489	18731.5	18731.5	0.568788	19736.3	21650.7	-0.133557
113	Oxoglutaric acid	114 Oxoglutaric acid	C5H6O5	16043040	23207216	17549968	12300821	22623544	19161874	0.820567	18933408	1.80287e+07	0.070635
114	Palmitic acid	115 Palmitic acid	C16H32O2	16025507	19509516	54398680	35767172	15759732	18473242	0.654441	29977901	23333382	0.361504
115	Pantothenic acid	116 Pantothenic acid	C9H17NO5	54520024	73561064	46728272	59997040	62262932	65982536	0.612307	5.82698e+07	6.27475e+07	-0.10681
116	Phenol	117 Phenol	C6H6O	719812	719812	719812	719812	719812	719812	NA	719812	719812	0
117	Phosphocreatine	118 Phosphocreatine	C4H10N3O5P	10000	10000	10000	10000	10000	10000	NA	10000	10000	0
118	Phosphoenolpyruvic acid	119 Phosphoenolpyruvic acid	C3H5O6P	97439	79846	53709	44921	59389	102955	0.732501	76998	69088.3	0.156379
119	Phosphoribosyl pyrophosphate	120 Phosphoribosyl pyrophosphate	C5H13O14P3	10000	10000	10000	10000	10000	10000	NA	10000	10000	0
120	Phosphorylcholine	121 Phosphorylcholine	C5H14NO4P	1017918976	1370947328	970969600	764614976	724539776	682159360	0.0367838	1119945301	7.23771e+08	0.629822
121	Phosphoserine	122 Phosphoserine	C3H8NO6P	20200	18427.5	18427.5	18427.5	18427.5	18427.5	0.373901	19018.3	18427.5	0.0455305
122	Pipecolic acid	123 Pipecolic acid	C6H11NO2	4191346	3501234	3461636	3777248	3334284	4365368	0.79181	3718072	3.82563e+06	-0.0411439
123	Propionylcarnitine	124 Propionylcarnitine	C10H19NO4	837235	795231	487675	262275	343912	311343	0.0236596	706714	305843	1.20833
124	Pyruvic acid	125 Pyruvic acid	C3H4O3	3856028	4179572	236975	4676956	9842319	6137841	0.106695	2757525	6.88571e+06	-1.32023
125	Ribose 1-phosphate	126 Ribose 1-phosphate	C5H11O8P	197502	199776	192096	636167	192096	342126	0.21178	196458	390130	-0.989733
126	Saccharopine	127 Saccharopine	C11H20N2O6	145275	147309	133496	159877	117784	146040	0.954681	142027	141234	0.0080778
127	S-Adenosylhomocysteine	128 S-Adenosylhomocysteine	C14H20N6O5S	232456	13489.5	13489.5	13489.5	13489.5	13489.5	0.373901	86478.3	13489.5	2.6805
128	S-Adenosylmethionine	129 S-Adenosylmethionine	C15H22N6O5S	1221542	1405462	1159617	2103123	1538903	2274776	0.0387174	1262207	1.97227e+06	-0.643907
129	Sarcosine	130 Sarcosine	C3H7NO2	24292624	26311780	32387874	26510766	33847848	26365440	0.737893	2.76641e+07	28908018	-0.0634551
130	Succinic acid	131 Succinic acid	C4H6O4	16966492	20574352	19227778	38643588	29927698	37260884	0.00487933	18922874	35277390	-0.898613
131	Taurine	132 Taurine	C2H7NO3S	61826328	72426096	66471040	70786168	70888584	70353968	0.28721	6.69078e+07	70676240	-0.0790504
132	Thymidine	133 Thymidine	C10H14N2O5	58700	58700	58700	58700	58700	58700	NA	58700	58700	0
133	Uracil	134 Uracil	C4H4N2O2	6142024	7548070	6459933	9809474	6719229	7877984	0.227702	6.71668e+06	8.13556e+06	-0.276495
134	Ureidopropionic acid	135 Ureidopropionic acid	C4H8N2O3	14619434	15792309	13064862	21899648	16195149	19893618	0.0589542	1.44922e+07	1.93295e+07	-0.415525
135	Ureidosuccinic acid	136 Ureidosuccinic acid	C5H8N2O5	35018	40972	35793	43215	115541	124848	0.091209	37261	94534.7	-1.34318
136	Uric acid	137 Uric acid	C5H4N4O3	8131349	11675882	7185688	6178756	6760408	4889236	0.106974	8.99764e+06	5942800	0.598404
137	Uridine	138 Uridine	C9H12N2O6	10791840	12765031	10555441	15214139	11361899	10969220	0.49468	1.13708e+07	12515086	-0.138338
138	Uridine 5'-diphosphate	139 Uridine 5'-diphosphate	C9H14N2O12P2	155052	157501	108818	24196	94343	90168	0.0626509	140457	69569	1.01361
139	Uridine 5'-monophosphate	140 Uridine 5'-monophosphate	C9H13N2O9P	2463027	3180792	1953958	1364686	1364686	1947242	0.0742024	2.53259e+06	1.55887e+06	0.700113
140	Uridine diphosphate glucose	141 Uridine diphosphate glucose	C15H24N2O17P2	643477	636896	371257	62457	358873	352602	0.092106	550543	257977	1.09361
141	Uridine diphosphate-N-acetylglucosamine	142 Uridine diphosphate-N-acetylglucosamine	C17H27N3O17P2	822679	887763	808433	569379	747454	602856	0.0289093	839625	639896	0.391907
142	Uridine triphosphate	143 Uridine triphosphate	C9H15N2O15P3	10730.5	10730.5	10730.5	10730.5	10730.5	10730.5	NA	10730.5	10730.5	0
143	Valerylcarnitine	144 Valerylcarnitine	C12H23NO4	19577	22048	19577	19577	19577	19577	0.373901	20400.7	19577	0.0594566
144	Xanthine	145 Xanthine	C5H4N4O2	15315066	17472084	17080436	25880698	16427935	19509496	0.236267	1.66225e+07	20606043	-0.309928
145	Xanthosine	146 Xanthosine	C10H12N4O6	13930	11476	12326	25205	14733	18346	0.0956035	12577.3	19428	-0.627311
146	Xanthylic acid	147 Xanthylic acid	C10H13N4O9P	90561	58269	29160	60762	40429	98267	0.784948	59330	66486	-0.164289

## Sheet: Supp. Data 5
Gene	Site	Binding Score	Strand	4EHP wt #1	4EHP wt #2	4EHP wt #3	4EHP mut #1	4EHP mut #2	4EHP mut #3	external_gene_name
FBgn0031345	2L_1516942	34.5966	-	86,0,102,0	205,0,248,0	195,0,181,0	104,0,0,0	74,0,0,0	93,0,0,0	CG18132
FBgn0017430	3L_8600421	29.3206	-	1,0,151,0	0,0,276,0	0,0,220,0	62,0,102,0	56,0,91,0	71,0,109,0	Nelf-E (1)
FBgn0020392	3L_8177325	28.6695	-	0,0,295,0	0,0,301,0	0,0,284,0	69,0,184,0	76,0,157,0	51,0,110,0	Nmt
FBgn0260776	3L_15719099	27.9923	+	0,0,257,0	2,0,470,0	1,0,409,0	88,0,101,0	44,0,76,0	66,0,136,0	CG42570
FBgn0015625	3R_24870674	27.9255	-	0,0,196,0	2,0,283,0	0,0,235,0	69,0,100,0	48,0,62,0	47,0,91,0	CycB3
FBgn0027088	3L_15097141	27.1787	+	0,0,183,0	0,0,216,0	0,0,188,0	61,0,135,0	58,0,121,0	43,0,122,0	Aats-gly
FBgn0017430	3L_8600391	26.7403	-	0,0,157,0	0,0,287,0	0,0,219,0	61,0,108,0	47,0,96,0	81,0,105,0	Nelf-E (2)
FBgn0039560	3R_27941475	26.5064	+	0,0,173,0	0,0,132,0	2,0,210,0	47,0,49,0	44,0,32,0	47,0,31,0	CG5514
FBgn0051010	3R_30705695	26.0036	-	2,0,276,0	0,0,485,0	0,0,463,0	39,0,190,0	31,0,102,0	43,0,131,0	CG31010
FBgn0261458	2L_1152650	25.5908	-	163,0,50,0	115,0,56,0	111,0,42,0	149,0,0,0	172,0,0,0	119,0,0,0	capt
FBgn0035781	3L_7402966	25.0676	-	133,0,95,0	180,0,146,0	186,0,142,0	129,0,18,0	85,0,10,0	141,0,14,0	CG8560
FBgn0010583	2L_832417	25.0205	+	125,0,55,0	83,0,34,0	76,0,28,0	186,0,0,0	85,0,0,0	81,0,0,0	dock
FBgn0035890	3L_8406298	24.6699	+	0,0,149,0	0,0,231,0	0,0,247,0	67,0,92,0	36,0,63,0	41,0,91,0	CG13667
FBgn0261816	3L_14567513	24.1909	+	71,0,89,0	115,0,144,0	114,0,150,0	118,0,14,0	78,0,18,0	77,0,14,0	CG42758
FBgn0259152	3R_25130383	23.9682	+	0,0,170,0	0,0,188,0	0,0,170,0	62,0,89,0	65,0,52,0	34,0,47,0	Clbn
FBgn0035268	3L_1756707	23.8956	+	0,0,278,0	1,0,456,0	3,0,428,0	81,0,173,0	37,0,168,0	50,0,178,0	CG8001
FBgn0039752	3R_30179012	23.6661	+	139,0,53,0	209,0,40,0	202,0,67,0	132,0,0,0	90,0,0,0	114,0,0,0	CG15530
FBgn0039577	3R_28304165	23.4504	-	115,0,55,0	414,0,81,0	289,0,98,0	176,0,0,0	128,0,0,0	181,0,0,0	CG12516
FBgn0260967	3L_8069049	23.4199	-	0,0,106,0	0,0,143,0	1,0,137,0	37,0,49,0	22,0,21,0	23,0,17,0	CG42590
FBgn0087039	3L_8304398	22.8299	+	0,0,95,0	0,0,79,0	0,0,64,0	38,0,69,0	33,0,66,0	21,0,53,0	Sbp2
FBgn0039136	3R_23987289	22.394	+	296,0,134,0	278,0,51,0	299,0,62,0	417,0,0,0	400,0,0,0	359,0,0,0	CG5902
FBgn0020647	3R_23999478	22.3939	-	139,0,38,0	153,0,23,0	153,0,37,0	137,0,0,0	130,0,0,0	137,0,0,0	KrT95D
FBgn0039234	3R_24853910	21.857	+	1,0,215,0	0,0,151,0	0,0,162,0	73,0,118,0	69,0,95,0	34,0,112,0	nct
FBgn0024887	3L_20357105	21.4306	+	0,0,111,0	0,0,166,0	3,0,131,0	45,0,75,0	31,0,74,0	19,0,47,0	kin17
FBgn0039219	3R_24718930	21.3901	-	100,0,292,0	119,0,533,0	97,0,388,0	139,0,205,0	162,0,187,0	152,0,182,0	CG13630
FBgn0036405	3L_14051284	21.1932	+	1,0,69,0	0,0,101,0	0,0,96,0	20,0,37,0	29,0,37,0	24,0,42,0	CG6833
FBgn0028952	2L_2045888	21.1142	+	60,0,37,0	146,0,44,0	122,0,33,0	86,0,0,0	63,0,0,0	84,0,0,0	Kebab
FBgn0039265	3R_25049338	21.0499	+	45,0,32,0	48,0,20,0	51,0,28,0	86,0,0,0	48,0,0,0	63,0,0,0	CG11790
FBgn0035857	3L_8212263	20.9846	+	0,0,206,0	2,0,280,0	0,0,266,0	55,0,89,0	15,0,70,0	44,0,77,0	CG8006
FBgn0036566	3L_16091670	20.9317	+	2,0,114,0	0,0,114,0	0,0,118,0	37,0,104,0	19,0,66,0	29,0,65,0	ClC-c
FBgn0039395	3R_25921385	20.8547	-	73,0,29,0	152,0,62,0	102,0,46,0	82,0,3,0	63,0,0,0	59,0,1,0	CG14546
FBgn0267795	3L_14066271	20.8351	+	80,0,61,0	71,0,77,0	85,0,80,0	77,0,8,0	68,0,0,0	76,0,3,0	CG32138
FBgn0035849	3L_8184807	20.6814	-	0,0,53,0	0,0,70,0	0,0,44,0	18,0,44,0	29,0,42,0	29,0,46,0	ERR
FBgn0260442	3L_8568160	20.6705	+	0,0,151,0	0,0,57,0	0,0,80,0	33,0,82,0	19,0,53,0	15,0,34,0	rhea
FBgn0020647	3R_24000235	20.6674	-	44,0,129,0	57,0,133,0	59,0,134,0	116,0,69,0	78,0,60,0	66,0,44,0	KrT95D
FBgn0039915	4_631790	20.6581	+	168,0,39,0	108,0,16,0	73,0,16,0	26,0,0,0	24,0,0,0	15,0,0,0	CG1732
FBgn0039265	3R_25049352	20.2606	+	42,0,32,0	48,0,19,0	45,0,28,0	75,0,0,0	40,0,0,0	53,0,0,0	CG11790
FBgn0260442	3L_8568115	20.172	+	0,0,157,0	0,0,49,0	0,0,88,0	25,0,65,0	20,0,51,0	18,0,34,0	rhea
FBgn0003310	2L_1052012	20.0681	-	58,0,14,0	78,0,24,0	75,0,20,0	59,0,0,0	40,0,0,0	43,0,0,0	S
FBgn0028952	2L_2046433	20.0351	+	5,0,19,0	13,0,41,0	15,0,25,0	26,0,0,0	20,0,0,0	21,0,0,0	Kebab
FBgn0002780	3R_32054053	20.0204	+	0,0,154,0	0,0,202,0	12,0,149,0	86,0,103,0	75,0,84,0	58,0,98,0	mod
FBgn0039135	3R_23985359	19.9407	-	144,0,38,0	194,0,22,0	156,0,37,0	190,0,0,0	134,0,0,0	146,0,0,0	CG13603
FBgn0039752	3R_30179143	19.8788	+	91,0,88,0	119,0,116,0	156,0,119,0	124,0,16,0	116,0,10,0	84,0,22,0	CG15530
FBgn0013563	3L_14073934	19.8232	+	0,0,85,0	0,0,67,0	0,0,54,0	32,0,39,0	18,0,19,0	17,0,28,0	Pex1
FBgn0011570	2L_1706344	19.7904	+	15,0,173,0	17,0,123,0	20,0,91,0	56,0,66,0	71,0,53,0	64,0,59,0	cpb
FBgn0027376	3R_25342889	19.6482	+	62,0,165,0	80,0,161,0	86,0,200,0	111,0,81,0	54,0,44,0	80,0,64,0	rha
FBgn0261274	3L_4173647	19.6007	+	76,0,46,0	63,0,51,0	67,0,54,0	114,0,13,0	91,0,13,0	71,0,9,0	Ero1L
FBgn0039760	3R_30251627	19.5704	+	65,0,33,0	93,0,19,0	108,0,34,0	56,0,0,0	36,0,0,0	56,0,0,0	CG9682
FBgn0026439	2L_9333601	19.4375	+	160,0,93,0	63,0,44,0	76,0,43,0	145,0,17,0	70,0,11,0	90,0,7,0	Eaat1
FBgn0028952	2L_2045705	19.3353	+	20,0,131,0	27,0,212,0	44,0,184,0	86,0,67,0	44,0,48,0	49,0,61,0	Kebab
FBgn0002909	3L_7329264	19.3044	+	123,0,69,0	128,0,104,0	120,0,89,0	179,0,12,0	106,0,20,0	156,0,21,0	mus312
FBgn0259203	3L_7329264	19.3044	+	123,0,69,0	128,0,104,0	120,0,89,0	179,0,12,0	106,0,20,0	156,0,21,0	CG42307
FBgn0039863	3R_31676788	19.1493	+	0,0,106,0	0,0,79,0	1,0,82,0	41,0,34,0	20,0,37,0	21,0,38,0	CG1815
FBgn0011769	3L_9370596	19.0932	-	46,0,45,0	69,0,90,0	79,0,78,0	99,0,14,0	84,0,22,0	55,0,11,0	Fdxh
FBgn0037553	3R_8220220	19.0322	+	239,0,86,0	224,0,72,0	150,0,59,0	238,0,19,0	194,0,3,0	151,0,14,0	CG18249
FBgn0029877	X_6590342	18.9068	+	2,0,118,0	0,0,207,0	0,0,231,0	18,0,84,0	32,0,55,0	27,0,80,0	CG17717
FBgn0003310	2L_1053027	18.9014	-	56,0,19,0	36,0,24,0	57,0,20,0	33,0,0,0	21,0,0,0	46,0,0,0	S
FBgn0031266	2L_568866	18.8983	+	47,0,26,0	26,0,17,0	37,0,14,0	54,0,0,0	27,0,0,0	34,0,0,0	CG2807
FBgn0039128	3R_23932561	18.5038	+	25,0,13,0	63,0,18,0	57,0,22,0	29,0,0,0	36,0,0,0	20,0,0,0	CG13599
FBgn0031360	2L_1730456	18.4853	+	97,0,97,0	77,0,71,0	155,0,33,0	153,0,0,0	125,0,0,0	135,0,0,0	CG31937
FBgn0051068	3R_27235590	18.4218	+	76,0,66,0	111,0,114,0	123,0,112,0	112,0,13,0	78,0,0,0	91,0,19,0	CG31068
FBgn0035244	3L_1621731	18.3059	+	0,0,140,0	0,0,108,0	2,0,141,0	27,0,58,0	10,0,53,0	22,0,64,0	ABCB7
FBgn0265137	2R_6878896	18.205	-	623,0,42,0	536,0,24,0	490,0,25,0	593,0,6,0	504,0,2,0	452,0,2,0	Spn42Da
FBgn0028952	2L_2045968	18.1351	+	57,0,38,0	134,0,37,0	129,0,28,0	118,0,0,0	65,0,0,0	93,0,0,0	Kebab
FBgn0035890	3L_8405989	18.0421	+	0,0,108,0	1,0,172,0	0,0,152,0	26,0,57,0	17,0,61,0	50,0,49,0	CG13667
FBgn0031292	2L_881045	18.0321	-	44,0,18,0	34,0,14,0	68,0,17,0	53,0,0,0	24,0,0,0	34,0,0,0	CG15824
FBgn0035318	3L_2236282	17.9784	-	0,0,81,0	0,0,103,0	0,0,82,0	36,0,52,0	22,0,44,0	15,0,56,0	CG9018
FBgn0031470	2L_2845714	17.9546	-	86,0,61,0	50,0,54,0	39,0,47,0	96,0,18,0	68,0,5,0	82,0,7,0	CG18557
FBgn0267794	3L_17934289	17.8301	+	47,0,31,0	88,0,55,0	72,0,69,0	54,0,4,0	23,0,0,0	32,0,0,0	CR43174
FBgn0051465	3R_21882718	17.7909	+	0,0,148,0	0,0,181,0	0,0,186,0	39,0,66,0	8,0,38,0	28,0,50,0	CG31465
FBgn0039580	3R_28337107	17.7853	-	61,0,93,0	65,0,39,0	63,0,59,0	79,0,0,0	56,0,2,0	43,0,0,0	Gfat2
FBgn0039128	3R_23932279	17.5432	+	43,0,15,0	66,0,15,0	50,0,26,0	23,0,0,0	30,0,0,0	44,0,0,0	CG13599
FBgn0039560	3R_27940347	17.4523	+	59,0,46,0	66,0,49,0	66,0,80,0	90,0,5,0	78,0,0,0	82,0,10,0	CG5514
FBgn0035868	3L_8303382	17.3504	-	0,0,108,0	0,0,151,0	0,0,125,0	12,0,35,0	17,0,26,0	18,0,47,0	CG7194
FBgn0039580	3R_28338010	17.317	-	71,0,169,0	74,0,106,0	74,0,104,0	84,0,14,0	79,0,0,0	84,0,11,0	Gfat2
FBgn0035876	3L_8339727	17.2717	+	0,0,78,0	0,0,57,0	0,0,60,0	15,0,36,0	10,0,26,0	15,0,34,0	Pex2
FBgn0035316	3L_2211263	17.2383	-	0,0,217,0	0,0,401,0	4,0,370,0	100,0,80,0	27,0,117,0	26,0,112,0	CG15878
FBgn0037135	3L_21825032	17.1599	+	528,0,73,0	567,0,54,0	693,0,57,0	522,0,16,0	351,0,8,0	403,0,7,0	CG7414
FBgn0035877	3L_8342723	17.1315	+	0,0,96,0	0,0,78,0	0,0,69,0	17,0,51,0	11,0,36,0	11,0,35,0	CG7083
FBgn0005674	3R_23954204	17.0288	-	127,0,64,0	90,0,13,0	88,0,56,0	138,0,0,0	101,0,0,0	99,0,0,0	Aats-glupro
FBgn0013997	3L_12154952	16.9718	+	94,0,61,0	64,0,47,0	44,0,47,0	74,0,13,0	77,0,12,0	63,0,11,0	Nrx-IV
FBgn0063485	3L_16677872	16.8285	-	31,0,160,0	19,0,242,0	7,0,303,0	70,0,108,0	37,0,42,0	76,0,84,0	Lasp
FBgn0264605	3L_16677872	16.8285	-	31,0,160,0	19,0,242,0	7,0,303,0	70,0,108,0	37,0,42,0	76,0,84,0	CG43954
FBgn0085376	3R_31345749	16.6135	+	0,0,8,0	0,0,8,0	0,0,4,0	8,0,2,0	7,0,3,0	6,0,0,0	CG34347
FBgn0036920	3L_19927639	16.5358	-	68,0,28,0	84,0,52,0	65,0,43,0	80,0,7,0	108,0,0,0	80,0,5,0	CG8004
FBgn0264302	3L_7335160	16.4271	-	35,0,20,0	29,0,29,0	52,0,35,0	86,0,4,0	71,0,6,0	58,0,8,0	CG43780
FBgn0264303	3L_7335160	16.4271	-	35,0,20,0	29,0,29,0	52,0,35,0	86,0,4,0	71,0,6,0	58,0,8,0	CG43781
FBgn0015576	3R_7509696	16.3828	-	42,0,175,0	9,0,161,0	11,0,139,0	110,0,199,0	44,0,65,0	66,0,107,0	alpha-Est8
FBgn0035766	3L_7335951	16.3437	-	22,0,26,0	27,0,39,0	29,0,34,0	30,0,4,0	33,0,6,0	27,0,4,0	eco
FBgn0051465	3R_21881086	16.2953	+	0,0,71,0	0,0,113,0	0,0,102,0	15,0,53,0	12,0,30,0	9,0,25,0	CG31465
FBgn0259916	3L_8155445	16.2113	-	0,0,82,0	2,0,82,0	0,0,69,0	16,0,30,0	25,0,35,0	12,0,45,0	CG42445
FBgn0039863	3R_31676836	16.1996	+	0,0,94,0	0,0,84,0	2,0,86,0	43,0,39,0	17,0,48,0	20,0,38,0	CG1815
FBgn0000489	3L_15954539	16.1738	-	23,0,119,0	13,0,133,0	2,0,178,0	52,0,52,0	30,0,26,0	42,0,28,0	Pka-C3
FBgn0037094	3L_21524756	16.0441	+	268,0,103,0	250,0,14,0	245,0,34,0	337,0,0,0	245,0,0,0	237,0,0,0	CG7611
FBgn0266581	3R_22036005	15.9875	+	3,0,61,0	7,0,36,0	2,0,38,0	26,0,23,0	26,0,27,0	27,0,18,0	pit
FBgn0038897	3R_21743251	15.7924	+	16,0,240,0	13,0,162,0	20,0,160,0	84,0,89,0	35,0,56,0	25,0,75,0	CG5849
FBgn0051068	3R_27235417	15.7313	+	62,0,58,0	102,0,107,0	95,0,77,0	90,0,20,0	57,0,0,0	68,0,16,0	CG31068
FBgn0051510	3R_25120358	15.7306	-	47,0,24,0	47,0,8,0	54,0,17,0	37,0,0,0	21,0,0,0	16,0,0,0	CG31510
FBgn0027889	3R_26865353	15.727	-	64,0,63,0	93,0,83,0	83,0,88,0	83,0,30,0	63,0,10,0	114,0,1,0	ball
FBgn0014000	2L_19966906	15.7028	-	0,0,315,0	0,0,207,0	0,0,225,0	148,0,111,0	15,0,128,0	40,0,178,0	Hf
FBgn0026263	3L_8055202	15.6393	-	0,0,44,0	0,0,39,0	0,0,59,0	23,0,18,0	11,0,15,0	14,0,30,0	bip1
FBgn0036257	3L_12141717	15.6254	+	330,0,133,0	161,0,135,0	166,0,125,0	246,0,46,0	175,0,38,0	196,0,33,0	RhoGAP68F
FBgn0025637	X_656381	15.5765	+	142,0,14,0	156,0,18,0	162,0,23,0	169,0,1,0	129,0,3,0	130,0,0,0	SkpA
FBgn0004387	3R_27548070	15.5302	-	95,0,34,0	57,0,31,0	79,0,46,0	132,0,11,0	70,0,0,0	76,0,8,0	Klp98A
FBgn0030157	X_9878431	15.5179	+	189,0,13,0	236,0,19,0	246,0,24,0	196,0,1,0	196,0,3,0	235,0,1,0	CG1468
FBgn0086758	2L_1694584	15.4466	+	16,0,109,0	27,0,93,0	30,0,99,0	28,0,32,0	43,0,25,0	36,0,29,0	chinmo
FBgn0036774	3L_18107284	15.4237	+	109,0,39,0	120,0,71,0	114,0,48,0	100,0,8,0	145,0,0,0	122,0,10,0	mRpS26
FBgn0061476	3R_31211383	15.4152	-	0,0,50,0	0,0,67,0	0,0,62,0	11,0,38,0	26,0,26,0	23,0,29,0	Zwilch
FBgn0033431	2R_9589129	15.3824	+	223,0,14,0	188,0,22,0	172,0,18,0	327,0,5,0	291,0,2,0	216,0,3,0	CG1827
FBgn0035725	3L_6968258	15.333	-	49,0,29,0	90,0,74,0	87,0,52,0	74,0,13,0	82,0,14,0	97,0,4,0	Mis12
FBgn0028484	3L_4113672	15.2305	+	13,0,104,0	0,0,111,0	4,0,138,0	29,0,56,0	19,0,37,0	30,0,54,0	Ack
FBgn0038074	3R_12674644	15.115	+	1079,0,105,0	237,0,30,0	554,0,100,0	383,0,10,0	147,0,4,0	172,0,0,0	Gnmt
FBgn0039417	3R_26188762	15.092	-	44,0,21,0	72,0,13,0	78,0,13,0	53,0,0,0	54,0,0,0	61,0,0,0	CG6073
FBgn0027865	3R_25873126	15.0758	-	97,0,51,0	27,0,22,0	61,0,19,0	164,0,0,0	30,0,0,0	48,0,3,0	Tsp96F
FBgn0051663	2L_1866566	14.9953	-	20,0,9,0	34,0,10,0	32,0,10,0	33,0,0,0	7,0,0,0	9,0,0,0	CG31663
FBgn0260967	3L_8068451	14.9825	-	0,0,14,0	0,0,82,0	0,0,55,0	15,0,14,0	8,0,11,0	11,0,21,0	CG42590
FBgn0027363	2L_10859906	14.9315	+	0,0,276,0	0,0,283,0	0,0,294,0	123,0,209,0	26,0,214,0	12,0,207,0	Stam
FBgn0264494	2L_1745015	14.9	+	12,0,8,0	0,0,5,0	7,0,6,0	14,0,0,0	9,0,0,0	6,0,0,0	CG17646
FBgn0004885	3R_24744093	14.8971	+	80,0,72,0	66,0,61,0	63,0,57,0	151,0,9,0	103,0,3,0	71,0,35,0	tok
FBgn0261565	3L_16920891	14.8726	+	14,0,17,0	12,0,15,0	26,0,18,0	55,0,6,0	56,0,0,0	54,0,2,0	Lmpt
FBgn0023094	3L_19814464	14.8241	-	0,0,54,0	0,0,77,0	1,0,65,0	14,0,41,0	31,0,20,0	15,0,17,0	cyc
FBgn0031360	2L_1729934	14.8232	+	150,0,14,0	136,0,11,0	117,0,13,0	113,0,1,0	112,0,0,0	132,0,0,0	CG31937
FBgn0032492	2L_13232404	14.8181	+	0,0,231,0	0,0,581,0	1,0,583,0	91,0,128,0	2,0,163,0	11,0,222,0	Prosalpha6T
FBgn0040298	3L_5778665	14.6597	-	1,0,36,0	0,0,43,0	1,0,51,0	7,0,18,0	16,0,25,0	11,0,26,0	Myt1
FBgn0036493	3L_15310939	14.6081	+	49,0,57,0	7,0,19,0	21,0,31,0	35,0,0,0	25,0,4,0	19,0,3,0	CG7255
FBgn0036058	3L_9896304	14.5996	-	103,0,331,0	27,0,458,0	36,0,395,0	131,0,311,0	114,0,257,0	124,0,219,0	CG6707
FBgn0039849	3R_31461231	14.4883	-	71,0,15,0	38,0,14,0	9,0,4,0	12,0,0,0	9,0,0,0	12,0,0,0	CG11334
FBgn0020633	3L_8892051	14.418	+	0,0,19,0	0,0,6,0	0,0,14,0	8,0,5,0	9,0,9,0	12,0,8,0	Mcm7
FBgn0038767	3R_20029645	14.3968	-	4,0,29,0	4,0,38,0	0,0,28,0	23,0,13,0	11,0,6,0	14,0,13,0	trem
FBgn0035879	3L_8346772	14.3933	+	0,0,53,0	0,0,33,0	0,0,25,0	13,0,22,0	7,0,12,0	8,0,10,0	GAPcenA
FBgn0016754	3R_23895307	14.3869	-	44,0,9,0	30,0,7,0	43,0,10,0	30,0,0,0	15,0,0,0	21,0,0,0	sba
FBgn0039240	3R_24873451	14.3706	-	42,0,75,0	44,0,31,0	48,0,50,0	66,0,8,0	68,0,4,0	56,0,12,0	CG3744
FBgn0035867	3L_8300245	14.3695	+	0,0,40,0	0,0,29,0	0,0,42,0	15,0,27,0	6,0,17,0	8,0,19,0	CG13671
FBgn0052305	3L_2251643	14.2835	+	0,0,26,0	0,0,28,0	2,0,31,0	19,0,17,0	5,0,6,0	12,0,13,0	CG32305
FBgn0027376	3R_25342799	14.264	+	64,0,161,0	89,0,161,0	76,0,210,0	114,0,77,0	46,0,50,0	69,0,72,0	rha
FBgn0000140	3R_24758216	14.2346	+	35,0,17,0	23,0,13,0	24,0,17,0	38,0,1,0	32,0,0,0	26,0,2,0	asp
FBgn0039223	3R_24786474	14.2191	-	0,0,48,0	0,0,34,0	0,0,47,0	20,0,30,0	14,0,15,0	8,0,33,0	CG5805
FBgn0020647	3R_23999912	14.2178	-	34,0,110,0	51,0,73,0	49,0,121,0	78,0,48,0	68,0,54,0	59,0,41,0	KrT95D
FBgn0002526	3L_6210794	14.2038	-	15,0,189,0	0,0,47,0	8,0,100,0	42,0,158,0	23,0,75,0	12,0,36,0	LanA
FBgn0036476	3L_15091854	14.1204	-	22,0,29,0	18,0,33,0	31,0,32,0	28,0,5,0	29,0,8,0	23,0,2,0	CG6945
FBgn0038872	3R_21227762	14.1037	+	2,0,54,0	1,0,43,0	2,0,34,0	22,0,22,0	15,0,19,0	8,0,22,0	Nelf-A (1)
FBgn0002909	3L_7329610	14.0909	+	41,0,40,0	40,0,49,0	56,0,53,0	40,0,7,0	35,0,11,0	36,0,11,0	mus312
FBgn0259203	3L_7329610	14.0909	+	41,0,40,0	40,0,49,0	56,0,53,0	40,0,7,0	35,0,11,0	36,0,11,0	CG42307
FBgn0035542	3L_4414688	14.055	+	181,0,54,0	83,0,25,0	74,0,40,0	112,0,12,0	89,0,7,0	103,0,3,0	DOR
FBgn0002909	3L_7332005	14.0368	+	39,0,29,0	19,0,28,0	56,0,31,0	47,0,3,0	28,0,2,0	31,0,3,0	mus312
FBgn0259203	3L_7332005	14.0368	+	39,0,29,0	19,0,28,0	56,0,31,0	47,0,3,0	28,0,2,0	31,0,3,0	CG42307
FBgn0051357	3R_24828595	13.9705	-	0,0,89,0	0,0,72,0	0,0,51,0	15,0,34,0	15,0,22,0	6,0,31,0	CG31357
FBgn0038854	3R_21100944	13.9671	-	9,0,58,0	3,0,49,0	2,0,55,0	31,0,43,0	17,0,27,0	16,0,32,0	CG7044
FBgn0262579	3L_8104064	13.9605	+	0,0,68,0	0,0,46,0	0,0,44,0	15,0,40,0	9,0,17,0	4,0,7,0	Ect4
FBgn0039304	3R_25261270	13.9549	-	24,0,130,0	34,0,86,0	23,0,80,0	58,0,40,0	38,0,48,0	41,0,37,0	CG10425
FBgn0031364	2L_1752750	13.943	+	9,0,4,0	34,0,21,0	26,0,8,0	11,0,0,0	19,0,0,0	23,0,0,0	CG17648
FBgn0036624	3L_16389228	13.9125	+	0,0,30,0	0,0,20,0	0,0,21,0	12,0,18,0	12,0,16,0	6,0,20,0	RAF2
FBgn0267730	3R_26235450	13.8912	+	18,0,6,0	24,0,8,0	24,0,12,0	19,0,0,0	8,0,0,0	22,0,0,0	CR46061
FBgn0010905	3L_2512354	13.8588	-	0,0,148,0	0,0,77,0	2,0,61,0	36,0,102,0	11,0,58,0	8,0,55,0	Spn
FBgn0020556	3R_16751343	13.8581	-	46,0,35,0	88,0,75,0	67,0,61,0	65,0,3,0	29,0,7,0	16,0,5,0	bxd
FBgn0036652	3L_16675642	13.8279	+	78,0,342,0	29,0,486,0	6,0,521,0	118,0,175,0	103,0,71,0	142,0,155,0	CG13032
FBgn0260967	3L_8068885	13.8082	-	0,0,31,0	0,0,55,0	0,0,51,0	16,0,16,0	5,0,2,0	8,0,10,0	CG42590
FBgn0035968	3L_9208838	13.8076	-	420,0,9,0	385,0,28,0	297,0,23,0	574,0,1,0	343,0,0,0	268,0,1,0	Slc45-1
FBgn0039266	3R_25052889	13.7643	+	43,0,17,0	24,0,4,0	21,0,10,0	42,0,0,0	24,0,0,0	34,0,0,0	CG11791
FBgn0004885	3R_24743428	13.7573	+	67,0,95,0	64,0,67,0	78,0,60,0	212,0,13,0	114,0,8,0	80,0,29,0	tok
FBgn0053213	3R_27918500	13.7453	-	17,0,9,0	31,0,23,0	25,0,19,0	10,0,1,0	21,0,0,0	28,0,0,0	CG33213
FBgn0263199	3L_8985108	13.7369	-	317,0,14,0	275,0,9,0	345,0,26,0	385,0,3,0	297,0,0,0	241,0,0,0	Galk
FBgn0026566	3R_6656411	13.7217	-	35,0,142,0	30,0,201,0	14,0,210,0	81,0,91,0	62,0,118,0	60,0,105,0	CG1307
FBgn0052832	2L_16879229	13.7106	-	195,0,185,0	312,0,341,0	304,0,313,0	282,0,50,0	92,0,87,0	120,0,104,0	CG32832
FBgn0027363	2L_10860089	13.6807	+	0,0,318,0	1,0,293,0	0,0,274,0	94,0,177,0	22,0,212,0	5,0,220,0	Stam
FBgn0000140	3R_24758167	13.6641	+	38,0,28,0	28,0,15,0	32,0,15,0	37,0,0,0	39,0,0,0	37,0,4,0	asp
FBgn0035964	3L_9135652	13.5161	+	15,0,91,0	0,0,119,0	13,0,89,0	36,0,56,0	46,0,44,0	31,0,38,0	Dhpr
FBgn0036072	3L_10166042	13.4425	-	35,0,13,0	51,0,52,0	51,0,54,0	50,0,5,0	57,0,9,0	65,0,9,0	CG6628
FBgn0036486	3L_15157409	13.4237	-	0,0,71,0	0,0,66,0	0,0,73,0	6,0,25,0	9,0,30,0	8,0,25,0	Msh6
FBgn0010905	3L_2511454	13.3628	-	0,0,99,0	0,0,75,0	1,0,75,0	24,0,46,0	8,0,36,0	9,0,60,0	Spn
FBgn0032945	2L_21371256	13.3383	+	294,0,18,0	69,0,7,0	53,0,4,0	66,0,0,0	27,0,0,0	36,0,0,0	CG8665
FBgn0266409	3R_22730010	13.3285	+	22,0,91,0	15,0,62,0	32,0,87,0	48,0,64,0	47,0,32,0	31,0,36,0	CG45049
FBgn0035217	3L_1417006	13.301	+	0,0,183,0	0,0,318,0	0,0,308,0	59,0,73,0	9,0,96,0	19,0,74,0	FucTD
FBgn0035107	3L_200332	13.1868	+	172,0,61,0	132,0,52,0	123,0,75,0	156,0,25,0	116,0,17,0	115,0,21,0	mri
FBgn0037848	3R_10868830	13.1865	+	17,0,57,0	6,0,55,0	10,0,72,0	42,0,59,0	35,0,30,0	26,0,40,0	Tsp86D
FBgn0039026	3R_22790946	13.184	+	16,0,51,0	9,0,34,0	11,0,45,0	31,0,23,0	28,0,21,0	16,0,18,0	CG7029
FBgn0027617	3R_24815367	13.1568	-	0,0,22,0	0,0,18,0	0,0,23,0	9,0,7,0	9,0,6,0	7,0,11,0	CG5808
FBgn0086912	2L_272153	13.0642	-	10,0,14,0	10,0,5,0	14,0,9,0	16,0,0,0	17,0,0,0	27,0,0,0	mbm
FBgn0001258	3L_6259799	13.0583	-	5,0,49,0	0,0,110,0	2,0,71,0	18,0,39,0	19,0,44,0	8,0,24,0	ImpL3
FBgn0036909	3L_19806756	13.0441	+	110,0,16,0	144,0,13,0	139,0,5,0	101,0,0,0	118,0,0,0	120,0,0,0	CG15881
FBgn0027571	2L_3056618	13.0301	+	152,0,112,0	29,0,31,0	38,0,69,0	52,0,9,0	67,0,4,0	20,0,4,0	CG3523
FBgn0032305	2L_10841111	13.0095	-	36,0,32,0	29,0,45,0	27,0,28,0	65,0,14,0	32,0,6,0	28,0,11,0	CG6700
FBgn0016070	3L_8992944	12.9826	-	61,0,44,0	46,0,52,0	46,0,45,0	66,0,3,0	38,0,14,0	36,0,3,0	smg
FBgn0039227	3R_24802684	12.9623	-	0,0,20,0	0,0,25,0	0,0,19,0	7,0,4,0	16,0,10,0	6,0,11,0	polybromo
FBgn0037539	3R_8012404	12.9596	-	86,0,30,0	90,0,55,0	96,0,58,0	93,0,17,0	113,0,20,0	78,0,13,0	CG10435
FBgn0036775	3L_18108030	12.9577	-	85,0,28,0	89,0,35,0	62,0,39,0	57,0,8,0	96,0,0,0	83,0,2,0	CG5147
FBgn0027376	3R_25342579	12.9187	+	78,0,152,0	75,0,122,0	79,0,197,0	77,0,70,0	39,0,33,0	61,0,59,0	rha
FBgn0031043	X_19622229	12.9119	-	28,0,70,0	68,0,66,0	44,0,47,0	53,0,18,0	62,0,19,0	64,0,23,0	NAA20
FBgn0029155	3R_27157424	12.8596	+	85,0,23,0	41,0,19,0	46,0,12,0	55,0,1,0	28,0,0,0	33,0,2,0	Men-b
FBgn0064119	3R_20046613	12.7558	+	42,0,149,0	20,0,188,0	0,0,178,0	54,0,54,0	36,0,49,0	31,0,51,0	CG33934
FBgn0260466	3R_20046613	12.7558	+	42,0,149,0	20,0,188,0	0,0,178,0	54,0,54,0	36,0,49,0	31,0,51,0	Indy-2
FBgn0038805	3R_20576910	12.7483	-	191,0,32,0	210,0,78,0	222,0,63,0	208,0,20,0	164,0,12,0	202,0,18,0	TFAM
FBgn0014037	3L_19894724	12.6816	-	149,0,59,0	71,0,51,0	110,0,78,0	136,0,29,0	108,0,0,0	96,0,1,0	Su(Tpl)
FBgn0035239	3L_1605013	12.656	+	0,0,306,0	2,0,296,0	0,0,417,0	85,0,104,0	0,0,122,0	0,0,128,0	CG18170
FBgn0035240	3L_1605013	12.656	+	0,0,306,0	2,0,296,0	0,0,417,0	85,0,104,0	0,0,122,0	0,0,128,0	CG33791
FBgn0039487	3R_27111747	12.6393	-	191,0,64,0	118,0,37,0	132,0,81,0	221,0,36,0	120,0,9,0	152,0,14,0	gb
FBgn0033775	2R_12842224	12.558	-	0,0,114,0	1,0,44,0	0,0,49,0	20,0,30,0	2,0,19,0	16,0,49,0	Cyp9h1
FBgn0002909	3L_7330589	12.5494	+	39,0,26,0	19,0,17,0	41,0,29,0	28,0,4,0	27,0,3,0	31,0,5,0	mus312
FBgn0259203	3L_7330589	12.5494	+	39,0,26,0	19,0,17,0	41,0,29,0	28,0,4,0	27,0,3,0	31,0,5,0	CG42307
FBgn0052264	3L_3718707	12.5385	-	10,0,100,0	0,0,184,0	8,0,148,0	37,0,64,0	15,0,38,0	19,0,62,0	CG32264
FBgn0032139	2L_9729974	12.5202	+	0,0,112,0	0,0,80,0	0,0,110,0	127,0,80,0	37,0,41,0	2,0,58,0	CG13116
FBgn0010421	3R_10767180	12.4977	-	42,0,114,0	11,0,200,0	6,0,177,0	55,0,112,0	47,0,105,0	45,0,107,0	TfIIFbeta
FBgn0027375	3L_14631675	12.4532	-	9,0,10,0	3,0,17,0	8,0,22,0	14,0,1,0	8,0,0,0	10,0,0,0	RecQ5
FBgn0036072	3L_10166037	12.392	-	36,0,12,0	50,0,50,0	50,0,54,0	45,0,5,0	57,0,9,0	67,0,9,0	CG6628
FBgn0034371	2R_18652701	12.3393	-	87,0,31,0	38,0,12,0	41,0,16,0	114,0,4,0	74,0,10,0	95,0,8,0	SP2637
FBgn0086372	3R_7187054	12.3365	+	196,0,51,0	138,0,41,0	143,0,40,0	180,0,27,0	143,0,14,0	135,0,4,0	lap
FBgn0034670	2R_21952130	12.2966	+	62,0,45,0	103,0,69,0	73,0,36,0	108,0,26,0	143,0,32,0	101,0,34,0	CG13488
FBgn0038034	3R_12398825	12.2684	-	205,0,10,0	141,0,11,0	101,0,4,0	230,0,0,0	190,0,0,0	117,0,0,0	Cyp9f3Psi
FBgn0031374	2L_1934312	12.2435	+	8,0,48,0	4,0,39,0	4,0,26,0	13,0,22,0	20,0,20,0	12,0,10,0	CG7337
FBgn0032026	2L_8358112	12.2184	-	0,0,504,0	1,0,289,0	4,0,287,0	132,0,323,0	21,0,345,0	10,0,229,0	CG7627
FBgn0033194	2R_7567212	12.2181	+	110,0,22,0	39,0,4,0	51,0,4,0	79,0,0,0	35,0,0,0	25,0,0,0	Vps13
FBgn0003388	3L_14621694	12.1887	+	119,0,88,0	50,0,51,0	55,0,65,0	109,0,16,0	45,0,14,0	39,0,17,0	shd
FBgn0261787	2L_20656085	12.1426	-	98,0,11,0	69,0,7,0	64,0,13,0	94,0,1,0	46,0,0,0	58,0,0,0	bru
FBgn0019972	3R_29799825	12.1378	+	120,0,233,0	41,0,220,0	82,0,204,0	159,0,149,0	145,0,143,0	127,0,176,0	Drice
FBgn0032026	2L_8358148	12.102	-	1,0,460,0	0,0,264,0	4,0,265,0	126,0,323,0	17,0,311,0	11,0,201,0	CG7627
FBgn0051373	3R_10709333	12.0971	-	77,0,6,0	69,0,7,0	94,0,8,0	102,0,0,0	26,0,0,0	42,0,0,0	CG31373
FBgn0036671	3L_16863625	12.0863	+	29,0,19,0	26,0,27,0	23,0,21,0	15,0,4,0	26,0,0,0	27,0,2,0	CG9951
FBgn0031361	2L_1732279	12.0764	-	10,0,9,0	12,0,9,0	22,0,6,0	20,0,0,0	30,0,0,0	22,0,0,0	CG17652
FBgn0053120	2L_18844340	12.0365	-	0,0,258,0	0,0,134,0	2,0,157,0	65,0,111,0	6,0,59,0	15,0,211,0	CG33120
FBgn0259794	3L_16860454	12.0182	+	77,0,19,0	69,0,52,0	56,0,54,0	65,0,4,0	30,0,0,0	57,0,1,0	sinah
FBgn0013811	3L_1759702	12.0037	-	0,0,61,0	0,0,42,0	0,0,44,0	23,0,20,0	5,0,23,0	11,0,22,0	Dhc62B
FBgn0039712	3R_29861054	11.9933	-	77,0,22,0	84,0,42,0	90,0,22,0	81,0,0,0	83,0,0,0	77,0,8,0	CG15514
FBgn0035721	3L_6956787	11.9739	+	34,0,15,0	60,0,29,0	53,0,29,0	52,0,5,0	55,0,7,0	59,0,10,0	CG9948
FBgn0016070	3L_8995505	11.9734	-	50,0,29,0	35,0,25,0	38,0,22,0	43,0,7,0	32,0,6,0	35,0,3,0	smg
FBgn0002526	3L_6210686	11.9694	-	18,0,179,0	0,0,58,0	10,0,100,0	35,0,132,0	33,0,57,0	12,0,28,0	LanA
FBgn0010905	3L_2509964	11.9042	-	0,0,70,0	0,0,69,0	5,0,68,0	20,0,96,0	10,0,50,0	11,0,38,0	Spn
FBgn0039858	3R_31602880	11.887	-	68,0,43,0	29,0,7,0	30,0,4,0	55,0,0,0	19,0,0,0	15,0,0,0	CycG
FBgn0039581	3R_28343947	11.8589	+	89,0,14,0	69,0,40,0	65,0,19,0	94,0,4,0	70,0,0,0	72,0,1,0	Moca-cyp
FBgn0040503	2R_11414555	11.8511	+	365,0,8,0	225,0,9,0	196,0,9,0	282,0,0,0	72,0,0,0	142,0,0,0	CG7763
FBgn0039102	3R_23686314	11.8321	+	76,0,7,0	78,0,11,0	67,0,7,0	57,0,0,0	170,0,3,0	106,0,0,0	SPE
FBgn0042106	3R_23686314	11.8321	+	76,0,7,0	78,0,11,0	67,0,7,0	57,0,0,0	170,0,3,0	106,0,0,0	CG18754
FBgn0039240	3R_24872301	11.8254	-	40,0,87,0	18,0,108,0	31,0,124,0	44,0,62,0	46,0,47,0	39,0,41,0	CG3744
FBgn0035766	3L_7337928	11.7866	-	35,0,28,0	25,0,28,0	36,0,35,0	24,0,6,0	24,0,7,0	24,0,2,0	eco
FBgn0003139	X_6372389	11.7863	-	0,0,71,0	0,0,83,0	15,0,46,0	35,0,44,0	21,0,48,0	28,0,53,0	PpV
FBgn0058263	2R_2565313	11.7074	-	35,0,3,0	29,0,9,0	40,0,12,0	42,0,0,0	10,0,0,0	31,0,0,0	MFS17
FBgn0036348	3L_13350225	11.7048	+	0,0,43,0	0,0,38,0	0,0,23,0	11,0,15,0	4,0,7,0	5,0,14,0	CG17687
FBgn0016754	3R_23899092	11.6761	-	23,0,11,0	13,0,2,0	27,0,9,0	16,0,0,0	30,0,0,0	28,0,0,0	sba
FBgn0039860	3R_31616385	11.6727	+	35,0,14,0	15,0,2,0	16,0,7,0	23,0,0,0	19,0,0,0	8,0,0,0	CG1792
FBgn0027574	3R_27114680	11.6705	+	50,0,13,0	54,0,26,0	37,0,9,0	45,0,3,0	53,0,0,0	47,0,2,0	CG5815
FBgn0266757	3L_8909418	11.6633	-	27,0,26,0	21,0,25,0	30,0,37,0	32,0,3,0	12,0,4,0	14,0,4,0	mfr
FBgn0032464	2L_12980176	11.6621	+	109,0,114,0	233,0,208,0	226,0,206,0	145,0,24,0	71,0,100,0	81,0,93,0	Vha68-3
FBgn0031374	2L_1934012	11.6427	+	34,0,10,0	17,0,6,0	29,0,4,0	16,0,0,0	23,0,0,0	16,0,0,0	CG7337
FBgn0039491	3R_27123893	11.6425	-	86,0,20,0	83,0,23,0	101,0,29,0	58,0,8,0	40,0,0,0	56,0,0,0	CG6059
FBgn0024179	3L_4067456	11.6401	-	7,0,54,0	0,0,22,0	0,0,13,0	14,0,13,0	7,0,8,0	5,0,4,0	wit
FBgn0261673	2R_12661693	11.6283	-	0,0,321,0	0,0,472,0	0,0,472,0	99,0,176,0	3,0,129,0	8,0,191,0	nemy
FBgn0264748	3L_18069156	11.6128	-	16,0,68,0	18,0,118,0	18,0,91,0	24,0,65,0	39,0,45,0	38,0,54,0	CG44006
FBgn0027617	3R_24815726	11.6102	-	0,0,26,0	0,0,26,0	0,0,25,0	13,0,9,0	18,0,18,0	5,0,22,0	CG5808
FBgn0028789	3L_9044445	11.5965	+	60,0,20,0	54,0,35,0	51,0,32,0	53,0,3,0	46,0,5,0	34,0,6,0	Doc1
FBgn0004876	3R_19049663	11.5778	-	24,0,113,0	7,0,155,0	1,0,170,0	39,0,51,0	31,0,48,0	17,0,46,0	cdi
FBgn0039744	3R_30056524	11.5744	+	27,0,12,0	72,0,37,0	59,0,20,0	34,0,0,0	22,0,0,0	34,0,5,0	CG15526
FBgn0035763	3L_7327674	11.5685	-	77,0,55,0	64,0,37,0	56,0,28,0	85,0,25,0	70,0,13,0	68,0,12,0	CG8602
FBgn0035266	3L_1743496	11.5592	+	61,0,169,0	0,0,111,0	24,0,129,0	54,0,74,0	44,0,79,0	44,0,91,0	Gk
FBgn0010905	3L_2510263	11.5421	-	0,0,84,0	0,0,89,0	5,0,64,0	31,0,92,0	10,0,53,0	8,0,38,0	Spn
FBgn0051323	3R_26175959	11.5178	+	9,0,12,0	17,0,12,0	18,0,4,0	16,0,0,0	9,0,0,0	16,0,0,0	CG31323
FBgn0027094	2L_8378511	11.5162	-	0,0,153,0	0,0,181,0	0,0,223,0	60,0,123,0	3,0,180,0	14,0,168,0	Aats-ala
FBgn0039225	3R_24796276	11.5147	+	0,0,14,0	0,0,18,0	0,0,25,0	9,0,8,0	4,0,8,0	6,0,5,0	Ets96B
FBgn0033367	2R_9044606	11.4492	-	377,0,65,0	122,0,18,0	98,0,38,0	155,0,9,0	200,0,2,0	120,0,6,0	PPO2
FBgn0015737	3R_27290229	11.4435	+	182,0,188,0	91,0,131,0	156,0,97,0	355,0,28,0	277,0,15,0	176,0,63,0	Hmu
FBgn0029648	X_2948099	11.4345	+	310,0,6,0	237,0,12,0	274,0,8,0	162,0,0,0	128,0,0,0	141,0,0,0	CG3603
FBgn0039227	3R_24802493	11.4229	-	0,0,24,0	0,0,25,0	0,0,12,0	7,0,11,0	8,0,6,0	4,0,9,0	polybromo
FBgn0020224	3L_8430093	11.4027	+	0,0,42,0	1,0,36,0	0,0,53,0	4,0,21,0	5,0,14,0	6,0,13,0	Cbl
FBgn0032726	2L_18952218	11.3575	-	0,0,148,0	1,0,108,0	0,0,81,0	62,0,85,0	10,0,113,0	12,0,115,0	CG10621
FBgn0032251	2L_10439973	11.3495	+	0,0,110,0	0,0,187,0	0,0,170,0	54,0,64,0	3,0,92,0	19,0,87,0	Nse4
FBgn0036842	3L_19062705	11.3489	-	173,0,23,0	74,0,4,0	92,0,15,0	165,0,4,0	87,0,0,0	57,0,0,0	CG3797
FBgn0033755	2R_12572574	11.3365	+	0,0,166,0	0,0,90,0	0,0,111,0	59,0,86,0	8,0,127,0	6,0,106,0	ClC-b
FBgn0031374	2L_1884789	11.312	+	7,0,45,0	1,0,46,0	20,0,55,0	27,0,15,0	9,0,5,0	20,0,16,0	CG7337
FBgn0052672	X_10768315	11.3017	-	50,0,20,0	24,0,18,0	13,0,25,0	52,0,5,0	41,0,3,0	41,0,4,0	Atg8a
FBgn0039565	3R_27958352	11.2768	-	7,0,17,0	14,0,12,0	19,0,11,0	22,0,2,0	29,0,0,0	13,0,0,0	CG4884
FBgn0259990	3R_27958352	11.2768	-	7,0,17,0	14,0,12,0	19,0,11,0	22,0,2,0	29,0,0,0	13,0,0,0	CG42487
FBgn0036496	3L_15472308	11.2375	-	18,0,21,0	28,0,29,0	21,0,23,0	12,0,5,0	14,0,0,0	24,0,4,0	CG7804
FBgn0033194	2R_7567200	11.2326	+	113,0,13,0	34,0,5,0	52,0,3,0	69,0,0,0	31,0,0,0	27,0,0,0	Vps13
FBgn0028789	3L_9043636	11.1764	+	41,0,17,0	81,0,30,0	41,0,23,0	44,0,1,0	39,0,7,0	51,0,5,0	Doc1
FBgn0015569	3R_7487379	11.1432	-	28,0,31,0	44,0,34,0	35,0,55,0	33,0,8,0	24,0,4,0	14,0,5,0	alpha-Est10
FBgn0038685	3R_19177251	11.1222	+	52,0,189,0	23,0,357,0	6,0,407,0	69,0,122,0	38,0,84,0	34,0,106,0	CG14282
FBgn0031301	2L_1109260	11.1123	+	22,0,5,0	22,0,17,0	23,0,5,0	12,0,0,0	13,0,0,0	15,0,0,0	CG14339
FBgn0037720	3R_9623789	11.0981	+	5,0,40,0	0,0,65,0	1,0,66,0	6,0,9,0	12,0,27,0	7,0,15,0	CG8312
FBgn0038928	3R_22034777	11.0816	+	12,0,46,0	5,0,74,0	4,0,55,0	18,0,34,0	23,0,19,0	19,0,30,0	Fadd
FBgn0027094	2L_8378454	11.0622	-	0,0,156,0	0,0,172,0	0,0,194,0	55,0,122,0	2,0,175,0	14,0,143,0	Aats-ala
FBgn0039210	3R_24583757	11.0561	-	17,0,7,0	23,0,4,0	14,0,10,0	34,0,0,0	19,0,0,0	25,0,0,0	CG13625
FBgn0029095	2L_862988	11.049	-	17,0,5,0	41,0,10,0	20,0,3,0	25,0,0,0	35,0,0,0	28,0,0,0	aru
FBgn0262473	3R_26838799	11.0475	+	33,0,44,0	18,0,23,0	26,0,19,0	65,0,23,0	42,0,2,0	20,0,1,0	Tl
FBgn0263452	3R_22629213	11.0379	+	43,0,27,0	47,0,50,0	57,0,49,0	64,0,10,0	30,0,13,0	48,0,13,0	CR43475
FBgn0001229	3L_9372210	11.0235	-	39,0,33,0	27,0,22,0	110,0,83,0	188,0,70,0	87,0,12,0	88,0,36,0	Hsp67Bc
FBgn0038861	3R_21133563	11.0121	-	10,0,69,0	3,0,105,0	5,0,99,0	36,0,46,0	31,0,55,0	17,0,67,0	CG7009
FBgn0028900	2L_15834852	10.9939	-	112,0,108,0	173,0,176,0	161,0,153,0	113,0,20,0	72,0,62,0	94,0,71,0	CG18518
FBgn0002781	3R_21356813	10.9625	-	6,0,4,0	10,0,9,0	2,0,4,0	9,0,0,0	10,0,0,0	4,0,0,0	mod(mdg4)
FBgn0266173	3R_21356813	10.9625	-	6,0,4,0	10,0,9,0	2,0,4,0	9,0,0,0	10,0,0,0	4,0,0,0	pre-mod(mdg4)-K
FBgn0266174	3R_21356813	10.9625	-	6,0,4,0	10,0,9,0	2,0,4,0	9,0,0,0	10,0,0,0	4,0,0,0	pre-mod(mdg4)-L
FBgn0266175	3R_21356813	10.9625	-	6,0,4,0	10,0,9,0	2,0,4,0	9,0,0,0	10,0,0,0	4,0,0,0	pre-mod(mdg4)-P
FBgn0266176	3R_21356813	10.9625	-	6,0,4,0	10,0,9,0	2,0,4,0	9,0,0,0	10,0,0,0	4,0,0,0	pre-mod(mdg4)-J
FBgn0266177	3R_21356813	10.9625	-	6,0,4,0	10,0,9,0	2,0,4,0	9,0,0,0	10,0,0,0	4,0,0,0	pre-mod(mdg4)-I
FBgn0266178	3R_21356813	10.9625	-	6,0,4,0	10,0,9,0	2,0,4,0	9,0,0,0	10,0,0,0	4,0,0,0	pre-mod(mdg4)-B
FBgn0267648	3R_21356813	10.9625	-	6,0,4,0	10,0,9,0	2,0,4,0	9,0,0,0	10,0,0,0	4,0,0,0	pre-mod(mdg4)-G
FBgn0267649	3R_21356813	10.9625	-	6,0,4,0	10,0,9,0	2,0,4,0	9,0,0,0	10,0,0,0	4,0,0,0	pre-mod(mdg4)-H
FBgn0004379	3L_9364051	10.9546	-	83,0,70,0	107,0,108,0	98,0,87,0	90,0,12,0	51,0,29,0	63,0,33,0	Klp67A
FBgn0035721	3L_6956791	10.902	+	35,0,14,0	62,0,29,0	53,0,28,0	52,0,5,0	55,0,7,0	59,0,11,0	CG9948
FBgn0010825	3L_8464805	10.8667	+	0,0,44,0	0,0,19,0	0,0,26,0	11,0,17,0	3,0,16,0	6,0,10,0	Gug
FBgn0033413	2R_9425651	10.8623	+	230,0,223,0	215,0,247,0	232,0,214,0	246,0,56,0	122,0,146,0	139,0,132,0	prel
FBgn0000116	3L_9062351	10.8247	-	2,0,239,0	0,0,345,0	0,0,232,0	0,0,162,0	35,0,149,0	24,0,126,0	Argk
FBgn0038928	3R_22034774	10.811	+	12,0,46,0	5,0,70,0	4,0,54,0	19,0,34,0	22,0,18,0	17,0,31,0	Fadd
FBgn0262473	3R_26840942	10.8102	+	33,0,18,0	20,0,21,0	27,0,17,0	70,0,16,0	42,0,4,0	19,0,2,0	Tl
FBgn0015269	3R_25989346	10.8009	+	39,0,11,0	27,0,7,0	38,0,13,0	25,0,1,0	19,0,0,0	28,0,0,0	Nf1
FBgn0053093	3R_22531848	10.8003	-	41,0,10,0	13,0,2,0	35,0,6,0	29,0,0,0	7,0,0,0	8,0,0,0	CG33093
FBgn0005536	3L_16062583	10.7901	+	16,0,88,0	10,0,107,0	2,0,139,0	15,0,35,0	23,0,19,0	26,0,26,0	Mbs
FBgn0040080	3R_27584940	10.7872	+	43,0,26,0	51,0,26,0	46,0,12,0	40,0,6,0	54,0,0,0	45,0,2,0	pins
FBgn0051465	3R_21881548	10.7583	+	15,0,103,0	10,0,117,0	0,0,138,0	32,0,54,0	10,0,33,0	20,0,42,0	CG31465
FBgn0032251	2L_10440018	10.7524	+	0,0,131,0	0,0,205,0	0,0,181,0	60,0,73,0	1,0,101,0	18,0,104,0	Nse4
FBgn0028942	2L_13541578	10.7481	+	22,0,33,0	60,0,79,0	45,0,67,0	40,0,3,0	25,0,15,0	18,0,15,0	CG16852
FBgn0250757	3R_25914065	10.7455	+	66,0,22,0	13,0,5,0	28,0,31,0	156,0,10,0	11,0,0,0	43,0,0,0	CG42235
FBgn0052057	3L_10153721	10.7455	-	1,0,11,0	1,0,23,0	0,0,22,0	4,0,4,0	4,0,3,0	5,0,1,0	dpr10
FBgn0025866	3L_9891723	10.7363	+	17,0,16,0	18,0,17,0	7,0,9,0	26,0,5,0	24,0,5,0	11,0,0,0	CalpB
FBgn0259791	3L_18624553	10.7348	+	16,0,60,0	3,0,76,0	0,0,89,0	26,0,19,0	22,0,9,0	16,0,22,0	bora
FBgn0264494	2L_1746018	10.7164	+	8,0,10,0	3,0,10,0	10,0,4,0	10,0,0,0	8,0,0,0	7,0,0,0	CG17646
FBgn0020224	3L_8430134	10.706	+	0,0,41,0	0,0,51,0	0,0,49,0	4,0,21,0	5,0,19,0	10,0,16,0	Cbl
FBgn0038878	3R_21276154	10.6642	-	251,0,19,0	280,0,25,0	211,0,29,0	189,0,4,0	115,0,1,0	152,0,6,0	CG3301
FBgn0259176	2L_12458169	10.6545	-	236,0,178,0	166,0,115,0	153,0,129,0	273,0,40,0	108,0,81,0	101,0,73,0	bun
FBgn0036848	3L_19097680	10.6497	-	27,0,7,0	42,0,4,0	24,0,11,0	41,0,0,0	25,0,0,0	10,0,0,0	CG10424
FBgn0004507	2L_2130856	10.6495	+	240,0,47,0	101,0,28,0	119,0,54,0	189,0,21,0	111,0,9,0	106,0,9,0	GlyP
FBgn0005674	3R_23954269	10.6336	-	29,0,138,0	29,0,66,0	25,0,89,0	66,0,66,0	32,0,55,0	37,0,52,0	Aats-glupro
FBgn0039430	3R_26466845	10.6239	+	59,0,12,0	53,0,17,0	70,0,29,0	45,0,5,0	36,0,0,0	40,0,0,0	CG5455
FBgn0002641	X_20432604	10.6189	+	2,0,33,0	2,0,27,0	7,0,30,0	14,0,19,0	37,0,7,0	41,0,0,0	mal
FBgn0001108	3L_13930669	10.6156	+	49,0,15,0	27,0,23,0	44,0,29,0	56,0,7,0	49,0,0,0	31,0,3,0	Gl
FBgn0052103	3L_12413816	10.6102	-	182,0,45,0	195,0,70,0	222,0,76,0	102,0,14,0	99,0,17,0	137,0,17,0	CG32103
FBgn0015269	3R_25992869	10.6066	+	75,0,16,0	29,0,12,0	36,0,15,0	45,0,4,0	32,0,0,0	31,0,0,0	Nf1
FBgn0262870	3L_4637282	10.6063	-	66,0,29,0	19,0,9,0	31,0,14,0	51,0,7,0	22,0,0,0	28,0,2,0	axo
FBgn0013811	3L_1760008	10.5859	-	0,0,46,0	0,0,34,0	0,0,36,0	6,0,9,0	3,0,9,0	7,0,20,0	Dhc62B
FBgn0039633	3R_29104865	10.5775	+	37,0,9,0	27,0,14,0	30,0,6,0	44,0,1,0	30,0,0,0	44,0,2,0	CG11873
FBgn0000413	2L_10391413	10.5646	+	0,0,132,0	0,0,130,0	0,0,174,0	40,0,55,0	8,0,112,0	5,0,91,0	da
FBgn0027569	3L_8282588	10.535	-	0,0,73,0	0,0,32,0	0,0,40,0	15,0,26,0	3,0,23,0	5,0,15,0	cert
FBgn0000042	X_5901999	10.5161	+	241,0,5,0	222,0,6,0	213,0,13,0	250,0,0,0	162,0,0,0	146,0,0,0	Act5C
FBgn0035805	3L_7641592	10.5071	-	22,0,105,0	0,0,127,0	1,0,123,0	28,0,80,0	23,0,88,0	40,0,71,0	CG7506
FBgn0027363	2L_10861166	10.5046	+	136,0,134,0	119,0,144,0	142,0,146,0	237,0,49,0	133,0,115,0	93,0,88,0	Stam
FBgn0034501	2R_20313224	10.5027	-	429,0,6,0	301,0,11,0	307,0,8,0	328,0,0,0	189,0,0,0	213,0,0,0	CG13868
FBgn0032883	2L_20754725	10.5019	-	0,0,181,0	0,0,183,0	1,0,216,0	48,0,90,0	5,0,91,0	0,0,104,0	CG9323
FBgn0039855	3R_31592228	10.4993	+	0,0,44,0	0,0,38,0	0,0,37,0	4,0,7,0	4,0,10,0	8,0,8,0	CG1638
FBgn0036567	3L_16097167	10.4713	-	0,0,22,0	0,0,24,0	0,0,21,0	6,0,10,0	9,0,15,0	2,0,9,0	CG13074
FBgn0262351	3L_18926065	10.4528	+	44,0,20,0	66,0,77,0	68,0,71,0	45,0,13,0	38,0,0,0	56,0,5,0	CG43049
FBgn0035239	3L_1617000	10.4401	+	0,0,313,0	0,0,380,0	0,0,401,0	0,0,230,0	22,0,108,0	41,0,149,0	CG18170
FBgn0035240	3L_1617000	10.4401	+	0,0,313,0	0,0,380,0	0,0,401,0	0,0,230,0	22,0,108,0	41,0,149,0	CG33791
FBgn0259705	3R_19161701	10.4384	-	16,0,60,0	5,0,132,0	8,0,129,0	25,0,42,0	30,0,59,0	18,0,52,0	CG42359
FBgn0263321	2L_1443046	10.3778	+	8,0,45,0	9,0,105,0	18,0,63,0	28,0,30,0	15,0,27,0	16,0,24,0	CG43402
FBgn0002909	3L_7333022	10.3687	+	52,0,25,0	32,0,22,0	35,0,36,0	40,0,0,0	30,0,7,0	38,0,5,0	mus312
FBgn0259203	3L_7333022	10.3687	+	52,0,25,0	32,0,22,0	35,0,36,0	40,0,0,0	30,0,7,0	38,0,5,0	CG42307
FBgn0005771	2L_14492029	10.368	+	0,0,59,0	0,0,64,0	0,0,55,0	10,0,84,0	4,0,55,0	4,0,59,0	noc
FBgn0038290	3R_15136853	10.3363	-	181,0,36,0	36,0,15,0	129,0,46,0	103,0,4,0	31,0,2,0	37,0,4,0	CG6912
FBgn0035034	2R_24603009	10.3185	+	0,0,231,0	0,0,560,0	3,0,542,0	13,0,214,0	20,0,122,0	0,0,217,0	CG3565
FBgn0052133	3L_14021132	10.3112	-	11,0,5,0	3,0,7,0	12,0,15,0	12,0,0,0	18,0,0,0	11,0,1,0	ptip
FBgn0035239	3L_1617063	10.3053	+	0,0,336,0	0,0,382,0	0,0,428,0	0,0,251,0	17,0,103,0	44,0,167,0	CG18170
FBgn0035240	3L_1617063	10.3053	+	0,0,336,0	0,0,382,0	0,0,428,0	0,0,251,0	17,0,103,0	44,0,167,0	CG33791
FBgn0051327	3R_14158184	10.3007	-	130,0,35,0	216,0,9,0	236,0,3,0	120,0,0,0	67,0,0,0	111,0,0,0	CG31327
FBgn0052407	3L_5923392	10.2486	+	22,0,18,0	0,0,79,0	15,0,60,0	48,0,24,0	45,0,37,0	30,0,29,0	CG32407
FBgn0086916	3L_13175580	10.2423	+	30,0,29,0	43,0,71,0	25,0,55,0	39,0,16,0	17,0,12,0	31,0,14,0	snky
FBgn0032343	2L_11111703	10.2331	-	0,0,60,0	0,0,76,0	0,0,72,0	27,0,52,0	10,0,28,0	1,0,25,0	CG6201
FBgn0002909	3L_7330779	10.2272	+	33,0,20,0	15,0,24,0	42,0,26,0	29,0,6,0	29,0,2,0	30,0,6,0	mus312
FBgn0259203	3L_7330779	10.2272	+	33,0,20,0	15,0,24,0	42,0,26,0	29,0,6,0	29,0,2,0	30,0,6,0	CG42307
FBgn0026751	X_5329990	10.2205	+	16,0,28,0	1,0,23,0	20,0,38,0	28,0,8,0	18,0,11,0	19,0,4,0	XRCC1
FBgn0267376	3R_10863615	10.2008	-	37,0,103,0	11,0,153,0	15,0,136,0	58,0,106,0	63,0,65,0	41,0,80,0	SelR
FBgn0031418	2L_2373660	10.1902	-	309,0,86,0	206,0,21,0	302,0,173,0	179,0,14,0	142,0,11,0	116,0,7,0	CG3609
FBgn0036518	3L_15588923	10.177	+	0,0,59,0	0,0,24,0	0,0,39,0	9,0,16,0	16,0,22,0	3,0,27,0	RhoGAP71E
FBgn0039909	4_570747	10.1423	-	186,0,15,0	147,0,14,0	156,0,25,0	178,0,1,0	93,0,3,0	89,0,3,0	CG1970
FBgn0031377	2L_1977666	10.1276	-	5,0,11,0	8,0,8,0	13,0,8,0	12,0,0,0	12,0,0,0	10,0,1,0	CG15356
FBgn0035247	3L_1638085	10.106	-	0,0,39,0	0,0,37,0	1,0,35,0	13,0,33,0	5,0,37,0	6,0,31,0	metl
FBgn0033056	2R_6058140	10.105	-	84,0,89,0	125,0,133,0	154,0,139,0	123,0,20,0	56,0,54,0	72,0,67,0	CG7856
FBgn0028900	2L_15834744	10.1041	-	90,0,82,0	116,0,134,0	108,0,100,0	99,0,11,0	60,0,67,0	74,0,64,0	CG18518
FBgn0030177	X_10083671	10.082	+	0,0,107,0	1,0,117,0	2,0,87,0	51,0,18,0	0,0,65,0	0,0,76,0	CG2972
FBgn0052409	3L_5900696	10.0789	+	6,0,74,0	0,0,149,0	5,0,155,0	22,0,38,0	13,0,79,0	18,0,71,0	CG32409
FBgn0266465	3R_17087148	10.0608	+	34,0,117,0	13,0,146,0	8,0,138,0	46,0,93,0	45,0,73,0	26,0,78,0	GckIII
FBgn0031213	2L_73868	10.0495	+	20,0,7,0	5,0,5,0	8,0,3,0	14,0,0,0	17,0,0,0	6,0,0,0	galectin
FBgn0085244	2R_6831749	10.0447	-	768,0,17,0	348,0,14,0	480,0,32,0	222,0,1,0	493,0,2,0	361,0,3,0	CG34215
FBgn0040812	3L_13842554	10.0271	-	19,0,25,0	29,0,50,0	19,0,56,0	22,0,15,0	21,0,11,0	36,0,23,0	CG8750
FBgn0265991	2R_15783317	10.0212	-	33,0,10,0	18,0,2,0	10,0,8,0	18,0,0,0	16,0,0,0	9,0,0,0	Zasp52
FBgn0035638	3L_5794728	9.99888	-	0,0,208,0	0,0,351,0	0,0,335,0	0,0,187,0	28,0,113,0	27,0,105,0	Tektin-C
FBgn0266962	3L_6931177	9.99845	-	10,0,4,0	9,0,5,0	4,0,8,0	6,0,0,0	11,0,0,0	10,0,0,0	CG45413
FBgn0027580	2R_9856294	9.99796	-	400,0,44,0	154,0,9,0	140,0,24,0	349,0,15,0	124,0,0,0	96,0,2,0	CG1516
FBgn0028487	3R_13698358	9.99522	-	11,0,58,0	6,0,72,0	3,0,83,0	18,0,25,0	8,0,19,0	9,0,23,0	f-cup
FBgn0260635	3L_16050632	9.98817	-	9,0,42,0	0,0,28,0	0,0,23,0	11,0,13,0	13,0,12,0	5,0,6,0	Diap1
FBgn0035889	3L_8405002	9.97934	-	0,0,22,0	0,0,28,0	0,0,35,0	5,0,18,0	9,0,15,0	2,0,6,0	mkg-p
FBgn0053057	3L_8405002	9.97934	-	0,0,22,0	0,0,28,0	0,0,35,0	5,0,18,0	9,0,15,0	2,0,6,0	CG33057
FBgn0040153	X_14205538	9.97462	-	43,0,25,0	8,0,16,0	33,0,19,0	59,0,11,0	38,0,0,0	24,0,0,0	l(1)G0469
FBgn0011592	2R_12559600	9.97028	+	0,0,76,0	0,0,47,0	0,0,58,0	39,0,69,0	5,0,40,0	3,0,34,0	fra
FBgn0032455	2L_12713328	9.96364	-	52,0,29,0	55,0,40,0	48,0,39,0	58,0,0,0	24,0,31,0	16,0,26,0	Pih1D1
FBgn0042134	3L_18670398	9.95939	-	73,0,175,0	16,0,203,0	15,0,199,0	50,0,108,0	82,0,92,0	58,0,76,0	Capr
FBgn0263199	3L_8983623	9.94511	-	75,0,141,0	85,0,138,0	79,0,174,0	112,0,142,0	101,0,119,0	92,0,81,0	Galk
FBgn0028430	2L_13972903	9.93316	-	106,0,7,0	34,0,3,0	64,0,7,0	25,0,0,0	113,0,0,0	71,0,0,0	He
FBgn0010825	3L_8465078	9.92283	+	0,0,25,0	0,0,10,0	0,0,31,0	2,0,11,0	7,0,16,0	6,0,18,0	Gug
FBgn0027779	2L_16725954	9.91813	-	0,0,258,0	0,0,183,0	0,0,150,0	48,0,133,0	7,0,132,0	2,0,117,0	VhaSFD
FBgn0032699	2L_18691661	9.90658	-	1,0,250,0	0,0,232,0	3,0,187,0	53,0,99,0	1,0,124,0	4,0,118,0	CG10383
FBgn0052066	3L_10647066	9.87715	-	38,0,17,0	47,0,34,0	40,0,29,0	47,0,13,0	59,0,5,0	52,0,13,0	CG32066
FBgn0017414	2R_10893971	9.87283	-	111,0,3,0	159,0,13,0	163,0,20,0	114,0,2,0	120,0,0,0	138,0,0,0	cag
FBgn0054027	3R_25104694	9.86327	-	9,0,5,0	21,0,4,0	11,0,6,0	11,0,0,0	4,0,0,0	5,0,0,0	CG34027
FBgn0266674	3R_21106788	9.84864	-	7,0,39,0	3,0,38,0	2,0,48,0	16,0,21,0	19,0,14,0	9,0,27,0	Sec15
FBgn0028487	3R_13697921	9.84438	-	45,0,152,0	17,0,188,0	0,0,227,0	25,0,80,0	38,0,60,0	33,0,71,0	f-cup
FBgn0266696	3L_2463238	9.81804	+	182,0,192,0	245,0,195,0	272,0,238,0	141,0,154,0	133,0,64,0	215,0,58,0	CG45186
FBgn0035704	3L_6494067	9.8136	-	39,0,25,0	19,0,29,0	35,0,29,0	40,0,1,0	16,0,6,0	23,0,3,0	CG10144
FBgn0031307	2L_1147148	9.81177	+	2,0,22,0	2,0,10,0	0,0,22,0	22,0,33,0	13,0,17,0	6,0,13,0	MFS3
FBgn0037781	3R_10052799	9.80431	-	25,0,13,0	29,0,22,0	24,0,21,0	27,0,3,0	17,0,5,0	19,0,0,0	Fancl
FBgn0036918	3L_19924374	9.80277	+	220,0,77,0	356,0,256,0	305,0,257,0	187,0,45,0	341,0,0,0	291,0,26,0	CG7770
FBgn0037773	3R_10001149	9.78748	-	69,0,10,0	93,0,31,0	91,0,26,0	73,0,4,0	57,0,1,0	46,0,5,0	CG5359
FBgn0263495	3L_3688798	9.78349	+	5,0,7,0	22,0,16,0	11,0,12,0	15,0,3,0	14,0,0,0	11,0,1,0	CR43484
FBgn0039904	4_372147	9.77799	+	85,0,104,0	91,0,138,0	72,0,117,0	77,0,53,0	80,0,50,0	67,0,72,0	Hcf
FBgn0039019	3R_22746318	9.77705	+	45,0,99,0	45,0,223,0	45,0,136,0	46,0,54,0	56,0,87,0	46,0,74,0	HP1c
FBgn0035763	3L_7328055	9.73743	-	89,0,42,0	45,0,35,0	43,0,30,0	60,0,21,0	76,0,12,0	52,0,10,0	CG8602
FBgn0038458	3R_16975565	9.73308	+	27,0,99,0	7,0,211,0	12,0,250,0	33,0,75,0	12,0,41,0	23,0,48,0	VhaM9.7-d
FBgn0036829	3L_18909073	9.72346	-	62,0,12,0	77,0,17,0	79,0,47,0	40,0,2,0	22,0,0,0	52,0,0,0	Ir75d
FBgn0036830	3L_18909073	9.72346	-	62,0,12,0	77,0,17,0	79,0,47,0	40,0,2,0	22,0,0,0	52,0,0,0	CG14077
FBgn0032689	2L_18603886	9.71004	-	0,0,124,0	0,0,89,0	0,0,125,0	34,0,58,0	4,0,49,0	5,0,67,0	CG10413
FBgn0022699	3L_6183511	9.71	-	6,0,36,0	0,0,39,0	1,0,30,0	17,0,20,0	6,0,17,0	10,0,16,0	D19B
FBgn0267698	3R_6356798	9.70578	+	163,0,16,0	43,0,22,0	38,0,29,0	201,0,15,0	114,0,3,0	72,0,6,0	Pak
FBgn0036486	3L_15155458	9.70378	-	39,0,25,0	23,0,28,0	33,0,42,0	24,0,6,0	17,0,5,0	23,0,5,0	Msh6
FBgn0050345	2R_9148807	9.70193	+	77,0,157,0	67,0,109,0	38,0,85,0	142,0,63,0	94,0,107,0	59,0,77,0	CG30345
FBgn0052212	3L_19488199	9.6796	+	7,0,2,0	13,0,5,0	9,0,9,0	7,0,0,0	9,0,0,0	6,0,0,0	CG32212
FBgn0260940	3R_21865951	9.66198	+	13,0,73,0	11,0,108,0	19,0,126,0	42,0,55,0	41,0,67,0	19,0,88,0	lsn
FBgn0264717	3L_18724097	9.65789	+	2,0,7,0	2,0,44,0	0,0,17,0	10,0,7,0	4,0,3,0	5,0,7,0	CR43985
FBgn0036290	3L_12501007	9.64795	-	36,0,16,0	32,0,12,0	23,0,12,0	30,0,3,0	56,0,4,0	30,0,4,0	CG10638
FBgn0036301	3L_12536524	9.64546	-	37,0,28,0	60,0,21,0	44,0,29,0	37,0,9,0	31,0,1,0	35,0,2,0	CG4069
FBgn0035252	3L_1653997	9.6431	+	0,0,265,0	0,0,222,0	0,0,241,0	73,0,139,0	0,0,151,0	0,0,157,0	CG7970
FBgn0267602	3L_19033665	9.62675	-	10,0,8,0	17,0,29,0	21,0,27,0	12,0,5,0	12,0,0,0	10,0,1,0	CR45940
FBgn0035204	3L_1307111	9.61557	-	0,0,305,0	0,0,471,0	7,0,422,0	0,0,269,0	25,0,176,0	52,0,156,0	CG2277
FBgn0030261	X_11068005	9.6095	+	216,0,14,0	146,0,23,0	164,0,24,0	157,0,7,0	120,0,3,0	137,0,0,0	CG15203
FBgn0039798	3R_30731141	9.60843	-	259,0,5,0	183,0,5,0	206,0,11,0	93,0,0,0	158,0,0,0	117,0,0,0	CG11313
FBgn0005674	3R_23954577	9.57802	-	24,0,80,0	31,0,58,0	26,0,58,0	44,0,46,0	34,0,36,0	26,0,24,0	Aats-glupro
FBgn0259152	3R_25127713	9.56159	+	65,0,9,0	34,0,2,0	38,0,5,0	58,0,0,0	21,0,0,0	30,0,0,0	Clbn
FBgn0039006	3R_22698976	9.54735	+	16,0,72,0	5,0,40,0	3,0,46,0	42,0,60,0	24,0,32,0	5,0,22,0	Cyp6d4
FBgn0266417	3L_16355786	9.53488	-	27,0,98,0	0,0,58,0	2,0,89,0	15,0,21,0	23,0,19,0	15,0,32,0	CG45057
FBgn0034943	2R_23962980	9.53334	+	148,0,10,0	144,0,2,0	113,0,14,0	175,0,0,0	165,0,0,0	159,0,0,0	Fmo-1
FBgn0039019	3R_22746288	9.52375	+	38,0,86,0	43,0,212,0	46,0,124,0	47,0,56,0	50,0,84,0	55,0,79,0	HP1c
FBgn0036405	3L_14052002	9.51879	+	52,0,17,0	105,0,5,0	111,0,6,0	59,0,0,0	74,0,0,0	74,0,0,0	CG6833
FBgn0034876	2R_23545006	9.50765	-	0,0,155,0	0,0,233,0	0,0,199,0	17,0,129,0	9,0,127,0	2,0,141,0	wmd
FBgn0001108	3L_13934027	9.50375	+	96,0,31,0	71,0,38,0	76,0,61,0	77,0,18,0	77,0,0,0	81,0,2,0	Gl
FBgn0031117	X_20469117	9.46855	+	11,0,200,0	3,0,78,0	56,0,106,0	154,0,68,0	97,0,11,0	84,0,0,0	GstT3
FBgn0034733	2R_22478520	9.45315	+	436,0,20,0	163,0,1,0	214,0,6,0	254,0,0,0	90,0,0,0	128,0,0,0	CG4752
FBgn0039010	3R_22710576	9.45156	-	32,0,134,0	31,0,139,0	50,0,137,0	36,0,44,0	33,0,34,0	25,0,64,0	CG4907
FBgn0086674	X_13591496	9.42881	+	53,0,40,0	22,0,18,0	16,0,17,0	76,0,24,0	23,0,1,0	28,0,11,0	Tango13
FBgn0025725	3L_1641481	9.42356	-	0,0,182,0	0,0,206,0	0,0,195,0	61,0,108,0	0,0,156,0	0,0,144,0	alphaCOP
FBgn0028956	2R_17452555	9.41789	-	58,0,34,0	22,0,25,0	17,0,22,0	64,0,24,0	32,0,6,0	34,0,7,0	mthl3
FBgn0038462	3R_16996003	9.40901	-	63,0,210,0	21,0,292,0	27,0,316,0	88,0,185,0	73,0,129,0	45,0,154,0	CG17556
FBgn0051472	3R_7811205	9.39706	+	32,0,98,0	4,0,163,0	9,0,129,0	31,0,71,0	40,0,74,0	22,0,72,0	sgll
FBgn0036829	3L_18909061	9.38567	-	59,0,9,0	76,0,20,0	72,0,42,0	39,0,2,0	20,0,0,0	52,0,0,0	Ir75d
FBgn0036830	3L_18909061	9.38567	-	59,0,9,0	76,0,20,0	72,0,42,0	39,0,2,0	20,0,0,0	52,0,0,0	CG14077
FBgn0011817	3L_8052168	9.37925	+	0,0,19,0	0,0,16,0	0,0,23,0	3,0,15,0	4,0,12,0	8,0,10,0	nmo
FBgn0015477	2R_9174029	9.37866	-	37,0,56,0	18,0,25,0	23,0,26,0	45,0,11,0	17,0,10,0	21,0,13,0	Rme-8
FBgn0032029	2L_8370549	9.37781	+	0,0,133,0	0,0,112,0	2,0,108,0	42,0,77,0	3,0,73,0	6,0,65,0	CG17292
FBgn0052391	3L_7068976	9.37531	-	50,0,34,0	80,0,75,0	81,0,55,0	63,0,10,0	20,0,10,0	49,0,18,0	CG32391
FBgn0031895	2L_7192877	9.37391	-	36,0,29,0	51,0,39,0	59,0,46,0	58,0,1,0	26,0,22,0	28,0,34,0	CG4497
FBgn0001258	3L_6260507	9.36713	-	7,0,36,0	0,0,80,0	2,0,56,0	6,0,17,0	16,0,33,0	10,0,13,0	ImpL3
FBgn0037506	3R_7502374	9.35507	-	15,0,52,0	1,0,48,0	0,0,67,0	23,0,19,0	7,0,10,0	8,0,13,0	CG1287
FBgn0027085	3L_4826483	9.34221	+	0,0,11,0	0,0,9,0	0,0,12,0	5,0,11,0	6,0,10,0	2,0,6,0	Aats-leu
FBgn0037108	3L_21626348	9.33508	+	292,0,16,0	259,0,7,0	258,0,5,0	290,0,1,0	168,0,0,0	215,0,0,0	CG11306
FBgn0000414	3L_16722521	9.33083	+	0,0,6,0	0,0,5,0	0,0,6,0	3,0,1,0	5,0,2,0	3,0,1,0	Dab
FBgn0029131	2R_6648678	9.30418	+	0,0,84,0	0,0,53,0	0,0,72,0	13,0,46,0	4,0,86,0	5,0,45,0	Debcl
FBgn0261532	3R_18183405	9.27036	-	80,0,6,0	48,0,3,0	80,0,7,0	70,0,0,0	40,0,0,0	47,0,0,0	cdm
FBgn0000524	X_6537335	9.26602	+	0,0,25,0	0,0,33,0	2,0,26,0	5,0,22,0	8,0,23,0	8,0,24,0	dx
FBgn0031361	2L_1731783	9.26308	-	4,0,56,0	14,0,45,0	11,0,46,0	28,0,17,0	19,0,24,0	19,0,33,0	CG17652
FBgn0262582	3R_20295601	9.24246	+	11,0,62,0	0,0,35,0	1,0,56,0	24,0,32,0	3,0,13,0	15,0,22,0	cic
FBgn0035763	3L_7326429	9.24127	-	65,0,39,0	12,0,24,0	18,0,15,0	47,0,12,0	15,0,0,0	21,0,2,0	CG8602
FBgn0000568	3L_17954495	9.23465	-	56,0,195,0	12,0,153,0	13,0,236,0	60,0,152,0	101,0,107,0	54,0,88,0	Eip75B
FBgn0037814	3R_10405334	9.22928	-	10,0,64,0	6,0,75,0	0,0,92,0	17,0,36,0	15,0,27,0	8,0,30,0	CG6325
FBgn0041627	2L_15769148	9.19804	-	61,0,57,0	89,0,79,0	90,0,74,0	99,0,11,0	40,0,49,0	53,0,43,0	Ku80
FBgn0262937	3L_1296008	9.19514	+	44,0,183,0	31,0,169,0	53,0,166,0	60,0,172,0	61,0,109,0	71,0,109,0	Rabex-5
FBgn0028956	2R_17452556	9.18738	-	82,0,10,0	45,0,2,0	35,0,4,0	88,0,0,0	38,0,0,0	41,0,0,0	mthl3
FBgn0260940	3R_21865291	9.18365	+	27,0,126,0	11,0,142,0	17,0,123,0	52,0,91,0	52,0,78,0	25,0,101,0	lsn
FBgn0035139	3L_433223	9.16787	-	18,0,34,0	17,0,144,0	26,0,135,0	28,0,38,0	22,0,30,0	25,0,38,0	CG13891
FBgn0263289	3R_26574325	9.16191	+	9,0,14,0	16,0,10,0	14,0,13,0	19,0,0,0	8,0,0,0	11,0,3,0	scrib
FBgn0250789	3L_1781792	9.15695	-	0,0,177,0	0,0,128,0	8,0,130,0	62,0,96,0	17,0,72,0	10,0,72,0	alpha-Spec
FBgn0023441	2R_15665053	9.15041	-	106,0,9,0	59,0,3,0	49,0,4,0	74,0,0,0	48,0,0,0	42,0,0,0	fus
FBgn0086558	X_6278948	9.14702	-	0,0,71,0	0,0,28,0	1,0,29,0	5,0,14,0	2,0,20,0	5,0,15,0	Ubi-p5E
FBgn0039874	3R_31771126	9.14235	-	40,0,47,0	2,0,69,0	15,0,51,0	32,0,35,0	38,0,49,0	26,0,29,0	CG2135
FBgn0040507	3L_2241401	9.13438	+	0,0,58,0	0,0,26,0	1,0,21,0	3,0,13,0	4,0,5,0	2,0,6,0	ACXD
FBgn0043799	3R_24878180	9.10518	+	22,0,6,0	15,0,8,0	22,0,6,0	23,0,0,0	18,0,0,0	34,0,2,0	CG31381
FBgn0035243	3L_1617483	9.08791	-	0,0,92,0	0,0,98,0	11,0,92,0	21,0,48,0	12,0,52,0	10,0,59,0	CG13926
FBgn0086707	2L_18444875	9.08062	-	0,0,116,0	0,0,132,0	0,0,107,0	28,0,60,0	2,0,86,0	7,0,91,0	ncm
FBgn0011335	3L_12117706	9.07805	+	67,0,24,0	50,0,55,0	42,0,37,0	61,0,14,0	60,0,16,0	56,0,8,0	l(3)j2D3
FBgn0039544	3R_27707703	9.06595	+	40,0,6,0	23,0,8,0	22,0,8,0	28,0,1,0	29,0,0,0	18,0,0,0	CG12877
FBgn0036826	3L_18900941	9.06484	-	17,0,62,0	5,0,124,0	4,0,68,0	17,0,56,0	28,0,51,0	23,0,46,0	arx
FBgn0036773	3L_18088770	9.06032	-	2,0,20,0	0,0,22,0	1,0,11,0	7,0,12,0	2,0,3,0	13,0,7,0	CG13698
FBgn0051472	3R_7811238	9.05882	+	28,0,99,0	5,0,159,0	7,0,112,0	37,0,67,0	46,0,69,0	20,0,68,0	sgll
FBgn0010825	3L_8450009	9.05024	+	0,0,39,0	0,0,28,0	0,0,32,0	7,0,24,0	2,0,18,0	6,0,8,0	Gug
FBgn0039810	3R_30936371	9.04897	-	0,0,36,0	0,0,76,0	0,0,55,0	3,0,32,0	7,0,11,0	6,0,26,0	CG15549
FBgn0035176	3L_903364	9.04191	+	145,0,4,0	50,0,51,0	24,0,10,0	228,0,63,0	104,0,27,0	36,0,9,0	CG13905
FBgn0038795	3R_20407688	9.03859	-	432,0,7,0	66,0,4,0	162,0,13,0	140,0,0,0	66,0,0,0	87,0,0,0	CG4335
FBgn0036773	3L_18088769	9.03238	-	2,0,20,0	0,0,22,0	1,0,11,0	7,0,12,0	2,0,3,0	13,0,7,0	CG13698
FBgn0031148	X_21045313	9.01254	+	81,0,4,0	44,0,3,0	55,0,10,0	39,0,0,0	48,0,0,0	51,0,0,0	Cbs
FBgn0039225	3R_24796540	9.0075	+	0,0,26,0	0,0,34,0	0,0,32,0	5,0,14,0	2,0,9,0	7,0,7,0	Ets96B
FBgn0038862	3R_21134289	9.00349	+	5,0,34,0	0,0,33,0	0,0,31,0	16,0,10,0	4,0,4,0	4,0,10,0	Ubpy
FBgn0032457	2L_12761254	8.99284	-	40,0,50,0	92,0,94,0	74,0,93,0	76,0,11,0	23,0,25,0	30,0,45,0	CG15483
FBgn0052407	3L_5923423	8.9877	+	21,0,16,0	0,0,69,0	10,0,53,0	44,0,17,0	37,0,31,0	23,0,20,0	CG32407
FBgn0015576	3R_7511051	8.98753	-	98,0,75,0	42,0,76,0	48,0,90,0	209,0,57,0	74,0,11,0	106,0,61,0	alpha-Est8
FBgn0011205	3L_20384473	8.98613	+	44,0,24,0	37,0,14,0	21,0,18,0	60,0,16,0	59,0,3,0	42,0,3,0	fbl
FBgn0000140	3R_24758007	8.98355	+	36,0,24,0	40,0,9,0	39,0,6,0	30,0,0,0	30,0,0,0	32,0,1,0	asp
FBgn0038854	3R_21099968	8.98329	-	14,0,67,0	2,0,50,0	4,0,47,0	21,0,50,0	25,0,41,0	9,0,31,0	CG7044
FBgn0039712	3R_29861198	8.98167	-	0,0,101,0	0,0,131,0	0,0,119,0	29,0,67,0	17,0,81,0	0,0,102,0	CG15514
FBgn0261792	3R_18983438	8.97776	-	251,0,99,0	328,0,306,0	265,0,193,0	339,0,0,0	293,0,58,0	238,0,70,0	snRNP-U1-C
FBgn0039544	3R_27707780	8.97623	+	27,0,8,0	20,0,11,0	21,0,8,0	24,0,3,0	26,0,0,0	19,0,0,0	CG12877
FBgn0032339	2L_11093050	8.97061	+	0,0,144,0	0,0,104,0	0,0,127,0	32,0,63,0	4,0,75,0	3,0,68,0	CG4705
FBgn0011592	2R_12557365	8.96547	+	0,0,72,0	0,0,46,0	0,0,57,0	38,0,78,0	7,0,45,0	1,0,43,0	fra
FBgn0261238	3R_7101878	8.92218	-	34,0,15,0	7,0,14,0	27,0,23,0	34,0,8,0	28,0,3,0	18,0,2,0	Alh
FBgn0053158	3L_16422156	8.91869	+	13,0,53,0	5,0,38,0	2,0,71,0	16,0,43,0	18,0,25,0	23,0,32,0	CG33158
FBgn0039544	3R_27707728	8.91862	+	37,0,6,0	22,0,7,0	23,0,9,0	28,0,1,0	24,0,0,0	19,0,0,0	CG12877
FBgn0032699	2L_18693012	8.90947	-	0,0,176,0	2,0,135,0	0,0,171,0	36,0,57,0	0,0,61,0	1,0,59,0	CG10383
FBgn0265274	3R_28857322	8.89675	-	210,0,5,0	150,0,7,0	146,0,6,0	173,0,0,0	148,0,0,0	123,0,0,0	Inx3
FBgn0032339	2L_11093074	8.89133	+	0,0,139,0	0,0,115,0	2,0,122,0	30,0,56,0	2,0,72,0	4,0,67,0	CG4705
FBgn0030137	X_9556351	8.89049	-	0,0,52,0	0,0,68,0	1,0,52,0	38,0,4,0	0,0,58,0	0,0,44,0	CG15317
FBgn0035831	3L_7978610	8.88496	-	12,0,9,0	14,0,6,0	23,0,8,0	15,0,0,0	27,0,0,0	15,0,2,0	CG8038
FBgn0036423	3L_14410720	8.84857	+	98,0,28,0	97,0,67,0	85,0,64,0	68,0,19,0	110,0,0,0	91,0,1,0	CG3919
FBgn0044510	3L_24537401	8.80444	+	42,0,3,0	36,0,6,0	26,0,5,0	48,0,0,0	20,0,0,0	23,0,0,0	mRpS5
FBgn0001179	3L_10631412	8.80042	+	52,0,20,0	36,0,23,0	34,0,27,0	56,0,3,0	35,0,12,0	47,0,2,0	hay
FBgn0035567	3L_4688584	8.79114	-	0,0,73,0	0,0,181,0	0,0,182,0	0,0,102,0	13,0,40,0	31,0,43,0	CG7514
FBgn0086367	X_9223215	8.7622	-	61,0,5,0	24,0,4,0	25,0,5,0	26,0,0,0	12,0,0,0	14,0,0,0	t
FBgn0033978	2R_14875860	8.75785	+	152,0,5,0	39,0,2,0	178,0,10,0	143,0,0,0	123,0,0,0	85,0,0,0	Cyp6a23
FBgn0004390	3L_9843973	8.75535	-	13,0,8,0	4,0,9,0	11,0,7,0	6,0,1,0	14,0,0,0	10,0,0,0	RasGAP1
FBgn0038832	3R_20842622	8.75445	+	4,0,18,0	2,0,21,0	0,0,29,0	5,0,3,0	6,0,3,0	3,0,4,0	CG15695
FBgn0083946	3R_25170109	8.73749	-	12,0,47,0	42,0,94,0	24,0,99,0	40,0,43,0	11,0,17,0	23,0,31,0	lobo
FBgn0038471	3R_17041821	8.71532	+	9,0,30,0	2,0,41,0	2,0,43,0	13,0,23,0	17,0,16,0	11,0,23,0	CG5220
FBgn0004387	3R_27552322	8.71328	-	71,0,16,0	63,0,26,0	93,0,14,0	96,0,8,0	82,0,0,0	47,0,3,0	Klp98A
FBgn0051038	3R_29878886	8.70624	+	8,0,36,0	6,0,36,0	7,0,27,0	15,0,18,0	11,0,7,0	7,0,13,0	CG31038
FBgn0052263	3L_3810973	8.69959	-	86,0,40,0	157,0,111,0	144,0,103,0	65,0,62,0	71,0,15,0	84,0,9,0	CG32263
FBgn0016038	X_621611	8.69742	+	88,0,8,0	99,0,4,0	101,0,8,0	110,0,2,0	124,0,0,0	114,0,0,0	mod(r)
FBgn0028484	3L_4111884	8.69297	+	0,0,117,0	0,0,106,0	0,0,102,0	0,0,99,0	19,0,44,0	22,0,43,0	Ack
FBgn0002543	2L_1391400	8.65837	-	23,0,14,0	7,0,4,0	14,0,1,0	36,0,0,0	20,0,0,0	14,0,0,0	lea
FBgn0000543	3L_2264973	8.64975	-	0,0,42,0	0,0,92,0	3,0,72,0	16,0,39,0	4,0,39,0	5,0,39,0	ecd
FBgn0038682	3R_19149488	8.64525	-	4,0,25,0	1,0,42,0	0,0,37,0	5,0,9,0	10,0,26,0	4,0,9,0	CG5835
FBgn0038172	3R_13703166	8.64333	-	0,0,152,0	0,0,155,0	0,0,110,0	0,0,89,0	21,0,71,0	20,0,58,0	Adgf-D
FBgn0035239	3L_1604068	8.63219	+	0,0,115,0	1,0,78,0	0,0,84,0	29,0,25,0	0,0,17,0	0,0,27,0	CG18170
FBgn0035240	3L_1604068	8.63219	+	0,0,115,0	1,0,78,0	0,0,84,0	29,0,25,0	0,0,17,0	0,0,27,0	CG33791
FBgn0010235	3L_12750042	8.6266	-	96,0,31,0	63,0,25,0	39,0,38,0	101,0,17,0	48,0,1,0	41,0,5,0	Klc
FBgn0042134	3L_18673099	8.62597	-	237,0,20,0	212,0,13,0	225,0,18,0	243,0,4,0	161,0,2,0	132,0,5,0	Capr
FBgn0039691	3R_29747270	8.6131	+	0,0,103,0	0,0,126,0	0,0,118,0	33,0,86,0	12,0,61,0	0,0,90,0	IntS11
FBgn0027779	2L_16723497	8.59172	-	109,0,76,0	57,0,51,0	68,0,61,0	133,0,19,0	40,0,25,0	54,0,29,0	VhaSFD
FBgn0261279	3R_22413596	8.56856	+	0,0,220,0	0,0,237,0	0,0,242,0	22,0,140,0	14,0,129,0	0,0,160,0	lqfR
FBgn0262579	3L_8104652	8.5659	+	0,0,77,0	0,0,36,0	0,0,46,0	16,0,39,0	17,0,12,0	1,0,28,0	Ect4
FBgn0264494	2L_1750085	8.56016	+	4,0,21,0	4,0,18,0	6,0,13,0	10,0,10,0	9,0,2,0	5,0,1,0	CG17646
FBgn0011661	X_8880361	8.55317	-	338,0,8,0	181,0,5,0	221,0,6,0	235,0,0,0	145,0,0,0	164,0,0,0	Moe
FBgn0003885	3R_7532721	8.54668	+	14,0,12,0	22,0,19,0	16,0,22,0	42,0,6,0	15,0,6,0	22,0,8,0	alphaTub84D
FBgn0033113	2R_6881800	8.53986	+	567,0,13,0	559,0,10,0	594,0,37,0	589,0,2,0	573,0,7,0	596,0,3,0	Spn42Dc
FBgn0040475	3L_9713214	8.52107	-	87,0,36,0	73,0,59,0	68,0,21,0	86,0,16,0	68,0,15,0	83,0,8,0	SH3PX1
FBgn0039810	3R_30936433	8.51972	-	0,0,35,0	0,0,79,0	0,0,68,0	4,0,39,0	8,0,5,0	8,0,23,0	CG15549
FBgn0038832	3R_20842613	8.51524	+	4,0,30,0	3,0,26,0	0,0,36,0	5,0,7,0	5,0,4,0	3,0,6,0	CG15695
FBgn0016917	3R_20541030	8.51353	-	199,0,544,0	18,0,364,0	36,0,351,0	75,0,372,0	44,0,239,0	75,0,302,0	Stat92E
FBgn0030104	X_9216177	8.50231	+	23,0,39,0	72,0,105,0	66,0,67,0	52,0,5,0	13,0,34,0	20,0,37,0	CG15368
FBgn0032110	2L_9343707	8.50058	+	0,0,100,0	1,0,136,0	0,0,152,0	9,0,55,0	2,0,41,0	2,0,69,0	CG3748
FBgn0039810	3R_30936434	8.49567	-	0,0,35,0	0,0,79,0	0,0,68,0	4,0,39,0	8,0,5,0	8,0,23,0	CG15549
FBgn0031187	X_22465236	8.48751	+	0,0,42,0	7,0,42,0	10,0,50,0	13,0,27,0	17,0,2,0	28,0,0,0	CG14619
FBgn0051251	3R_17684156	8.48575	-	28,0,17,0	46,0,25,0	31,0,20,0	19,0,5,0	36,0,4,0	26,0,4,0	CG31251
FBgn0262721	2L_3694494	8.47275	-	173,0,23,0	65,0,10,0	61,0,8,0	60,0,1,0	11,0,0,0	42,0,0,0	CG43165
FBgn0035244	3L_1618459	8.47173	+	158,0,16,0	183,0,5,0	182,0,13,0	160,0,0,0	94,0,2,0	97,0,0,0	ABCB7
FBgn0053230	3L_1618459	8.47173	+	158,0,16,0	183,0,5,0	182,0,13,0	160,0,0,0	94,0,2,0	97,0,0,0	CG33230
FBgn0026869	4_546211	8.4655	-	40,0,3,0	26,0,8,0	19,0,3,0	45,0,0,0	24,0,0,0	32,0,0,0	Thd1
FBgn0039563	3R_27952839	8.44365	-	47,0,9,0	65,0,41,0	72,0,20,0	39,0,4,0	60,0,0,0	48,0,3,0	CG4951
FBgn0039727	3R_29945716	8.43439	+	25,0,58,0	19,0,54,0	23,0,62,0	36,0,30,0	18,0,10,0	10,0,22,0	CG15523
FBgn0038860	3R_21131465	8.43091	+	5,0,18,0	0,0,14,0	1,0,35,0	14,0,14,0	7,0,2,0	6,0,11,0	Ice2
FBgn0035336	3L_2375011	8.42106	+	0,0,18,0	0,0,22,0	2,0,28,0	13,0,9,0	1,0,7,0	5,0,8,0	CG9004
FBgn0032859	2L_20417580	8.41125	+	379,0,45,0	398,0,36,0	389,0,75,0	318,0,23,0	255,0,5,0	333,0,20,0	Arpc2
FBgn0264495	3R_6445640	8.40785	+	41,0,27,0	23,0,19,0	30,0,40,0	26,0,9,0	26,0,1,0	24,0,9,0	gpp
FBgn0032338	2L_11088402	8.40748	+	0,0,172,0	0,0,164,0	0,0,148,0	50,0,72,0	0,0,69,0	4,0,81,0	CG16854
FBgn0000140	3R_24755169	8.39436	+	0,0,23,0	0,0,13,0	0,0,13,0	4,0,19,0	4,0,2,0	6,0,7,0	asp
FBgn0028899	2L_16332513	8.39007	-	12,0,20,0	29,0,23,0	27,0,28,0	34,0,0,0	6,0,1,0	4,0,7,0	CG31817
FBgn0035951	3L_8986863	8.38359	+	0,0,100,0	0,0,113,0	0,0,116,0	0,0,75,0	21,0,63,0	18,0,51,0	CG5068
FBgn0038860	3R_21132275	8.3767	+	3,0,19,0	0,0,30,0	3,0,19,0	12,0,14,0	5,0,8,0	4,0,6,0	Ice2
FBgn0052264	3L_3767224	8.35278	-	0,0,56,0	0,0,60,0	2,0,68,0	0,0,34,0	22,0,19,0	22,0,25,0	CG32264
FBgn0030336	X_11815466	8.33427	-	154,0,25,0	86,0,9,0	89,0,17,0	175,0,13,0	136,0,6,0	115,0,4,0	CG1578
FBgn0035799	3L_7584361	8.33373	+	34,0,18,0	41,0,15,0	34,0,19,0	26,0,1,0	22,0,8,0	32,0,0,0	CG14838
FBgn0052758	X_5737229	8.3275	-	5,0,34,0	4,0,15,0	5,0,19,0	18,0,21,0	12,0,14,0	16,0,2,0	CG32758
FBgn0265448	3L_9744037	8.32682	+	8,0,16,0	7,0,52,0	7,0,70,0	12,0,5,0	11,0,17,0	9,0,11,0	CR44348
FBgn0083946	3R_25170112	8.30914	-	11,0,47,0	42,0,94,0	24,0,97,0	40,0,43,0	11,0,17,0	21,0,31,0	lobo
FBgn0027561	2R_9127648	8.30721	-	140,0,135,0	150,0,102,0	158,0,132,0	179,0,34,0	112,0,64,0	115,0,111,0	CG18659
FBgn0035766	3L_7335715	8.30587	-	18,0,20,0	32,0,34,0	21,0,20,0	34,0,9,0	18,0,7,0	16,0,6,0	eco
FBgn0039565	3R_27957433	8.2858	-	9,0,7,0	22,0,5,0	19,0,2,0	13,0,0,0	12,0,0,0	5,0,0,0	CG4884
FBgn0259990	3R_27957433	8.2858	-	9,0,7,0	22,0,5,0	19,0,2,0	13,0,0,0	12,0,0,0	5,0,0,0	CG42487
FBgn0002909	3L_7332487	8.28358	+	68,0,13,0	21,0,14,0	44,0,18,0	39,0,0,0	23,0,2,0	33,0,3,0	mus312
FBgn0259203	3L_7332487	8.28358	+	68,0,13,0	21,0,14,0	44,0,18,0	39,0,0,0	23,0,2,0	33,0,3,0	CG42307
FBgn0051784	2L_17124684	8.28094	-	0,0,137,0	0,0,274,0	0,0,232,0	30,0,68,0	2,0,63,0	3,0,96,0	CG31784
FBgn0035980	3L_9364486	8.27518	+	0,0,70,0	0,0,79,0	0,0,83,0	0,0,84,0	18,0,49,0	17,0,55,0	CG4447
FBgn0035880	3L_8353872	8.27332	-	0,0,4,0	0,0,8,0	0,0,7,0	5,0,3,0	2,0,3,0	3,0,2,0	CG17352
FBgn0026751	X_5332100	8.26737	+	36,0,64,0	4,0,95,0	34,0,64,0	35,0,17,0	26,0,30,0	44,0,25,0	XRCC1
FBgn0005536	3L_16068333	8.2647	+	15,0,50,0	1,0,39,0	1,0,50,0	25,0,24,0	12,0,18,0	6,0,15,0	Mbs
FBgn0037569	3R_8308554	8.23904	-	25,0,61,0	1,0,92,0	0,0,92,0	16,0,45,0	13,0,53,0	8,0,29,0	tex
FBgn0036053	3L_9861632	8.22284	-	132,0,42,0	80,0,42,0	83,0,35,0	117,0,13,0	74,0,25,0	76,0,5,0	iPLA2-VIA
FBgn0263616	3L_15437290	8.22137	+	4,0,11,0	28,0,27,0	29,0,18,0	28,0,3,0	16,0,2,0	13,0,6,0	CR43625
FBgn0033775	2R_12841051	8.19704	-	17,0,77,0	4,0,24,0	14,0,33,0	28,0,13,0	10,0,20,0	14,0,13,0	Cyp9h1
FBgn0036663	3L_16799719	8.18263	-	298,0,35,0	165,0,16,0	94,0,27,0	255,0,12,0	117,0,4,0	104,0,7,0	CG9674
FBgn0266696	3L_2445324	8.17834	+	0,0,108,0	0,0,106,0	1,0,179,0	0,0,118,0	7,0,46,0	14,0,61,0	CG45186
FBgn0031263	2L_559695	8.17749	+	231,0,2,0	280,0,7,0	334,0,10,0	201,0,0,0	181,0,0,0	193,0,0,0	CG2789
FBgn0032313	2L_10901386	8.17587	-	0,0,190,0	0,0,303,0	0,0,246,0	31,0,99,0	0,0,85,0	8,0,130,0	CG14070
FBgn0259935	3L_7431011	8.1639	+	4,0,0,0	12,0,9,0	14,0,6,0	16,0,0,0	5,0,0,0	11,0,0,0	CG42458
FBgn0039590	3R_28609544	8.14982	-	12,0,35,0	5,0,33,0	9,0,32,0	8,0,15,0	8,0,5,0	16,0,11,0	CG10011
FBgn0031038	X_19613048	8.14313	+	11,0,25,0	22,0,22,0	31,0,23,0	22,0,6,0	32,0,5,0	24,0,12,0	Tyler
FBgn0031039	X_19613048	8.14313	+	11,0,25,0	22,0,22,0	31,0,23,0	22,0,6,0	32,0,5,0	24,0,12,0	Shawn
FBgn0259984	2L_13635794	8.13858	+	2,0,82,0	0,0,45,0	0,0,41,0	36,0,44,0	5,0,34,0	2,0,32,0	kuz
FBgn0053318	2L_20924193	8.13228	+	63,0,46,0	144,0,87,0	137,0,66,0	203,0,48,0	51,0,17,0	72,0,32,0	CR33318
FBgn0052039	3L_9359554	8.09317	+	54,0,63,0	70,0,104,0	61,0,53,0	82,0,18,0	58,0,44,0	53,0,32,0	CG32039
FBgn0020493	3R_17069673	8.09258	+	9,0,35,0	0,0,24,0	2,0,22,0	19,0,32,0	10,0,12,0	5,0,10,0	Dad
FBgn0038854	3R_21100553	8.0891	-	14,0,53,0	3,0,44,0	7,0,50,0	35,0,54,0	15,0,25,0	10,0,34,0	CG7044
FBgn0001254	3L_3512038	8.08784	-	3,0,14,0	8,0,11,0	10,0,13,0	205,0,3,0	200,0,15,0	75,0,61,0	ImpE2
FBgn0037816	3R_10415405	8.07672	-	8,0,5,0	9,0,7,0	19,0,4,0	6,0,0,0	26,0,1,0	17,0,0,0	CG6345
FBgn0033438	2R_9611562	8.07024	-	48,0,80,0	6,0,14,0	15,0,19,0	38,0,3,0	14,0,9,0	10,0,12,0	Mmp2
FBgn0032167	2L_9942752	8.06641	-	0,0,143,0	0,0,77,0	0,0,134,0	29,0,84,0	0,0,58,0	10,0,56,0	CG5853
FBgn0039210	3R_24584973	8.04308	-	20,0,5,0	18,0,3,0	14,0,4,0	29,0,0,0	19,0,0,0	17,0,0,0	CG13625
FBgn0035439	3L_3330101	8.03436	+	68,0,7,0	21,0,5,0	15,0,1,0	22,0,0,0	7,0,0,0	6,0,0,0	CG14961
FBgn0265102	3L_8409337	8.02928	-	0,0,44,0	0,0,32,0	0,0,31,0	10,0,9,0	4,0,4,0	2,0,14,0	Oseg1
FBgn0038478	3R_17090259	8.02796	+	22,0,75,0	10,0,81,0	5,0,91,0	31,0,37,0	12,0,22,0	13,0,35,0	cal1
FBgn0039689	3R_29736973	8.02506	+	2,0,41,0	0,0,73,0	0,0,37,0	13,0,24,0	3,0,7,0	0,0,10,0	CG7598
FBgn0011569	3L_10266349	8.02027	-	34,0,45,0	43,0,54,0	35,0,62,0	20,0,23,0	25,0,12,0	36,0,10,0	can
FBgn0038172	3R_13704525	8.01338	-	324,0,62,0	222,0,84,0	192,0,85,0	209,0,35,0	172,0,33,0	205,0,28,0	Adgf-D
FBgn0004390	3L_9843353	8.0133	-	11,0,1,0	7,0,6,0	8,0,9,0	15,0,0,0	9,0,0,0	5,0,0,0	RasGAP1
FBgn0261618	3R_28321390	8.01131	-	79,0,26,0	32,0,24,0	65,0,16,0	70,0,12,0	49,0,0,0	59,0,3,0	larp
FBgn0036746	3L_17664301	8.00845	-	7,0,21,0	7,0,13,0	15,0,17,0	22,0,9,0	13,0,7,0	16,0,7,0	Crtc
FBgn0041164	3L_3464345	7.99613	+	38,0,27,0	21,0,29,0	35,0,26,0	51,0,4,0	20,0,11,0	37,0,10,0	armi
FBgn0035294	3L_1941592	7.9517	+	29,0,76,0	12,0,101,0	21,0,74,0	32,0,54,0	21,0,43,0	47,0,75,0	Mfap1
FBgn0032699	2L_18691551	7.94854	-	0,0,134,0	0,0,123,0	0,0,129,0	41,0,64,0	2,0,59,0	1,0,57,0	CG10383
FBgn0035800	3L_7590984	7.94276	-	3,0,34,0	0,0,41,0	0,0,40,0	16,0,15,0	2,0,9,0	3,0,12,0	CG7716
FBgn0033194	2R_7575855	7.93708	+	0,0,109,0	0,0,69,0	0,0,66,0	21,0,41,0	1,0,50,0	6,0,55,0	Vps13
FBgn0052479	3L_889527	7.92509	+	52,0,65,0	51,0,53,0	59,0,73,0	44,0,41,0	51,0,23,0	46,0,18,0	CG32479
FBgn0051323	3R_26183916	7.91523	+	23,0,10,0	8,0,0,0	8,0,6,0	11,0,0,0	13,0,0,0	19,0,0,0	CG31323
FBgn0262732	3L_16574688	7.89803	+	273,0,8,0	276,0,7,0	248,0,17,0	234,0,3,0	173,0,0,0	195,0,0,0	mbf1
FBgn0264561	3L_21507473	7.88462	-	200,0,10,0	114,0,3,0	125,0,3,0	182,0,0,0	117,0,0,0	95,0,0,0	Glg1
FBgn0030733	X_16286361	7.87994	+	226,0,7,0	289,0,9,0	269,0,13,0	241,0,2,0	236,0,2,0	247,0,0,0	CG3560
FBgn0038470	3R_17038214	7.86929	-	12,0,27,0	3,0,36,0	1,0,39,0	17,0,9,0	10,0,13,0	8,0,9,0	CG18213
FBgn0039528	3R_27600386	7.85887	-	23,0,12,0	12,0,5,0	20,0,4,0	34,0,0,0	28,0,0,0	21,0,3,0	dsd
FBgn0266973	3L_3245118	7.85417	+	8,0,18,0	10,0,18,0	23,0,16,0	24,0,15,0	47,0,10,0	32,0,7,0	CR45424
FBgn0267795	3L_14053275	7.84771	+	39,0,10,0	43,0,2,0	37,0,3,0	29,0,0,0	21,0,0,0	30,0,0,0	CG32138
FBgn0015269	3R_25991101	7.84272	+	57,0,7,0	31,0,7,0	44,0,21,0	35,0,2,0	26,0,0,0	38,0,0,0	Nf1
FBgn0259163	3L_9739170	7.83692	-	32,0,22,0	50,0,31,0	48,0,68,0	36,0,4,0	18,0,9,0	36,0,0,0	CG42268
FBgn0036266	3L_12205436	7.81887	-	35,0,10,0	66,0,27,0	35,0,27,0	31,0,4,0	29,0,4,0	38,0,5,0	CG5626
FBgn0001612	X_13742400	7.81555	-	11,0,22,0	17,0,5,0	10,0,11,0	22,0,3,0	13,0,0,0	17,0,0,0	Grip91
FBgn0264706	3R_21216820	7.81438	+	3,0,14,0	2,0,31,0	1,0,31,0	8,0,13,0	5,0,6,0	4,0,10,0	CR43975
FBgn0035722	3L_6958089	7.80524	-	28,0,15,0	24,0,25,0	18,0,21,0	31,0,3,0	14,0,5,0	24,0,8,0	CG10075
FBgn0028647	3R_25335607	7.79223	+	2,0,13,0	0,0,8,0	3,0,12,0	6,0,3,0	9,0,3,0	3,0,5,0	CG11902
FBgn0031377	2L_1977687	7.78986	-	6,0,10,0	7,0,4,0	11,0,6,0	9,0,0,0	9,0,0,0	8,0,1,0	CG15356
FBgn0032590	2L_16609817	7.78695	+	182,0,47,0	184,0,77,0	211,0,72,0	214,0,8,0	47,0,20,0	113,0,41,0	CG4631
FBgn0038429	3R_16443345	7.77215	+	65,0,4,0	69,0,6,0	83,0,4,0	55,0,0,0	41,0,0,0	50,0,0,0	CG14882
FBgn0026713	X_14202364	7.7475	+	16,0,20,0	22,0,3,0	22,0,11,0	20,0,1,0	22,0,0,0	20,0,0,0	l(1)G0007
FBgn0035763	3L_7326465	7.73262	-	62,0,31,0	14,0,24,0	22,0,11,0	42,0,9,0	12,0,0,0	26,0,4,0	CG8602
FBgn0261671	2L_16915430	7.7312	+	116,0,109,0	60,0,52,0	56,0,70,0	192,0,46,0	114,0,80,0	64,0,52,0	tweek
FBgn0023458	X_6249301	7.72807	-	0,0,18,0	0,0,11,0	1,0,16,0	11,0,2,0	4,0,11,0	4,0,6,0	Rbcn-3A
FBgn0037462	3R_6631093	7.71584	+	8,0,4,0	14,0,19,0	21,0,15,0	15,0,0,0	7,0,2,0	9,0,1,0	sunz
FBgn0027375	3L_14631971	7.71242	-	16,0,3,0	13,0,7,0	17,0,14,0	31,0,2,0	16,0,0,0	19,0,2,0	RecQ5
FBgn0039227	3R_24804926	7.7083	-	0,0,10,0	0,0,9,0	0,0,12,0	9,0,5,0	2,0,2,0	1,0,3,0	polybromo
FBgn0035416	3L_3209984	7.70801	+	44,0,21,0	36,0,20,0	40,0,24,0	43,0,12,0	45,0,6,0	40,0,7,0	gry
FBgn0050048	2R_12398397	7.70416	+	34,0,30,0	36,0,23,0	45,0,48,0	29,0,9,0	13,0,2,0	21,0,7,0	CG30048
FBgn0051288	3R_25298127	7.66431	-	12,0,61,0	8,0,16,0	6,0,26,0	14,0,8,0	16,0,20,0	6,0,9,0	CG31288
FBgn0027348	2L_14013806	7.66429	+	26,0,18,0	13,0,5,0	7,0,27,0	19,0,3,0	39,0,6,0	16,0,0,0	bgm
FBgn0265003	2R_6811132	7.6367	+	235,0,7,0	199,0,7,0	223,0,3,0	196,0,0,0	113,0,0,0	146,0,0,0	koi
FBgn0264266	2L_9848456	7.63529	+	21,0,24,0	39,0,45,0	29,0,49,0	36,0,3,0	19,0,13,0	19,0,19,0	CR43766
FBgn0039756	3R_30196881	7.62535	-	4,0,14,0	12,0,20,0	18,0,12,0	17,0,3,0	17,0,0,0	6,0,3,0	CG9743
FBgn0038893	3R_21662933	7.62471	-	23,0,20,0	24,0,20,0	25,0,16,0	35,0,1,0	20,0,6,0	22,0,9,0	CG6353
FBgn0004910	3L_3933451	7.61783	-	46,0,5,0	41,0,5,0	70,0,3,0	40,0,0,0	26,0,0,0	22,0,0,0	Eip63F-1
FBgn0031187	X_22468569	7.60499	+	6,0,169,0	21,0,180,0	72,0,155,0	61,0,103,0	84,0,14,0	128,0,0,0	CG14619
FBgn0032694	2L_18617328	7.60166	+	0,0,53,0	0,0,31,0	0,0,79,0	27,0,68,0	8,0,37,0	0,0,39,0	MESR3
FBgn0266377	2R_23678228	7.59692	+	0,0,63,0	0,0,66,0	0,0,57,0	7,0,76,0	12,0,71,0	0,0,52,0	Pde8
FBgn0033366	2R_9039755	7.57413	-	73,0,55,0	60,0,38,0	47,0,40,0	69,0,16,0	39,0,16,0	56,0,26,0	Ance-4
FBgn0038172	3R_13704342	7.55463	-	138,0,329,0	19,0,361,0	9,0,267,0	91,0,163,0	136,0,119,0	75,0,175,0	Adgf-D
FBgn0038860	3R_21131138	7.54188	+	0,0,15,0	0,0,20,0	1,0,19,0	10,0,6,0	5,0,7,0	1,0,9,0	Ice2
FBgn0028494	2R_17707901	7.53959	-	10,0,7,0	8,0,16,0	3,0,11,0	13,0,4,0	12,0,2,0	5,0,1,0	CG6424
FBgn0035239	3L_1604647	7.52781	+	0,0,75,0	0,0,37,0	2,0,72,0	42,0,17,0	0,0,18,0	0,0,31,0	CG18170
FBgn0035240	3L_1604647	7.52781	+	0,0,75,0	0,0,37,0	2,0,72,0	42,0,17,0	0,0,18,0	0,0,31,0	CG33791
FBgn0001301	2L_18133820	7.52577	-	31,0,28,0	27,0,27,0	27,0,26,0	57,0,6,0	23,0,7,0	21,0,19,0	kel
FBgn0035770	3L_7360066	7.51444	-	268,0,5,0	265,0,2,0	214,0,15,0	115,0,0,0	76,0,0,0	119,0,0,0	pst
FBgn0011207	2L_9701476	7.51248	+	107,0,95,0	140,0,97,0	115,0,105,0	138,0,31,0	80,0,44,0	82,0,70,0	pelo
FBgn0036828	3L_18908341	7.48158	+	26,0,6,0	22,0,19,0	20,0,28,0	27,0,4,0	32,0,0,0	22,0,2,0	CG6841
FBgn0033447	2R_9823422	7.47951	-	36,0,26,0	37,0,22,0	36,0,40,0	46,0,0,0	32,0,33,0	29,0,16,0	dila
FBgn0037855	3R_10892129	7.47824	-	23,0,7,0	12,0,10,0	15,0,15,0	25,0,2,0	29,0,2,0	20,0,5,0	CG6621
FBgn0020236	2R_16000247	7.47586	-	90,0,8,0	42,0,5,0	49,0,7,0	41,0,1,0	94,0,1,0	45,0,0,0	ATPCL
FBgn0000099	2R_5717341	7.45804	-	35,0,44,0	38,0,42,0	22,0,55,0	58,0,7,0	24,0,11,0	31,0,29,0	ap
FBgn0020443	2L_12434600	7.4527	+	299,0,17,0	261,0,6,0	261,0,17,0	352,0,6,0	160,0,1,0	222,0,2,0	Elf
FBgn0032694	2L_18617293	7.44457	+	0,0,39,0	0,0,20,0	0,0,53,0	23,0,45,0	9,0,22,0	0,0,25,0	MESR3
FBgn0052412	3L_5902345	7.44319	-	9,0,44,0	0,0,79,0	3,0,50,0	15,0,48,0	13,0,68,0	17,0,45,0	QC
FBgn0036813	3L_18748723	7.43693	+	68,0,26,0	75,0,14,0	69,0,11,0	84,0,8,0	81,0,6,0	74,0,5,0	Atg3
FBgn0032110	2L_9344112	7.43584	+	0,0,71,0	0,0,170,0	2,0,129,0	18,0,33,0	0,0,48,0	0,0,71,0	CG3748
FBgn0032131	2L_9591439	7.43454	+	21,0,21,0	38,0,39,0	30,0,40,0	23,0,2,0	8,0,7,0	27,0,13,0	CG3841
FBgn0003719	3R_24752561	7.43078	+	7,0,4,0	5,0,4,0	9,0,2,0	19,0,0,0	10,0,0,0	6,0,0,0	tld
FBgn0031043	X_19623019	7.42178	-	24,0,3,0	32,0,6,0	45,0,3,0	38,0,0,0	26,0,0,0	27,0,0,0	NAA20
FBgn0263025	3R_27696100	7.42099	+	19,0,2,0	20,0,14,0	26,0,10,0	16,0,0,0	23,0,0,0	26,0,2,0	CG43320
FBgn0004509	3R_25472864	7.41956	-	184,0,6,0	99,0,7,0	129,0,2,0	182,0,0,0	91,0,0,0	89,0,0,0	Fur1
FBgn0030974	X_18890478	7.40255	-	41,0,9,0	36,0,8,0	23,0,8,0	33,0,0,0	34,0,2,0	22,0,1,0	CG7358
FBgn0011202	2L_20758293	7.40251	+	0,0,78,0	0,0,46,0	0,0,46,0	19,0,44,0	1,0,27,0	3,0,25,0	dia
FBgn0016685	3R_30010195	7.40205	+	218,0,40,0	242,0,109,0	248,0,84,0	230,0,0,0	216,0,18,0	171,0,42,0	Nlp
FBgn0033777	2R_12849625	7.39773	-	115,0,85,0	105,0,69,0	103,0,71,0	136,0,25,0	43,0,46,0	72,0,43,0	CG17574
FBgn0033686	2R_12151708	7.39371	+	0,0,140,0	0,0,203,0	0,0,181,0	17,0,90,0	0,0,71,0	8,0,96,0	Hen1
FBgn0035282	3L_1854756	7.39351	-	0,0,7,0	0,0,15,0	0,0,6,0	8,0,15,0	2,0,16,0	2,0,14,0	CNMa
FBgn0015037	2R_9242005	7.37482	+	79,0,27,0	90,0,36,0	102,0,48,0	198,0,14,0	50,0,45,0	66,0,16,0	Cyp4p1
FBgn0037552	3R_8219281	7.366	+	32,0,112,0	11,0,133,0	8,0,135,0	30,0,107,0	32,0,51,0	20,0,49,0	CG7800
FBgn0039594	3R_28679459	7.34173	+	5,0,20,0	3,0,34,0	11,0,21,0	8,0,8,0	7,0,1,0	5,0,2,0	CG9990
FBgn0086443	2L_19131921	7.33275	-	169,0,14,0	123,0,11,0	134,0,11,0	143,0,5,0	139,0,2,0	133,0,2,0	Aats-asn
FBgn0263593	2R_8143055	7.3287	-	290,0,256,0	104,0,79,0	100,0,81,0	182,0,52,0	64,0,62,0	50,0,52,0	Lpin
FBgn0039566	3R_27966579	7.32735	+	28,0,2,0	15,0,24,0	23,0,2,0	23,0,0,0	30,0,0,0	28,0,0,0	CG4849
FBgn0051211	3R_11951579	7.32578	+	8,0,43,0	1,0,18,0	2,0,28,0	8,0,17,0	3,0,6,0	8,0,7,0	CG31211
FBgn0266917	3R_17001119	7.31944	-	31,0,92,0	7,0,91,0	6,0,95,0	35,0,60,0	34,0,47,0	17,0,59,0	CG16941
FBgn0032632	2L_17291199	7.30962	-	18,0,35,0	43,0,53,0	41,0,43,0	38,0,3,0	6,0,9,0	15,0,17,0	CG6380
FBgn0003475	2L_20312190	7.30552	+	0,0,117,0	0,0,158,0	0,0,219,0	42,0,79,0	0,0,56,0	2,0,55,0	spir
FBgn0015569	3R_7487515	7.29961	-	9,0,38,0	8,0,53,0	0,0,68,0	10,0,27,0	17,0,19,0	7,0,10,0	alpha-Est10
FBgn0037817	3R_10435481	7.29862	+	95,0,233,0	11,0,196,0	8,0,155,0	70,0,113,0	106,0,106,0	46,0,123,0	Cyp12e1
FBgn0023479	3L_9076797	7.29842	+	5,0,13,0	1,0,7,0	1,0,10,0	5,0,6,0	11,0,6,0	10,0,5,0	Tequila
FBgn0266701	3R_30664821	7.2959	+	1,0,7,0	11,0,10,0	7,0,12,0	10,0,6,0	12,0,2,0	19,0,2,0	CR45191
FBgn0003268	3R_31586628	7.29456	+	19,0,7,0	12,0,0,0	14,0,9,0	12,0,0,0	15,0,0,0	15,0,0,0	rod
FBgn0011692	3L_4243100	7.28008	+	0,0,23,0	0,0,38,0	0,0,44,0	0,0,13,0	11,0,19,0	10,0,12,0	pav
FBgn0264560	2R_12331667	7.27597	+	70,0,66,0	83,0,61,0	98,0,83,0	116,0,24,0	28,0,41,0	47,0,51,0	garz
FBgn0025335	2R_23863431	7.25308	-	0,0,102,0	0,0,98,0	0,0,88,0	8,0,61,0	8,0,70,0	0,0,61,0	CG4585
FBgn0260722	3R_9548579	7.25088	-	110,0,45,0	66,0,60,0	73,0,40,0	125,0,47,0	107,0,27,0	84,0,21,0	CR42549
FBgn0015576	3R_7515382	7.24247	-	139,0,8,0	67,0,1,0	90,0,10,0	201,0,2,0	50,0,0,0	83,0,0,0	alpha-Est8
FBgn0265812	2L_15822513	7.23357	-	18,0,60,0	52,0,186,0	59,0,147,0	46,0,33,0	15,0,64,0	36,0,52,0	CR44601
FBgn0036847	3L_19095223	7.23142	-	51,0,4,0	55,0,6,0	57,0,9,0	76,0,2,0	74,0,0,0	50,0,1,0	CG11577
FBgn0086906	3L_2098124	7.22401	-	30,0,11,0	17,0,0,0	14,0,5,0	13,0,0,0	5,0,0,0	6,0,0,0	sls
FBgn0035799	3L_7585525	7.22321	+	46,0,24,0	46,0,44,0	28,0,32,0	40,0,5,0	11,0,9,0	33,0,4,0	CG14838
FBgn0259143	X_12464226	7.2178	+	7,0,19,0	2,0,6,0	10,0,9,0	18,0,7,0	5,0,2,0	8,0,0,0	CG42258
FBgn0015828	3L_11682529	7.21769	+	0,0,151,0	0,0,155,0	2,0,156,0	0,0,108,0	6,0,100,0	21,0,94,0	TfIIEalpha
FBgn0037664	3R_9248207	7.21756	+	29,0,93,0	17,0,130,0	2,0,158,0	26,0,43,0	15,0,34,0	15,0,52,0	CG8420
FBgn0035725	3L_6968221	7.18832	-	36,0,19,0	55,0,30,0	55,0,25,0	21,0,19,0	56,0,4,0	48,0,5,0	Mis12
FBgn0265169	3R_17127414	7.18774	-	7,0,27,0	6,0,62,0	0,0,73,0	24,0,22,0	4,0,8,0	7,0,17,0	CR44238
FBgn0004387	3R_27547855	7.1817	-	21,0,4,0	10,0,7,0	19,0,6,0	30,0,1,0	23,0,0,0	21,0,2,0	Klp98A
FBgn0039732	3R_29997628	7.18168	-	0,0,57,0	0,0,120,0	0,0,89,0	20,0,60,0	8,0,21,0	0,0,43,0	CG15525
FBgn0038854	3R_21100280	7.16896	-	13,0,51,0	2,0,54,0	10,0,65,0	18,0,58,0	26,0,33,0	13,0,30,0	CG7044
FBgn0040206	3R_32049297	7.16832	-	27,0,65,0	3,0,102,0	8,0,92,0	49,0,33,0	21,0,45,0	35,0,49,0	krz
FBgn0028474	X_5668612	7.1564	+	4,0,32,0	1,0,22,0	7,0,14,0	22,0,7,0	9,0,15,0	18,0,4,0	CG4119
FBgn0262740	X_11437379	7.15417	-	0,0,74,0	3,0,58,0	3,0,77,0	25,0,14,0	2,0,33,0	0,0,47,0	Evi5
FBgn0039241	3R_24879147	7.13657	+	65,0,48,0	48,0,23,0	36,0,11,0	95,0,0,0	58,0,8,0	30,0,23,0	CG11089
FBgn0051739	2L_16827620	7.13451	+	43,0,62,0	55,0,58,0	53,0,51,0	61,0,9,0	30,0,42,0	18,0,20,0	CG31739
FBgn0032247	2L_10429153	7.12895	+	0,0,100,0	0,0,90,0	0,0,89,0	34,0,35,0	1,0,51,0	0,0,51,0	CG5188
FBgn0032618	2L_16879620	7.1245	+	21,0,37,0	14,0,80,0	6,0,67,0	25,0,15,0	14,0,22,0	24,0,33,0	CG31743
FBgn0085342	2L_16879620	7.1245	+	21,0,37,0	14,0,80,0	6,0,67,0	25,0,15,0	14,0,22,0	24,0,33,0	CG34313
FBgn0032694	2L_18617363	7.11799	+	0,0,58,0	1,0,41,0	0,0,81,0	30,0,74,0	10,0,40,0	0,0,38,0	MESR3
FBgn0261617	X_9671688	7.11763	-	0,0,64,0	0,0,30,0	1,0,39,0	46,0,14,0	0,0,32,0	0,0,28,0	nej
FBgn0003016	2L_14604159	7.11148	-	12,0,25,0	9,0,24,0	6,0,14,0	22,0,13,0	15,0,11,0	11,0,10,0	osp
FBgn0261553	3L_11226636	7.10788	+	0,0,71,0	0,0,60,0	0,0,77,0	0,0,84,0	8,0,50,0	15,0,53,0	CG42671
FBgn0038854	3R_21101515	7.0937	-	21,0,83,0	3,0,63,0	3,0,61,0	51,0,67,0	35,0,27,0	14,0,50,0	CG7044
FBgn0046685	3R_24628026	7.08692	-	26,0,59,0	15,0,96,0	31,0,67,0	26,0,44,0	30,0,36,0	36,0,40,0	Wsck
FBgn0035767	3L_7342570	7.06881	-	18,0,8,0	22,0,16,0	21,0,22,0	23,0,8,0	21,0,0,0	16,0,3,0	CG8596
FBgn0261850	2R_21171360	7.06677	+	34,0,38,0	20,0,54,0	22,0,39,0	32,0,25,0	34,0,28,0	23,0,14,0	Xpd
FBgn0267408	3R_15537247	7.06243	-	193,0,11,0	70,0,0,0	84,0,4,0	69,0,0,0	30,0,0,0	44,0,0,0	AOX1
FBgn0052521	X_21208862	7.06108	-	45,0,35,0	25,0,14,0	35,0,11,0	37,0,14,0	31,0,1,0	27,0,0,0	CG32521
FBgn0052226	3L_20299934	7.03058	-	1,0,25,0	4,0,31,0	2,0,28,0	7,0,18,0	7,0,12,0	4,0,8,0	Pex23
FBgn0027518	3R_29743572	7.02802	-	0,0,52,0	0,0,29,0	0,0,22,0	10,0,48,0	4,0,24,0	0,0,26,0	CG7609
FBgn0002909	3L_7330450	7.01939	+	29,0,12,0	21,0,21,0	27,0,21,0	36,0,7,0	14,0,5,0	19,0,2,0	mus312
FBgn0259203	3L_7330450	7.01939	+	29,0,12,0	21,0,21,0	27,0,21,0	36,0,7,0	14,0,5,0	19,0,2,0	CG42307
FBgn0035799	3L_7585456	7.01688	+	52,0,27,0	46,0,31,0	28,0,33,0	42,0,4,0	5,0,6,0	39,0,5,0	CG14838
FBgn0016070	3L_8993181	7.01229	-	0,0,108,0	0,0,106,0	0,0,99,0	0,0,72,0	15,0,30,0	7,0,58,0	smg
FBgn0036770	3L_17900358	7.01093	-	43,0,9,0	13,0,8,0	23,0,9,0	35,0,4,0	47,0,0,0	24,0,3,0	Prestin
FBgn0027375	3L_14631991	6.99613	-	15,0,3,0	9,0,6,0	13,0,14,0	27,0,2,0	14,0,0,0	15,0,2,0	RecQ5
FBgn0000273	2L_9684558	6.99345	-	24,0,53,0	29,0,53,0	31,0,36,0	64,0,9,0	22,0,24,0	12,0,27,0	Pka-C1
FBgn0032350	2L_11153295	6.99134	-	0,0,8,0	0,0,13,0	0,0,8,0	13,0,20,0	2,0,5,0	0,0,5,0	CG6287
FBgn0040475	3L_9712146	6.98916	-	118,0,28,0	112,0,83,0	71,0,57,0	105,0,28,0	115,0,20,0	104,0,8,0	SH3PX1
FBgn0262872	2L_7046489	6.98418	+	13,0,29,0	13,0,38,0	18,0,21,0	16,0,7,0	2,0,4,0	18,0,8,0	milt
FBgn0039827	3R_31197049	6.97797	+	263,0,85,0	257,0,29,0	186,0,50,0	221,0,69,0	167,0,0,0	188,0,0,0	CG1544
FBgn0035888	3L_8400406	6.96014	+	0,0,35,0	0,0,42,0	0,0,34,0	8,0,7,0	3,0,8,0	2,0,18,0	CG7120
FBgn0034671	2R_21954491	6.95593	-	0,0,103,0	0,0,299,0	3,0,216,0	3,0,81,0	20,0,96,0	0,0,92,0	CG13494
FBgn0262160	2L_13027984	6.95202	-	73,0,62,0	33,0,23,0	52,0,42,0	123,0,29,0	51,0,15,0	37,0,30,0	CG9932
FBgn0011739	3R_30800428	6.95108	-	0,0,32,0	0,0,18,0	0,0,21,0	10,0,17,0	0,0,6,0	3,0,9,0	wts
FBgn0261673	2R_12661376	6.94483	-	95,0,78,0	65,0,89,0	84,0,97,0	80,0,16,0	30,0,25,0	27,0,27,0	nemy
FBgn0027279	X_22495836	6.94102	+	7,0,122,0	8,0,67,0	23,0,32,0	46,0,39,0	39,0,7,0	39,0,0,0	l(1)G0196
FBgn0039566	3R_27965791	6.9268	+	38,0,9,0	50,0,20,0	41,0,13,0	40,0,5,0	70,0,0,0	39,0,8,0	CG4849
FBgn0035356	3L_2601031	6.92246	+	62,0,161,0	35,0,359,0	92,0,254,0	51,0,119,0	61,0,115,0	82,0,103,0	CG16986
FBgn0266719	3R_25057082	6.92073	+	13,0,13,0	5,0,0,0	13,0,4,0	22,0,0,0	6,0,0,0	8,0,0,0	Unc-13-4B
FBgn0033130	2R_7036179	6.91721	+	0,0,22,0	0,0,28,0	0,0,37,0	6,0,14,0	4,0,34,0	1,0,19,0	Tsp42Ei
FBgn0039478	3R_27059392	6.90507	-	4,0,1,0	5,0,4,0	6,0,4,0	14,0,0,0	4,0,0,0	5,0,0,0	Nep5
FBgn0031384	2L_2024239	6.9044	+	2,0,13,0	1,0,20,0	3,0,12,0	6,0,1,0	6,0,5,0	3,0,7,0	CG4238
FBgn0262582	3R_20253823	6.89643	+	11,0,30,0	0,0,22,0	1,0,33,0	13,0,18,0	5,0,6,0	4,0,7,0	cic
FBgn0003041	3L_7896780	6.88153	-	11,0,6,0	15,0,22,0	20,0,13,0	8,0,1,0	19,0,3,0	13,0,3,0	pbl
FBgn0025693	2R_5782817	6.87943	-	43,0,9,0	59,0,3,0	45,0,16,0	55,0,1,0	37,0,0,0	33,0,1,0	ZnT41F
FBgn0001169	3R_20624392	6.87756	+	9,0,41,0	1,0,14,0	2,0,45,0	14,0,23,0	10,0,26,0	9,0,24,0	H
FBgn0038960	3R_22408067	6.87656	+	0,0,82,0	0,0,181,0	0,0,177,0	11,0,82,0	6,0,48,0	0,0,67,0	CG13855
FBgn0259243	3L_20816181	6.86317	+	87,0,30,0	65,0,11,0	60,0,20,0	79,0,9,0	74,0,8,0	47,0,5,0	Pka-R1
FBgn0035753	3L_7241056	6.85445	-	13,0,8,0	5,0,6,0	2,0,4,0	6,0,2,0	14,0,0,0	6,0,0,0	RpL18
FBgn0054001	3L_10634475	6.85194	+	7,0,26,0	7,0,47,0	1,0,61,0	13,0,21,0	8,0,29,0	18,0,31,0	CG34001
FBgn0034776	2R_22763893	6.8513	+	0,0,199,0	0,0,288,0	0,0,327,0	7,0,161,0	14,0,92,0	0,0,113,0	CG13527
FBgn0262160	2L_13031045	6.84442	-	35,0,25,0	8,0,17,0	20,0,23,0	68,0,16,0	10,0,4,0	12,0,8,0	CG9932
FBgn0032690	2L_18607213	6.83603	+	0,0,64,0	0,0,40,0	0,0,35,0	13,0,33,0	2,0,36,0	2,0,40,0	CG10333
FBgn0265193	2R_24870317	6.83562	+	0,0,180,0	0,0,214,0	3,0,269,0	7,0,113,0	9,0,73,0	0,0,117,0	Atf-2
FBgn0036353	3L_13386837	6.83555	-	260,0,33,0	223,0,101,0	251,0,123,0	212,0,10,0	116,0,19,0	164,0,17,0	CG10171
FBgn0266696	3L_2446044	6.82874	+	0,0,106,0	0,0,102,0	2,0,131,0	0,0,94,0	4,0,42,0	13,0,44,0	CG45186
FBgn0261565	3L_16922257	6.82189	+	21,0,5,0	9,0,5,0	15,0,4,0	33,0,1,0	26,0,0,0	24,0,2,0	Lmpt
FBgn0259166	X_14228291	6.81856	-	19,0,7,0	35,0,7,0	24,0,18,0	32,0,5,0	36,0,0,0	31,0,0,0	CG42271
FBgn0026239	3R_19011802	6.81047	+	10,0,24,0	4,0,42,0	0,0,41,0	23,0,17,0	11,0,21,0	7,0,12,0	gukh
FBgn0039252	3R_24934480	6.80939	+	15,0,89,0	24,0,73,0	31,0,56,0	33,0,43,0	36,0,29,0	24,0,43,0	CG11771
FBgn0263143	3R_22745020	6.80444	-	17,0,40,0	11,0,56,0	13,0,43,0	29,0,15,0	17,0,25,0	9,0,19,0	vret
FBgn0031118	X_20471994	6.7918	-	0,0,20,0	4,0,7,0	4,0,4,0	13,0,5,0	10,0,2,0	8,0,0,0	RhoGAP19D
FBgn0024833	3R_9559175	6.76633	-	151,0,46,0	148,0,54,0	153,0,52,0	134,0,26,0	118,0,26,0	108,0,15,0	AP-1mu
FBgn0013953	3R_24849459	6.76503	+	0,0,14,0	0,0,23,0	0,0,6,0	2,0,2,0	3,0,4,0	3,0,1,0	Esp
FBgn0250785	2L_20791439	6.75537	-	0,0,66,0	0,0,54,0	0,0,49,0	12,0,18,0	4,0,28,0	1,0,32,0	vari
FBgn0262160	2L_13030082	6.75273	-	23,0,25,0	23,0,23,0	22,0,24,0	69,0,20,0	30,0,16,0	21,0,15,0	CG9932
FBgn0264357	3R_21210611	6.74797	+	7,0,6,0	3,0,2,0	4,0,10,0	9,0,1,0	10,0,0,0	7,0,2,0	SNF4Agamma
FBgn0264560	2R_12332835	6.74366	+	43,0,47,0	49,0,66,0	67,0,56,0	66,0,13,0	23,0,21,0	32,0,21,0	garz
FBgn0030518	X_13738142	6.73949	+	3,0,7,0	12,0,11,0	13,0,7,0	7,0,3,0	14,0,0,0	9,0,0,0	CG11134
FBgn0032424	2L_12356810	6.73794	+	105,0,149,0	183,0,178,0	219,0,173,0	155,0,23,0	45,0,59,0	76,0,69,0	CG17010
FBgn0004598	X_16374989	6.71776	+	57,0,7,0	21,0,2,0	20,0,2,0	56,0,0,0	28,0,0,0	26,0,0,0	Fur2
FBgn0036134	3L_11114873	6.70697	-	47,0,12,0	19,0,19,0	21,0,17,0	33,0,3,0	21,0,4,0	24,0,3,0	fd68A
FBgn0039685	3R_29716873	6.70476	-	13,0,44,0	1,0,45,0	1,0,31,0	15,0,14,0	13,0,22,0	10,0,32,0	Obp99b
FBgn0037684	3R_9367405	6.69593	+	160,0,437,0	5,0,201,0	0,0,364,0	113,0,144,0	24,0,43,0	45,0,183,0	CG8129
FBgn0038299	3R_15208747	6.69387	-	131,0,10,0	100,0,14,0	108,0,24,0	122,0,9,0	72,0,2,0	85,0,0,0	Spn88Eb
FBgn0034366	2R_18624782	6.69274	-	260,0,10,0	311,0,11,0	309,0,8,0	450,0,6,0	347,0,0,0	321,0,3,0	Atg7
FBgn0039727	3R_29944852	6.68228	+	25,0,57,0	19,0,58,0	17,0,52,0	35,0,25,0	15,0,19,0	8,0,20,0	CG15523
FBgn0039812	3R_30961631	6.68167	+	15,0,41,0	23,0,78,0	30,0,69,0	30,0,19,0	2,0,26,0	6,0,49,0	CG15548
FBgn0266696	3L_2496120	6.67608	+	0,0,108,0	0,0,93,0	0,0,143,0	0,0,80,0	5,0,28,0	15,0,30,0	CG45186
FBgn0035239	3L_1603536	6.6617	+	0,0,124,0	0,0,114,0	0,0,153,0	29,0,24,0	0,0,29,0	0,0,69,0	CG18170
FBgn0035240	3L_1603536	6.6617	+	0,0,124,0	0,0,114,0	0,0,153,0	29,0,24,0	0,0,29,0	0,0,69,0	CG33791
FBgn0033735	2R_12425683	6.6368	+	703,0,10,0	706,0,2,0	673,0,9,0	533,0,0,0	354,0,0,0	424,0,0,0	CG8525
FBgn0037739	3R_9747485	6.61799	-	46,0,14,0	42,0,31,0	47,0,26,0	53,0,6,0	43,0,2,0	34,0,13,0	CG12948
FBgn0003268	3R_31587162	6.61684	+	0,0,22,0	0,0,16,0	0,0,19,0	1,0,10,0	9,0,7,0	3,0,10,0	rod
FBgn0265444	2R_17388196	6.61623	-	15,0,13,0	36,0,17,0	27,0,9,0	26,0,2,0	8,0,1,0	22,0,3,0	CR44344
FBgn0035239	3L_1604696	6.6118	+	0,0,64,0	0,0,49,0	0,0,98,0	43,0,12,0	0,0,21,0	0,0,27,0	CG18170
FBgn0035240	3L_1604696	6.6118	+	0,0,64,0	0,0,49,0	0,0,98,0	43,0,12,0	0,0,21,0	0,0,27,0	CG33791
FBgn0011661	X_8897856	6.61026	-	32,0,8,0	24,0,1,0	15,0,2,0	29,0,0,0	12,0,0,0	12,0,0,0	Moe
FBgn0037202	3L_22880797	6.60641	+	9,0,27,0	12,0,34,0	12,0,13,0	9,0,4,0	9,0,5,0	16,0,13,0	Ssl1
FBgn0263600	3L_15986941	6.59568	-	3,0,8,0	2,0,14,0	0,0,23,0	12,0,5,0	3,0,7,0	7,0,2,0	DNApol-delta
FBgn0001227	3L_9378595	6.5949	-	0,0,33,0	0,0,46,0	0,0,38,0	0,0,42,0	7,0,34,0	14,0,28,0	Hsp67Ba
FBgn0016756	3L_5760699	6.59484	+	72,0,137,0	55,0,108,0	80,0,116,0	96,0,81,0	50,0,69,0	70,0,84,0	Ubp64E
FBgn0034366	2R_18624671	6.59366	-	212,0,27,0	265,0,28,0	272,0,21,0	411,0,23,0	320,0,14,0	288,0,15,0	Atg7
FBgn0038470	3R_17037200	6.58477	-	11,0,31,0	5,0,45,0	3,0,40,0	12,0,23,0	21,0,5,0	12,0,21,0	CG18213
FBgn0030615	X_15116511	6.58035	-	283,0,16,0	150,0,5,0	109,0,10,0	237,0,3,0	159,0,4,0	120,0,0,0	Cyp4s3
FBgn0001257	3L_4226824	6.58004	-	1,0,318,0	0,0,267,0	15,0,314,0	0,0,354,0	65,0,104,0	41,0,121,0	ImpL2
FBgn0041161	3L_14043834	6.57572	-	27,0,12,0	60,0,2,0	47,0,2,0	27,0,0,0	32,0,0,0	54,0,0,0	blue
FBgn0015772	2L_18959187	6.57283	-	0,0,56,0	0,0,35,0	0,0,27,0	8,0,35,0	2,0,24,0	1,0,22,0	Nak
FBgn0039225	3R_24796974	6.56933	+	5,0,8,0	33,0,11,0	22,0,9,0	16,0,0,0	11,0,0,0	11,0,2,0	Ets96B
FBgn0031187	X_22464265	6.55794	+	0,0,37,0	2,0,37,0	15,0,45,0	6,0,13,0	14,0,1,0	18,0,0,0	CG14619
FBgn0024273	3R_28827021	6.5519	-	37,0,105,0	22,0,125,0	45,0,116,0	30,0,56,0	25,0,38,0	36,0,65,0	WASp
FBgn0039568	3R_27989828	6.54776	-	10,0,24,0	22,0,57,0	16,0,46,0	15,0,16,0	17,0,9,0	5,0,9,0	CG4815
FBgn0053100	3R_24063617	6.54123	-	0,0,64,0	0,0,77,0	0,0,58,0	7,0,39,0	13,0,31,0	0,0,48,0	4EHP
FBgn0035953	3L_8998278	6.51875	+	0,0,64,0	0,0,50,0	0,0,57,0	0,0,47,0	11,0,37,0	8,0,25,0	CG5087
FBgn0001108	3L_13933616	6.51728	+	88,0,36,0	67,0,61,0	46,0,64,0	59,0,12,0	54,0,25,0	53,0,16,0	Gl
FBgn0267697	3L_16664773	6.51419	+	0,0,17,0	0,0,30,0	0,0,14,0	4,0,4,0	1,0,7,0	4,0,12,0	CR46033
FBgn0027655	3R_28733873	6.51139	+	10,0,18,0	4,0,10,0	7,0,13,0	14,0,4,0	11,0,9,0	9,0,3,0	htt
FBgn0038865	3R_21159515	6.51114	-	17,0,62,0	2,0,21,0	2,0,29,0	6,0,12,0	13,0,2,0	6,0,15,0	CG10824
FBgn0037696	3R_9456009	6.50568	-	26,0,71,0	2,0,71,0	6,0,60,0	28,0,52,0	39,0,74,0	20,0,78,0	GstZ1
FBgn0039733	3R_29998029	6.50419	+	0,0,96,0	0,0,96,0	0,0,152,0	10,0,70,0	7,0,58,0	0,0,84,0	CG11504
FBgn0264263	2L_15847334	6.50344	+	10,0,24,0	26,0,66,0	20,0,47,0	14,0,7,0	12,0,14,0	19,0,21,0	CR43763
FBgn0063485	3L_16679636	6.50295	-	0,0,30,0	0,0,12,0	0,0,26,0	14,0,7,0	1,0,7,0	3,0,23,0	Lasp
FBgn0264605	3L_16679636	6.50295	-	0,0,30,0	0,0,12,0	0,0,26,0	14,0,7,0	1,0,7,0	3,0,23,0	CG43954
FBgn0024179	3L_4064980	6.49923	-	32,0,28,0	9,0,12,0	17,0,5,0	31,0,2,0	12,0,1,0	9,0,4,0	wit
FBgn0039810	3R_30936239	6.49586	-	0,0,27,0	0,0,57,0	0,0,65,0	2,0,27,0	3,0,17,0	5,0,14,0	CG15549
FBgn0039152	3R_24121488	6.4907	+	224,0,10,0	120,0,2,0	147,0,8,0	187,0,1,0	78,0,0,0	109,0,0,0	Rootletin
FBgn0033429	2R_9586675	6.48967	-	33,0,52,0	49,0,57,0	30,0,52,0	44,0,13,0	33,0,23,0	21,0,30,0	CG12929
FBgn0023001	3L_7142710	6.48738	+	4,0,4,0	1,0,5,0	3,0,2,0	8,0,0,0	9,0,0,0	3,0,1,0	melt
FBgn0259932	3L_9972872	6.48708	+	71,0,35,0	40,0,29,0	35,0,35,0	83,0,24,0	44,0,14,0	36,0,15,0	CG42455
FBgn0263251	3L_9972872	6.48708	+	71,0,35,0	40,0,29,0	35,0,35,0	83,0,24,0	44,0,14,0	36,0,15,0	vnc
FBgn0266677	3L_5918960	6.47338	+	1,0,27,0	0,0,46,0	0,0,41,0	16,0,16,0	0,0,5,0	2,0,19,0	CR45167
FBgn0039528	3R_27600089	6.47273	-	22,0,9,0	22,0,6,0	24,0,15,0	37,0,7,0	19,0,0,0	21,0,1,0	dsd
FBgn0034379	2R_18707919	6.46753	+	27,0,30,0	29,0,30,0	27,0,34,0	26,0,11,0	29,0,17,0	34,0,15,0	CG15073
FBgn0020389	3L_19845365	6.46271	+	38,0,9,0	30,0,7,0	32,0,8,0	43,0,4,0	24,0,0,0	29,0,0,0	Papss
FBgn0033688	2R_12159423	6.46128	-	0,0,69,0	0,0,45,0	0,0,45,0	17,0,26,0	2,0,42,0	1,0,21,0	Prp8
FBgn0030485	X_13412759	6.45778	-	36,0,20,0	66,0,17,0	43,0,56,0	54,0,14,0	31,0,7,0	63,0,13,0	CG1998
FBgn0039544	3R_27708655	6.44743	+	15,0,4,0	17,0,11,0	25,0,11,0	17,0,3,0	26,0,0,0	16,0,2,0	CG12877
FBgn0250789	3L_1779753	6.42843	-	68,0,164,0	8,0,122,0	42,0,112,0	72,0,112,0	34,0,79,0	32,0,75,0	alpha-Spec
FBgn0025725	3L_1645155	6.42432	-	0,0,64,0	0,0,40,0	2,0,49,0	17,0,34,0	1,0,29,0	4,0,29,0	alphaCOP
FBgn0040235	X_9318105	6.42205	-	15,0,56,0	20,0,37,0	17,0,32,0	38,0,5,0	17,0,33,0	8,0,36,0	c12.1
FBgn0260243	3R_8990907	6.41359	-	15,0,8,0	11,0,3,0	10,0,11,0	21,0,3,0	11,0,1,0	11,0,0,0	E(var)3-9
FBgn0038127	3R_13219943	6.40722	-	237,0,78,0	485,0,288,0	318,0,251,0	245,0,38,0	215,0,51,0	197,0,75,0	CG8476
FBgn0014417	2L_8411311	6.39891	-	0,0,98,0	0,0,71,0	0,0,58,0	20,0,30,0	1,0,36,0	1,0,42,0	CG13397
FBgn0039710	3R_29856030	6.39219	-	0,0,75,0	0,0,106,0	0,0,72,0	10,0,46,0	6,0,46,0	0,0,51,0	dgt1
FBgn0027948	3R_16053953	6.39003	+	20,0,73,0	6,0,64,0	0,0,77,0	24,0,50,0	15,0,19,0	4,0,21,0	msps
FBgn0035880	3L_8352888	6.38522	-	0,0,6,0	0,0,17,0	0,0,6,0	0,0,9,0	5,0,9,0	5,0,11,0	CG17352
FBgn0032050	2L_8510025	6.38321	-	97,0,82,0	152,0,108,0	92,0,108,0	124,0,26,0	99,0,68,0	77,0,53,0	CG13096
FBgn0033688	2R_12159447	6.37993	-	0,0,82,0	0,0,66,0	0,0,53,0	22,0,38,0	1,0,42,0	1,0,33,0	Prp8
FBgn0039023	3R_22763391	6.37516	-	35,0,42,0	7,0,62,0	14,0,47,0	24,0,35,0	20,0,16,0	28,0,29,0	CG4723
FBgn0012344	3R_9647050	6.37514	+	13,0,25,0	1,0,47,0	1,0,42,0	17,0,15,0	5,0,13,0	9,0,14,0	Dh44
FBgn0264357	3R_21140845	6.3744	+	11,0,63,0	1,0,30,0	2,0,32,0	21,0,26,0	10,0,14,0	4,0,28,0	SNF4Agamma
FBgn0039244	3R_24897066	6.37061	+	0,0,16,0	0,0,36,0	0,0,45,0	1,0,9,0	3,0,9,0	6,0,4,0	CG11069
FBgn0042693	3R_18167857	6.36362	+	121,0,3,0	60,0,7,0	59,0,2,0	111,0,0,0	63,0,0,0	58,0,0,0	PP2A-B'
FBgn0032398	2L_12040650	6.35911	-	213,0,10,0	158,0,8,0	170,0,12,0	184,0,2,0	72,0,0,0	84,0,1,0	CG6766
FBgn0263289	3R_26555238	6.35606	+	18,0,9,0	8,0,5,0	10,0,15,0	19,0,5,0	18,0,4,0	14,0,0,0	scrib
FBgn0086698	2L_1712084	6.34922	-	12,0,3,0	8,0,2,0	8,0,4,0	21,0,0,0	23,0,0,0	15,0,0,0	frtz
FBgn0035953	3L_8998386	6.34736	+	0,0,44,0	0,0,36,0	0,0,47,0	0,0,48,0	11,0,31,0	7,0,17,0	CG5087
FBgn0035140	3L_541261	6.34249	+	31,0,66,0	24,0,153,0	34,0,116,0	38,0,81,0	38,0,72,0	37,0,66,0	CG17180
FBgn0043796	X_6300286	6.34225	-	0,0,52,0	0,0,75,0	6,0,58,0	27,0,31,0	3,0,37,0	18,0,24,0	CG12219
FBgn0014395	X_22451077	6.33795	+	0,0,149,0	22,0,231,0	66,0,127,0	39,0,77,0	101,0,3,0	88,0,0,0	tilB
FBgn0028563	2R_8087017	6.33759	+	0,0,24,0	0,0,9,0	0,0,19,0	9,0,11,0	1,0,6,0	1,0,6,0	sut1
FBgn0250757	3R_25918875	6.33567	+	29,0,9,0	10,0,2,0	9,0,13,0	60,0,6,0	9,0,0,0	10,0,0,0	CG42235
FBgn0004856	X_9104257	6.32753	-	14,0,15,0	20,0,15,0	14,0,21,0	14,0,8,0	18,0,8,0	24,0,2,0	Bx42
FBgn0038303	3R_15215830	6.3275	-	35,0,14,0	33,0,25,0	23,0,26,0	37,0,16,0	47,0,5,0	28,0,6,0	SIDL
FBgn0036836	3L_18986358	6.32524	-	34,0,2,0	21,0,10,0	19,0,8,0	41,0,3,0	45,0,0,0	30,0,0,0	CG11619
FBgn0035497	3L_4096575	6.31905	-	11,0,10,0	14,0,13,0	7,0,16,0	11,0,4,0	5,0,1,0	8,0,0,0	CG14995
FBgn0011672	3R_21060295	6.31084	-	260,0,3,0	145,0,6,0	119,0,5,0	236,0,0,0	148,0,0,0	133,0,0,0	Mvl
FBgn0028487	3R_13698636	6.3076	-	16,0,40,0	6,0,65,0	1,0,60,0	13,0,32,0	8,0,14,0	10,0,23,0	f-cup
FBgn0032779	2L_19427843	6.30749	+	23,0,12,0	12,0,12,0	11,0,11,0	19,0,0,0	17,0,1,0	4,0,5,0	CG16771
FBgn0020224	3L_8428418	6.30707	+	0,0,38,0	0,0,21,0	0,0,34,0	14,0,9,0	1,0,7,0	2,0,12,0	Cbl
FBgn0037758	3R_9798394	6.30083	-	67,0,35,0	61,0,54,0	71,0,30,0	68,0,28,0	55,0,5,0	80,0,22,0	CG9467
FBgn0038860	3R_21131498	6.29897	+	6,0,16,0	1,0,15,0	2,0,32,0	13,0,12,0	6,0,3,0	4,0,12,0	Ice2
FBgn0013756	2R_11857773	6.29551	+	65,0,49,0	24,0,41,0	34,0,48,0	72,0,9,0	34,0,22,0	32,0,21,0	Mtor
FBgn0086906	3L_2092192	6.29313	-	24,0,12,0	33,0,6,0	32,0,16,0	26,0,0,0	16,0,1,0	23,0,4,0	sls
FBgn0016754	3R_23903182	6.28821	-	28,0,5,0	18,0,2,0	28,0,3,0	8,0,0,0	15,0,0,0	19,0,0,0	sba
FBgn0030738	X_16313071	6.26178	-	32,0,4,0	24,0,1,0	17,0,5,0	23,0,0,0	21,0,0,0	19,0,0,0	CG9915
FBgn0039705	3R_29832110	6.25663	-	73,0,79,0	67,0,73,0	62,0,57,0	135,0,42,0	52,0,43,0	33,0,45,0	Atg16
FBgn0262582	3R_20295721	6.25415	+	35,0,65,0	0,0,38,0	5,0,61,0	36,0,39,0	15,0,30,0	14,0,38,0	cic
FBgn0040005	2R_4671941	6.24943	+	95,0,3,0	82,0,8,0	67,0,9,0	72,0,1,0	45,0,0,0	48,0,0,0	CG17883
FBgn0036446	3L_14764769	6.24342	+	23,0,9,0	7,0,8,0	16,0,21,0	16,0,8,0	24,0,0,0	15,0,0,0	CG9384
FBgn0037526	3R_7888001	6.23995	+	13,0,10,0	8,0,15,0	11,0,10,0	22,0,1,0	8,0,0,0	3,0,4,0	CG10092
FBgn0026751	X_5331705	6.23442	+	20,0,60,0	3,0,70,0	39,0,69,0	55,0,12,0	24,0,32,0	48,0,20,0	XRCC1
FBgn0020251	3L_6523235	6.23226	+	18,0,10,0	3,0,3,0	13,0,6,0	11,0,0,0	9,0,1,0	7,0,0,0	sfl
FBgn0034083	2R_16166477	6.22709	+	23,0,42,0	21,0,25,0	20,0,27,0	44,0,25,0	22,0,20,0	20,0,10,0	lbk
FBgn0034647	2R_21661228	6.22292	-	123,0,126,0	59,0,62,0	339,0,358,0	72,0,63,0	65,0,39,0	165,0,114,0	pirk
FBgn0051445	3R_29243045	6.20995	-	63,0,17,0	51,0,27,0	72,0,18,0	42,0,10,0	29,0,0,0	40,0,2,0	CG31445
FBgn0250755	3R_31800032	6.2049	-	0,0,22,0	0,0,12,0	0,0,16,0	8,0,5,0	1,0,4,0	1,0,3,0	CG42233
FBgn0032110	2L_9343669	6.18343	+	0,0,70,0	1,0,107,0	0,0,120,0	11,0,39,0	0,0,29,0	1,0,50,0	CG3748
FBgn0041203	X_12586790	6.17513	-	43,0,57,0	47,0,90,0	41,0,110,0	49,0,17,0	29,0,38,0	11,0,69,0	LIMK1
FBgn0051404	3R_19375118	6.1686	-	2,0,4,0	0,0,12,0	0,0,11,0	6,0,0,0	5,0,4,0	5,0,6,0	CG31404
FBgn0264560	2R_12330833	6.1633	+	69,0,60,0	64,0,71,0	92,0,59,0	92,0,12,0	32,0,32,0	47,0,48,0	garz
FBgn0032701	2L_18698933	6.15856	+	0,0,35,0	0,0,27,0	0,0,29,0	10,0,10,0	1,0,28,0	3,0,11,0	CG10341
FBgn0003268	3R_31585826	6.15143	+	21,0,4,0	8,0,2,0	7,0,3,0	20,0,0,0	22,0,0,0	16,0,0,0	rod
FBgn0035294	3L_1942198	6.139	+	30,0,66,0	12,0,103,0	18,0,102,0	29,0,43,0	24,0,58,0	32,0,76,0	Mfap1
FBgn0036043	3L_9784009	6.13771	+	7,0,7,0	11,0,10,0	11,0,12,0	17,0,1,0	8,0,3,0	10,0,3,0	CG8177
FBgn0028572	2L_5062788	6.13485	+	103,0,1,0	99,0,2,0	83,0,14,0	82,0,0,0	49,0,0,0	68,0,0,0	qtc
FBgn0038285	3R_15079150	6.12999	-	12,0,9,0	29,0,17,0	36,0,17,0	7,0,3,0	11,0,0,0	16,0,0,0	CG6974
FBgn0002543	2L_1392114	6.12852	-	14,0,5,0	8,0,4,0	8,0,0,0	27,0,0,0	13,0,0,0	9,0,0,0	lea
FBgn0004885	3R_24728030	6.12786	+	48,0,94,0	16,0,52,0	23,0,66,0	68,0,71,0	16,0,33,0	26,0,36,0	tok
FBgn0262108	X_13745383	6.10513	+	15,0,20,0	11,0,6,0	9,0,3,0	5,0,1,0	6,0,0,0	9,0,0,0	CR42861
FBgn0261545	2R_12722928	6.10362	+	25,0,30,0	18,0,11,0	16,0,28,0	53,0,10,0	15,0,7,0	10,0,8,0	CG42663
FBgn0002719	3R_12720651	6.10333	-	120,0,10,0	28,0,7,0	67,0,13,0	85,0,0,0	23,0,0,0	27,0,3,0	Men
FBgn0259243	3L_20816180	6.10301	+	108,0,8,0	71,0,3,0	69,0,11,0	85,0,3,0	82,0,0,0	50,0,0,0	Pka-R1
FBgn0036663	3L_16807580	6.10265	-	40,0,6,0	32,0,2,0	15,0,2,0	20,0,0,0	6,0,0,0	5,0,0,0	CG9674
FBgn0038893	3R_21661964	6.09858	-	56,0,32,0	56,0,32,0	43,0,45,0	76,0,11,0	69,0,12,0	44,0,33,0	CG6353
FBgn0028980	3L_6055416	6.09843	+	0,0,132,0	0,0,124,0	2,0,120,0	0,0,113,0	5,0,52,0	11,0,63,0	tan
FBgn0036372	3L_13486067	6.09517	-	64,0,75,0	48,0,51,0	39,0,54,0	47,0,54,0	63,0,33,0	60,0,26,0	Abp1
FBgn0037379	3R_5796851	6.08357	+	63,0,26,0	39,0,37,0	28,0,33,0	32,0,2,0	23,0,7,0	40,0,15,0	CG10979
FBgn0039049	3R_23091851	6.0801	+	38,0,6,0	27,0,3,0	27,0,1,0	51,0,0,0	36,0,0,0	35,0,0,0	CG6726
FBgn0261393	3R_7535101	6.07663	-	72,0,13,0	49,0,20,0	29,0,15,0	36,0,1,0	19,0,0,0	17,0,4,0	alpha-Est5
FBgn0052391	3L_7068709	6.0723	-	24,0,33,0	78,0,72,0	54,0,64,0	34,0,6,0	26,0,18,0	27,0,21,0	CG32391
FBgn0033775	2R_12842300	6.06711	-	98,0,7,0	49,0,1,0	36,0,3,0	54,0,0,0	19,0,0,0	56,0,0,0	Cyp9h1
FBgn0039140	3R_24038656	6.05907	-	12,0,5,0	5,0,0,0	3,0,5,0	4,0,0,0	8,0,0,0	9,0,0,0	Miro
FBgn0053054	3L_21202788	6.05108	-	146,0,1,0	152,0,4,0	136,0,8,0	136,0,0,0	91,0,0,0	138,0,0,0	CG33054
FBgn0053056	3L_21202788	6.05108	-	146,0,1,0	152,0,4,0	136,0,8,0	136,0,0,0	91,0,0,0	138,0,0,0	CG33056
FBgn0039827	3R_31196985	6.04819	+	254,0,13,0	204,0,14,0	171,0,17,0	210,0,16,0	122,0,0,0	151,0,0,0	CG1544
FBgn0038320	3R_15337984	6.04498	+	49,0,6,0	19,0,6,0	13,0,5,0	43,0,0,0	21,0,1,0	19,0,1,0	Sra-1
FBgn0262872	2L_7046476	6.0425	+	0,0,41,0	0,0,51,0	0,0,40,0	11,0,14,0	2,0,7,0	1,0,22,0	milt
FBgn0266719	3R_25063478	6.01224	+	8,0,43,0	9,0,9,0	10,0,13,0	26,0,7,0	13,0,5,0	8,0,7,0	Unc-13-4B
FBgn0028970	2L_2879182	6.01038	+	85,0,9,0	94,0,1,0	75,0,6,0	93,0,0,0	78,0,1,0	71,0,0,0	betaggt-II
FBgn0016059	2R_17675271	6.00683	-	61,0,90,0	44,0,79,0	64,0,79,0	71,0,61,0	50,0,40,0	47,0,45,0	Sema-1b
FBgn0028530	2L_14348696	5.99454	-	98,0,3,0	99,0,3,0	117,0,6,0	100,0,0,0	47,0,0,0	84,0,0,0	mTTF
FBgn0023076	3L_7765301	5.98649	-	23,0,19,0	13,0,15,0	32,0,11,0	23,0,3,0	5,0,1,0	13,0,2,0	Clk
FBgn0053558	2R_6936166	5.97941	-	29,0,31,0	14,0,27,0	22,0,20,0	39,0,9,0	19,0,13,0	15,0,11,0	mim
FBgn0038860	3R_21131159	5.97937	+	1,0,17,0	0,0,16,0	2,0,17,0	9,0,6,0	6,0,4,0	1,0,11,0	Ice2
FBgn0265254	2L_23173384	5.9774	+	93,0,6,0	85,0,8,0	85,0,14,0	108,0,6,0	72,0,2,0	108,0,0,0	CR44268
FBgn0035409	3L_3171723	5.97087	-	15,0,1,0	17,0,9,0	11,0,12,0	89,0,12,0	31,0,0,0	89,0,2,0	CG14963
FBgn0031374	2L_1933829	5.97028	+	6,0,43,0	4,0,29,0	14,0,37,0	12,0,15,0	8,0,15,0	5,0,4,0	CG7337
FBgn0004378	3L_1242174	5.96622	-	0,0,36,0	0,0,42,0	0,0,45,0	0,0,29,0	5,0,27,0	5,0,27,0	Klp61F
FBgn0037664	3R_9248201	5.96544	+	30,0,96,0	17,0,137,0	2,0,161,0	28,0,40,0	16,0,34,0	13,0,53,0	CG8420
FBgn0038320	3R_15337985	5.95987	+	47,0,6,0	19,0,6,0	16,0,5,0	43,0,0,0	21,0,1,0	19,0,1,0	Sra-1
FBgn0039566	3R_27965770	5.95935	+	38,0,8,0	47,0,21,0	43,0,11,0	42,0,5,0	65,0,0,0	35,0,7,0	CG4849
FBgn0052732	X_6968558	5.95007	-	44,0,5,0	28,0,3,0	35,0,2,0	28,0,0,0	33,0,0,0	15,0,0,0	CG32732
FBgn0026573	2R_11972711	5.94847	+	0,0,52,0	0,0,54,0	0,0,50,0	26,0,29,0	0,0,25,0	1,0,32,0	ADD1
FBgn0003041	3L_7902163	5.94577	-	0,0,9,0	0,0,5,0	0,0,11,0	2,0,8,0	2,0,11,0	6,0,2,0	pbl
FBgn0030802	X_16886514	5.94322	-	41,0,5,0	32,0,2,0	32,0,3,0	34,0,0,0	29,0,0,0	25,0,0,0	DENR
FBgn0085442	2R_24882750	5.94025	+	235,0,19,0	199,0,18,0	188,0,33,0	182,0,8,0	127,0,6,0	106,0,5,0	NKAIN
FBgn0039266	3R_25050932	5.93413	+	44,0,3,0	27,0,3,0	34,0,4,0	26,0,0,0	23,0,0,0	27,0,0,0	CG11791
FBgn0041581	2R_14749754	5.93393	+	274,0,9,0	392,0,29,0	180,0,5,0	59,0,0,0	33,0,0,0	218,0,2,0	AttB
FBgn0000317	2L_15045521	5.92989	-	1,0,44,0	0,0,31,0	0,0,22,0	25,0,14,0	0,0,24,0	1,0,27,0	ck
FBgn0051323	3R_26184682	5.91986	+	4,0,12,0	5,0,4,0	11,0,9,0	10,0,4,0	9,0,0,0	4,0,0,0	CG31323
FBgn0263241	3L_11073162	5.9077	+	27,0,14,0	30,0,12,0	25,0,17,0	24,0,3,0	21,0,5,0	13,0,0,0	Mocs1
FBgn0036980	3L_20376382	5.90152	+	173,0,4,0	81,0,3,0	84,0,5,0	109,0,0,0	42,0,0,0	55,0,0,0	RhoBTB
FBgn0052106	3L_12776016	5.90111	-	44,0,48,0	53,0,59,0	45,0,59,0	32,0,24,0	10,0,4,0	32,0,12,0	CG32106
FBgn0266696	3L_2445990	5.89399	+	0,0,134,0	0,0,101,0	0,0,140,0	0,0,118,0	2,0,49,0	14,0,53,0	CG45186
FBgn0037935	3R_11688110	5.89246	-	42,0,5,0	29,0,1,0	45,0,4,0	60,0,0,0	20,0,0,0	28,0,0,0	CG6834
FBgn0038692	3R_19229570	5.89134	+	41,0,17,0	40,0,17,0	29,0,19,0	48,0,15,0	52,0,4,0	47,0,10,0	CG3773
FBgn0026751	X_5332192	5.89051	+	14,0,29,0	3,0,39,0	14,0,38,0	19,0,4,0	9,0,18,0	23,0,11,0	XRCC1
FBgn0261808	3R_11208353	5.88798	+	94,0,2,0	96,0,2,0	132,0,8,0	57,0,0,0	65,0,0,0	82,0,0,0	cu
FBgn0035953	3L_9001659	5.88542	+	0,0,57,0	0,0,50,0	0,0,58,0	0,0,41,0	5,0,39,0	9,0,31,0	CG5087
FBgn0004374	2L_20089301	5.88515	+	0,0,127,0	0,0,188,0	0,0,213,0	21,0,70,0	0,0,61,0	0,0,96,0	neb
FBgn0004581	2R_23855851	5.85167	-	0,0,66,0	0,0,82,0	0,0,59,0	4,0,38,0	6,0,47,0	0,0,34,0	bgcn
FBgn0264748	3L_18069229	5.8483	-	83,0,2,0	113,0,9,0	106,0,18,0	124,0,4,0	72,0,1,0	86,0,0,0	CG44006
FBgn0036882	3L_19538545	5.84497	-	21,0,10,0	12,0,9,0	18,0,13,0	6,0,1,0	6,0,0,0	9,0,0,0	CG9279
FBgn0039633	3R_29100266	5.83952	+	6,0,5,0	2,0,2,0	9,0,1,0	12,0,0,0	4,0,0,0	5,0,0,0	CG11873
FBgn0039568	3R_27989991	5.83293	-	21,0,38,0	23,0,106,0	40,0,78,0	26,0,36,0	28,0,20,0	10,0,13,0	CG4815
FBgn0037466	3R_7069714	5.83241	+	28,0,41,0	1,0,49,0	1,0,43,0	14,0,30,0	10,0,33,0	6,0,22,0	CG1965
FBgn0032472	2L_13142883	5.81672	-	21,0,1,0	5,0,4,0	8,0,5,0	4,0,0,0	4,0,0,0	6,0,0,0	CG9928
FBgn0020556	3R_16751373	5.80913	-	12,0,15,0	23,0,18,0	27,0,21,0	18,0,0,0	3,0,3,0	3,0,1,0	bxd
FBgn0030087	X_9101958	5.79276	-	43,0,29,0	26,0,17,0	16,0,21,0	57,0,19,0	26,0,13,0	24,0,4,0	CG7766
FBgn0003016	2L_14603904	5.79109	-	19,0,25,0	13,0,23,0	18,0,29,0	29,0,4,0	6,0,17,0	7,0,14,0	osp
FBgn0035253	3L_1657965	5.78512	-	0,0,111,0	0,0,51,0	0,0,77,0	26,0,68,0	0,0,52,0	0,0,52,0	CG7971
FBgn0004864	X_11363087	5.78182	-	0,0,51,0	6,0,39,0	3,0,66,0	40,0,7,0	12,0,29,0	0,0,29,0	hop
FBgn0037720	3R_9623908	5.78113	+	7,0,47,0	2,0,66,0	1,0,62,0	6,0,11,0	5,0,19,0	3,0,21,0	CG8312
FBgn0035356	3L_2600802	5.78112	+	136,0,28,0	137,0,80,0	160,0,28,0	110,0,9,0	44,0,8,0	54,0,4,0	CG16986
FBgn0000152	X_16680878	5.7802	-	15,0,16,0	13,0,11,0	8,0,11,0	15,0,6,0	16,0,5,0	9,0,0,0	Axs
FBgn0032167	2L_9945083	5.77159	-	0,0,19,0	0,0,15,0	0,0,11,0	7,0,20,0	0,0,8,0	2,0,7,0	CG5853
FBgn0022359	3R_10876913	5.76891	+	159,0,6,0	89,0,4,0	124,0,2,0	110,0,0,0	122,0,0,0	71,0,0,0	Sodh-2
FBgn0040234	X_9321253	5.76046	+	1,0,22,0	3,0,19,0	1,0,14,0	22,0,5,0	4,0,6,0	0,0,9,0	c12.2
FBgn0035247	3L_1638931	5.75991	-	0,0,11,0	0,0,16,0	3,0,16,0	14,0,9,0	2,0,7,0	3,0,8,0	metl
FBgn0261788	3L_7697929	5.7567	-	26,0,14,0	20,0,13,0	41,0,26,0	25,0,3,0	16,0,5,0	25,0,5,0	Ank2
FBgn0001612	X_13737473	5.75309	-	33,0,55,0	91,0,17,0	41,0,51,0	59,0,14,0	68,0,0,0	68,0,0,0	Grip91
FBgn0051812	2L_16729914	5.75123	+	0,0,41,0	0,0,32,0	0,0,28,0	14,0,16,0	0,0,29,0	3,0,28,0	CG31812
FBgn0023095	3L_13278621	5.74698	+	25,0,9,0	12,0,10,0	19,0,9,0	25,0,2,0	15,0,2,0	20,0,3,0	caps
FBgn0015541	3R_26915898	5.74093	+	79,0,6,0	23,0,0,0	32,0,4,0	30,0,0,0	29,0,0,0	24,0,0,0	sda
FBgn0033313	2R_8615143	5.73923	+	23,0,26,0	3,0,11,0	10,0,7,0	24,0,7,0	19,0,6,0	7,0,6,0	Cirl
FBgn0032136	2L_9650514	5.73682	+	0,0,110,0	0,0,28,0	1,0,35,0	7,0,43,0	0,0,33,0	4,0,27,0	Apoltp
FBgn0002887	2L_8441520	5.73315	+	0,0,39,0	0,0,46,0	0,0,48,0	11,0,29,0	0,0,18,0	3,0,29,0	mus201
FBgn0261445	3L_6960076	5.73206	-	45,0,55,0	33,0,34,0	16,0,34,0	41,0,33,0	21,0,14,0	30,0,11,0	sgl
FBgn0035294	3L_1941508	5.7252	+	23,0,58,0	4,0,94,0	23,0,63,0	17,0,44,0	19,0,38,0	24,0,43,0	Mfap1
FBgn0035420	3L_3213570	5.72273	-	0,0,105,0	0,0,46,0	1,0,69,0	0,0,63,0	5,0,58,0	9,0,30,0	CG14967
FBgn0036964	3L_20295985	5.71919	-	20,0,105,0	4,0,106,0	10,0,97,0	27,0,56,0	32,0,79,0	12,0,83,0	FRG1
FBgn0039589	3R_28606750	5.71505	+	19,0,30,0	6,0,47,0	5,0,40,0	34,0,22,0	25,0,16,0	17,0,34,0	CG9986
FBgn0024222	3R_16047440	5.71478	-	57,0,16,0	48,0,37,0	33,0,20,0	53,0,16,0	45,0,8,0	45,0,8,0	ird5
FBgn0004512	2R_12942901	5.71212	-	0,0,68,0	0,0,40,0	0,0,50,0	6,0,23,0	3,0,21,0	0,0,15,0	Mdr49
FBgn0262543	2L_19910922	5.70789	-	0,0,23,0	0,0,50,0	0,0,48,0	18,0,17,0	0,0,12,0	3,0,21,0	CR43097
FBgn0032886	2L_20813654	5.70651	+	0,0,54,0	0,0,84,0	0,0,140,0	20,0,28,0	0,0,40,0	0,0,47,0	CG9328
FBgn0013753	3L_1639807	5.70445	+	0,0,38,0	0,0,62,0	0,0,64,0	0,0,41,0	6,0,19,0	7,0,28,0	Bgb
FBgn0031092	X_20166929	5.7	+	150,0,6,0	103,0,10,0	84,0,8,0	121,0,1,0	80,0,3,0	89,0,0,0	CG9577
FBgn0001227	3L_9378179	5.69042	-	0,0,32,0	0,0,58,0	1,0,46,0	0,0,37,0	6,0,33,0	8,0,30,0	Hsp67Ba
FBgn0019828	3R_7059548	5.68201	+	52,0,5,0	29,0,6,0	3,0,4,0	58,0,2,0	31,0,1,0	26,0,0,0	dj
FBgn0261362	2R_17889186	5.68152	-	30,0,55,0	4,0,17,0	12,0,10,0	17,0,7,0	27,0,13,0	9,0,13,0	PPO1
FBgn0015269	3R_25990174	5.68046	+	44,0,13,0	30,0,8,0	45,0,14,0	24,0,3,0	24,0,0,0	19,0,1,0	Nf1
FBgn0023001	3L_7142647	5.67735	+	3,0,3,0	3,0,6,0	2,0,4,0	5,0,0,0	8,0,1,0	3,0,1,0	melt
FBgn0035515	3L_4242395	5.66679	+	394,0,14,0	331,0,13,0	334,0,12,0	306,0,3,0	240,0,3,0	224,0,2,0	CG14997
FBgn0033741	2R_12471079	5.66451	+	0,0,61,0	0,0,44,0	0,0,34,0	15,0,32,0	0,0,51,0	2,0,33,0	CG8545
FBgn0051337	3R_13544596	5.65186	-	20,0,11,0	11,0,40,0	16,0,43,0	17,0,13,0	23,0,4,0	21,0,8,0	CG31337
FBgn0031492	2L_3023365	5.64897	+	47,0,4,0	55,0,2,0	42,0,4,0	46,0,0,0	33,0,0,0	16,0,0,0	CG3542
FBgn0263049	2L_18472682	5.64679	+	10,0,11,0	21,0,17,0	18,0,17,0	18,0,0,0	11,0,3,0	6,0,6,0	let-7-C
FBgn0039590	3R_28612762	5.63967	-	10,0,27,0	1,0,11,0	8,0,12,0	17,0,14,0	9,0,5,0	9,0,8,0	CG10011
FBgn0032530	2L_13541728	5.63288	-	55,0,58,0	123,0,110,0	123,0,75,0	73,0,12,0	45,0,47,0	54,0,31,0	CG9263
FBgn0083946	3R_25170091	5.63024	-	9,0,55,0	37,0,83,0	25,0,96,0	32,0,53,0	10,0,21,0	20,0,26,0	lobo
FBgn0035703	3L_6488795	5.60228	+	83,0,5,0	76,0,10,0	71,0,8,0	87,0,2,0	63,0,0,0	55,0,2,0	CG8270
FBgn0034072	2R_16098509	5.59174	-	63,0,2,0	32,0,1,0	48,0,7,0	64,0,0,0	49,0,0,0	40,0,0,0	Dg
FBgn0031515	2L_3293776	5.56739	-	524,0,16,0	483,0,23,0	416,0,59,0	554,0,25,0	343,0,13,0	384,0,11,0	CG9664
FBgn0266464	3R_13835492	5.56426	-	0,0,175,0	0,0,186,0	2,0,164,0	24,0,153,0	0,0,187,0	0,0,147,0	Nsf2
FBgn0038989	3R_22585474	5.55971	+	29,0,40,0	15,0,63,0	18,0,78,0	31,0,39,0	48,0,22,0	19,0,26,0	CG6937
FBgn0038662	3R_18928633	5.55631	-	77,0,18,0	81,0,2,0	57,0,7,0	44,0,0,0	30,0,0,0	50,0,1,0	Mpc1
FBgn0031972	2L_8004024	5.54035	-	104,0,86,0	71,0,97,0	89,0,88,0	71,0,43,0	60,0,43,0	72,0,44,0	Wwox
FBgn0004583	2L_443476	5.52961	+	11,0,3,0	6,0,4,0	10,0,1,0	24,0,0,0	18,0,0,0	7,0,0,0	ex
FBgn0024510	3L_1792440	5.52712	-	0,0,15,0	0,0,21,0	0,0,29,0	0,0,10,0	5,0,14,0	4,0,4,0	dlt
FBgn0031187	X_22465388	5.52134	+	0,0,44,0	6,0,27,0	15,0,30,0	11,0,18,0	27,0,1,0	18,0,0,0	CG14619
FBgn0035308	3L_2154242	5.50913	-	14,0,15,0	11,0,15,0	13,0,19,0	20,0,1,0	5,0,5,0	3,0,11,0	CG15822
FBgn0036032	3L_9707319	5.50623	+	15,0,81,0	11,0,73,0	3,0,102,0	23,0,41,0	5,0,31,0	10,0,28,0	CG16711
FBgn0032702	2L_18702870	5.49793	-	0,0,92,0	0,0,99,0	0,0,62,0	21,0,56,0	0,0,54,0	0,0,50,0	CG10376
FBgn0031292	2L_882873	5.48438	-	4,0,38,0	7,0,19,0	18,0,28,0	9,0,4,0	8,0,6,0	8,0,9,0	CG15824
FBgn0000064	3R_26256445	5.47646	-	48,0,14,0	20,0,1,0	12,0,0,0	28,0,0,0	24,0,0,0	17,0,0,0	Ald
FBgn0000120	2L_18079696	5.47241	+	18,0,19,0	36,0,50,0	50,0,31,0	16,0,0,0	14,0,8,0	16,0,7,0	Arr1
FBgn0010774	3R_7080369	5.45798	-	277,0,2,0	292,0,3,0	269,0,9,0	199,0,0,0	208,0,0,0	181,0,0,0	Ref1
FBgn0023083	3R_18573214	5.45223	+	449,0,122,0	444,0,73,0	430,0,87,0	430,0,76,0	339,0,47,0	392,0,46,0	fray
FBgn0038627	3R_18573214	5.45223	+	449,0,122,0	444,0,73,0	430,0,87,0	430,0,76,0	339,0,47,0	392,0,46,0	CG7694
FBgn0028569	2L_19011479	5.43852	+	0,0,12,0	1,0,31,0	0,0,45,0	10,0,7,0	0,0,15,0	2,0,15,0	robl37BC
FBgn0035515	3L_4242114	5.43393	+	0,0,29,0	0,0,10,0	1,0,16,0	0,0,12,0	11,0,11,0	8,0,6,0	CG14997
FBgn0037722	3R_9628044	5.43184	+	12,0,39,0	6,0,37,0	2,0,31,0	10,0,34,0	25,0,39,0	18,0,37,0	CG8319
FBgn0261671	2L_16904545	5.42762	+	58,0,43,0	33,0,18,0	30,0,33,0	100,0,16,0	31,0,13,0	19,0,15,0	tweek
FBgn0013756	2R_11858725	5.42519	+	58,0,41,0	42,0,30,0	34,0,34,0	72,0,12,0	15,0,25,0	29,0,27,0	Mtor
FBgn0038320	3R_15337971	5.42482	+	39,0,6,0	11,0,7,0	5,0,7,0	38,0,2,0	19,0,1,0	13,0,2,0	Sra-1
FBgn0016756	3L_5758781	5.42212	+	62,0,124,0	23,0,68,0	47,0,99,0	77,0,87,0	22,0,63,0	53,0,47,0	Ubp64E
FBgn0035523	3L_4279730	5.41701	+	0,0,20,0	0,0,10,0	0,0,8,0	0,0,15,0	11,0,5,0	4,0,12,0	CG1311
FBgn0039664	3R_29490209	5.41419	+	0,0,38,0	0,0,41,0	0,0,35,0	10,0,23,0	3,0,22,0	0,0,21,0	CG2006
FBgn0000524	X_6536521	5.40683	+	0,0,21,0	0,0,20,0	2,0,25,0	6,0,11,0	6,0,13,0	0,0,12,0	dx
FBgn0039756	3R_30202941	5.40407	-	16,0,9,0	24,0,13,0	5,0,7,0	17,0,4,0	10,0,2,0	15,0,0,0	CG9743
FBgn0027885	2L_17477478	5.40278	-	324,0,7,0	281,0,4,0	261,0,3,0	258,0,0,0	162,0,0,0	155,0,0,0	Aac11
FBgn0035981	3L_9370191	5.39878	+	43,0,29,0	38,0,29,0	26,0,17,0	52,0,13,0	22,0,5,0	9,0,6,0	CG4452
FBgn0261617	X_9668694	5.39168	-	19,0,8,0	11,0,3,0	16,0,4,0	29,0,0,0	4,0,1,0	7,0,0,0	nej
FBgn0051030	3R_30165948	5.38878	-	5,0,1,0	14,0,9,0	5,0,9,0	4,0,0,0	8,0,2,0	12,0,0,0	CG31030
FBgn0036911	3L_19817673	5.38585	-	108,0,3,0	103,0,2,0	107,0,6,0	107,0,0,0	77,0,0,0	79,0,0,0	Fibp
FBgn0030091	X_9147196	5.38116	+	31,0,19,0	22,0,18,0	24,0,19,0	5,0,21,0	28,0,7,0	22,0,5,0	CG7065
FBgn0263198	2L_19046014	5.38104	+	70,0,52,0	45,0,43,0	33,0,42,0	91,0,26,0	61,0,56,0	62,0,28,0	Acn
FBgn0001324	3L_19838244	5.36766	+	9,0,7,0	3,0,9,0	11,0,7,0	14,0,9,0	17,0,0,0	7,0,0,0	kto
FBgn0020493	3R_17069947	5.35414	+	12,0,54,0	1,0,26,0	5,0,29,0	26,0,33,0	12,0,25,0	7,0,34,0	Dad
FBgn0039751	3R_30176276	5.34895	-	0,0,23,0	0,0,14,0	0,0,20,0	4,0,15,0	3,0,8,0	1,0,15,0	CG1983
FBgn0039632	3R_29062898	5.34473	-	147,0,2,0	83,0,5,0	99,0,4,0	115,0,0,0	90,0,0,0	103,0,0,0	Cul5
FBgn0002783	3R_15968971	5.3401	-	41,0,15,0	39,0,27,0	39,0,31,0	28,0,16,0	80,0,5,0	46,0,14,0	mor
FBgn0010660	2R_22920889	5.33598	-	0,0,109,0	0,0,94,0	0,0,75,0	8,0,61,0	3,0,50,0	0,0,63,0	Nup214
FBgn0265728	3L_2010698	5.33275	-	0,0,32,0	0,0,88,0	0,0,52,0	26,0,41,0	0,0,29,0	0,0,28,0	CR44535
FBgn0001169	3R_20624780	5.33128	+	24,0,68,0	4,0,62,0	3,0,61,0	13,0,42,0	15,0,35,0	11,0,35,0	H
FBgn0039252	3R_24933703	5.32685	+	36,0,119,0	63,0,107,0	39,0,111,0	31,0,44,0	35,0,52,0	35,0,47,0	CG11771
FBgn0040366	X_1215094	5.32468	-	15,0,1,0	18,0,4,0	9,0,8,0	19,0,1,0	12,0,0,0	21,0,0,0	CG11398
FBgn0039727	3R_29944564	5.31441	+	12,0,39,0	8,0,27,0	21,0,78,0	16,0,31,0	7,0,14,0	23,0,24,0	CG15523
FBgn0030177	X_10083425	5.30847	+	0,0,83,0	0,0,72,0	5,0,72,0	42,0,19,0	0,0,52,0	0,0,51,0	CG2972
FBgn0032161	2L_9920945	5.29439	+	44,0,32,0	29,0,34,0	18,0,46,0	28,0,13,0	24,0,13,0	26,0,17,0	CG4594
FBgn0030563	X_14315571	5.29273	-	16,0,6,0	26,0,1,0	37,0,2,0	34,0,0,0	10,0,0,0	16,0,0,0	betaNACtes2
FBgn0040080	3R_27584354	5.26896	+	68,0,11,0	58,0,23,0	70,0,6,0	64,0,6,0	55,0,2,0	55,0,2,0	pins
FBgn0038302	3R_15214662	5.26333	+	74,0,23,0	69,0,39,0	63,0,28,0	97,0,27,0	118,0,10,0	61,0,22,0	CG4210
FBgn0035142	3L_574711	5.25927	+	0,0,28,0	0,0,30,0	0,0,33,0	0,0,20,0	5,0,12,0	6,0,12,0	hipk
FBgn0263133	2L_7222985	5.25386	-	15,0,42,0	31,0,32,0	14,0,29,0	14,0,13,0	21,0,9,0	11,0,9,0	ico
FBgn0039213	3R_24625712	5.2507	+	42,0,3,0	37,0,2,0	34,0,4,0	60,0,0,0	28,0,0,0	29,0,0,0	atl
FBgn0031678	2L_5058185	5.24451	-	52,0,5,0	42,0,1,0	20,0,3,0	49,0,0,0	42,0,0,0	25,0,0,0	CG31918
FBgn0262563	2R_17139903	5.23884	-	264,0,2,0	223,0,7,0	229,0,4,0	264,0,0,0	290,0,0,0	232,0,0,0	CG43103
FBgn0001296	3R_12689346	5.2361	-	50,0,0,0	19,0,2,0	16,0,10,0	19,0,0,0	26,0,0,0	11,0,0,0	kar
FBgn0051358	3R_12029113	5.23471	-	14,0,0,0	10,0,4,0	10,0,4,0	9,0,0,0	6,0,0,0	4,0,0,0	CG31358
FBgn0260230	3R_12029113	5.23471	-	14,0,0,0	10,0,4,0	10,0,4,0	9,0,0,0	6,0,0,0	4,0,0,0	CG42504
FBgn0260231	3R_12029113	5.23471	-	14,0,0,0	10,0,4,0	10,0,4,0	9,0,0,0	6,0,0,0	4,0,0,0	CG42505
FBgn0032503	2L_13306211	5.22958	+	0,0,18,0	0,0,29,0	0,0,33,0	14,0,11,0	0,0,10,0	2,0,5,0	CG16825
FBgn0010548	2R_7468765	5.22852	-	25,0,25,0	2,0,10,0	3,0,8,0	19,0,6,0	16,0,9,0	12,0,7,0	Aldh-III
FBgn0010905	3L_2525371	5.2135	-	0,0,85,0	0,0,53,0	3,0,60,0	0,0,77,0	5,0,31,0	19,0,33,0	Spn
FBgn0035970	3L_9236567	5.2042	-	80,0,41,0	41,0,64,0	75,0,46,0	65,0,11,0	35,0,21,0	59,0,2,0	CG4483
FBgn0042693	3R_18167824	5.20107	+	67,0,20,0	32,0,8,0	35,0,9,0	68,0,10,0	35,0,1,0	34,0,2,0	PP2A-B'
FBgn0020379	3R_10364526	5.19575	-	26,0,6,0	16,0,14,0	26,0,12,0	24,0,0,0	10,0,3,0	16,0,2,0	Rfx
FBgn0044510	3L_24537407	5.1921	+	64,0,6,0	56,0,3,0	46,0,6,0	74,0,0,0	27,0,0,0	34,0,1,0	mRpS5
FBgn0031050	X_19644938	5.19119	-	19,0,31,0	34,0,32,0	25,0,24,0	25,0,15,0	36,0,19,0	34,0,16,0	Arp10
FBgn0262579	3L_8070986	5.18531	+	0,0,15,0	0,0,5,0	0,0,9,0	2,0,7,0	3,0,5,0	2,0,3,0	Ect4
FBgn0016081	3L_9663488	5.18161	-	0,0,54,0	0,0,26,0	0,0,43,0	0,0,40,0	7,0,26,0	4,0,8,0	fry
FBgn0003218	X_13771838	5.17966	+	20,0,16,0	25,0,4,0	21,0,9,0	20,0,3,0	12,0,0,0	10,0,0,0	rdgB
FBgn0035877	3L_8340955	5.17367	+	193,0,5,0	78,0,2,0	102,0,4,0	105,0,0,0	60,0,0,0	65,0,0,0	CG7083
FBgn0037792	3R_10143819	5.17324	-	13,0,7,0	12,0,12,0	15,0,17,0	10,0,4,0	12,0,1,0	5,0,0,0	TAF1B
FBgn0039876	3R_31775175	5.1578	-	14,0,24,0	5,0,23,0	9,0,11,0	15,0,8,0	8,0,7,0	8,0,5,0	CG2126
FBgn0038144	3R_13380350	5.15527	+	144,0,5,0	24,0,6,0	30,0,10,0	88,0,3,0	51,0,1,0	48,0,2,0	CG8870
FBgn0037449	3R_6527518	5.15492	+	8,0,28,0	3,0,27,0	1,0,33,0	8,0,21,0	9,0,8,0	4,0,13,0	CG15185
FBgn0035107	3L_200439	5.13632	+	409,0,15,0	360,0,7,0	448,0,27,0	346,0,8,0	304,0,0,0	271,0,5,0	mri
FBgn0035357	3L_2638598	5.13429	+	84,0,17,0	43,0,33,0	56,0,22,0	78,0,10,0	35,0,4,0	48,0,12,0	MEP-1
FBgn0250911	3L_2638598	5.13429	+	84,0,17,0	43,0,33,0	56,0,22,0	78,0,10,0	35,0,4,0	48,0,12,0	CG42245
FBgn0263077	2R_7637039	5.12754	+	324,0,30,0	139,0,22,0	154,0,74,0	191,0,34,0	164,0,19,0	128,0,21,0	CG43340
FBgn0264833	3R_30922101	5.11877	+	18,0,39,0	32,0,125,0	12,0,88,0	24,0,17,0	0,0,37,0	12,0,36,0	CR44041
FBgn0033706	2R_12257752	5.11755	+	48,0,44,0	97,0,80,0	116,0,65,0	63,0,12,0	37,0,14,0	43,0,35,0	Vha36-2
FBgn0032136	2L_9650532	5.11403	+	0,0,106,0	0,0,31,0	1,0,36,0	6,0,49,0	0,0,36,0	4,0,31,0	Apoltp
FBgn0085390	2R_7836743	5.11024	-	0,0,46,0	0,0,109,0	2,0,96,0	15,0,49,0	0,0,26,0	0,0,29,0	Dgk
FBgn0040340	X_935572	5.10736	+	44,0,5,0	37,0,6,0	33,0,2,0	81,0,2,0	34,0,0,0	57,0,1,0	TRAM
FBgn0005778	2R_22042724	5.10479	-	182,0,103,0	339,0,250,0	345,0,206,0	166,0,123,0	152,0,39,0	110,0,84,0	PpD5
FBgn0035953	3L_9000909	5.10336	+	0,0,68,0	0,0,67,0	0,0,64,0	0,0,42,0	3,0,24,0	8,0,32,0	CG5087
FBgn0267002	2R_16759900	5.10291	-	11,0,17,0	7,0,5,0	3,0,17,0	8,0,4,0	7,0,1,0	4,0,2,0	unc-104
FBgn0024230	2L_19444286	5.10035	-	204,0,13,0	207,0,24,0	152,0,60,0	171,0,17,0	152,0,6,0	136,0,3,0	Hs2st
FBgn0004374	2L_20075834	5.10006	+	0,0,40,0	0,0,45,0	0,0,49,0	13,0,17,0	0,0,13,0	2,0,28,0	neb
FBgn0028887	2L_14927658	5.08691	+	44,0,49,0	29,0,38,0	27,0,25,0	36,0,6,0	14,0,18,0	21,0,18,0	CG3491
FBgn0023515	X_1863303	5.08584	-	21,0,3,0	42,0,0,0	30,0,8,0	26,0,0,0	11,0,0,0	21,0,0,0	CG14814
FBgn0040235	X_9318176	5.07581	-	20,0,83,0	27,0,60,0	33,0,45,0	49,0,5,0	22,0,48,0	16,0,61,0	c12.1
FBgn0039642	3R_29147228	5.07089	-	30,0,45,0	4,0,50,0	21,0,38,0	34,0,33,0	24,0,43,0	28,0,36,0	CG11882
FBgn0023515	X_1863299	5.06625	-	20,0,3,0	42,0,0,0	30,0,8,0	27,0,0,0	11,0,0,0	21,0,0,0	CG14814
FBgn0036032	3L_9706647	5.05846	+	15,0,77,0	6,0,72,0	7,0,102,0	17,0,25,0	3,0,31,0	8,0,25,0	CG16711
FBgn0032446	2L_12694573	5.05263	-	12,0,11,0	18,0,20,0	18,0,16,0	15,0,5,0	11,0,8,0	25,0,4,0	CG5780
FBgn0035763	3L_7328608	5.04942	-	122,0,47,0	83,0,45,0	73,0,47,0	150,0,45,0	85,0,27,0	69,0,20,0	CG8602
FBgn0032639	2L_17456771	5.04776	-	546,0,4,0	349,0,1,0	314,0,10,0	240,0,0,0	241,0,0,0	214,0,0,0	CG18563
FBgn0037705	3R_9538537	5.0281	-	42,0,0,0	13,0,5,0	19,0,5,0	44,0,0,0	17,0,0,0	11,0,0,0	mura
FBgn0035761	3L_7322363	5.02502	-	9,0,4,0	3,0,8,0	2,0,2,0	16,0,0,0	9,0,1,0	8,0,3,0	RhoGEF4
FBgn0039858	3R_31604153	5.01938	-	25,0,20,0	15,0,0,0	9,0,1,0	39,0,0,0	16,0,0,0	7,0,0,0	CycG
FBgn0038266	3R_14845703	5.00329	+	170,0,23,0	208,0,64,0	216,0,75,0	172,0,11,0	101,0,4,0	110,0,25,0	CG3610
FBgn0001308	2R_16271738	5.00027	-	178,0,17,0	170,0,4,0	167,0,9,0	176,0,3,0	102,0,1,0	118,0,2,0	Khc
FBgn0032131	2L_9590860	4.99769	+	43,0,36,0	49,0,46,0	73,0,63,0	40,0,12,0	17,0,14,0	32,0,13,0	CG3841
FBgn0023001	3L_7142219	4.99214	+	0,0,18,0	0,0,6,0	0,0,8,0	5,0,3,0	1,0,16,0	2,0,5,0	melt
FBgn0266696	3L_2435883	4.9884	+	87,0,38,0	46,0,48,0	91,0,31,0	85,0,24,0	42,0,14,0	53,0,4,0	CG45186
FBgn0039644	3R_29163032	4.9878	+	16,0,9,0	10,0,12,0	10,0,13,0	9,0,4,0	13,0,0,0	9,0,3,0	CG11897
FBgn0051075	3R_26986412	4.97316	-	1,0,6,0	0,0,12,0	0,0,9,0	7,0,13,0	4,0,0,0	1,0,8,0	CG31075
FBgn0259938	3R_10399806	4.97144	+	68,0,25,0	37,0,23,0	25,0,19,0	80,0,28,0	52,0,4,0	32,0,9,0	cwo
FBgn0032167	2L_9942955	4.96748	-	131,0,43,0	61,0,28,0	93,0,44,0	91,0,8,0	40,0,11,0	31,0,19,0	CG5853
FBgn0039760	3R_30252314	4.96612	+	37,0,2,0	55,0,5,0	56,0,2,0	25,0,0,0	9,0,0,0	32,0,0,0	CG9682
FBgn0264491	3R_22042261	4.95976	+	127,0,3,0	74,0,1,0	79,0,6,0	122,0,0,0	46,0,0,0	65,0,0,0	how
FBgn0035989	3L_9414626	4.94657	-	0,0,30,0	0,0,30,0	0,0,37,0	0,0,27,0	7,0,19,0	3,0,15,0	CG3967
FBgn0031974	2L_8009410	4.94654	-	94,0,15,0	64,0,28,0	54,0,22,0	64,0,9,0	33,0,2,0	57,0,9,0	CG12560
FBgn0035704	3L_6493054	4.93771	-	2,0,86,0	0,0,63,0	5,0,67,0	0,0,42,0	8,0,21,0	8,0,25,0	CG10144
FBgn0026713	X_14202340	4.93138	+	16,0,21,0	18,0,3,0	21,0,11,0	23,0,5,0	19,0,0,0	26,0,0,0	l(1)G0007
FBgn0267153	3R_6762444	4.93035	-	140,0,45,0	63,0,40,0	104,0,24,0	81,0,27,0	152,0,6,0	82,0,9,0	CR45593
FBgn0261797	3L_4811638	4.9293	-	7,0,71,0	0,0,37,0	0,0,41,0	30,0,70,0	9,0,38,0	2,0,39,0	Dhc64C
FBgn0028484	3L_4111153	4.91975	+	5,0,80,0	0,0,64,0	1,0,104,0	18,0,28,0	0,0,60,0	0,0,58,0	Ack
FBgn0051851	2L_13258355	4.91968	+	0,0,27,0	0,0,19,0	0,0,29,0	17,0,20,0	0,0,9,0	1,0,23,0	CG31851
FBgn0051674	2L_20831317	4.91519	+	25,0,7,0	7,0,6,0	8,0,5,0	20,0,0,0	4,0,5,0	15,0,0,0	CG31674
FBgn0039249	3R_24918963	4.91491	+	19,0,32,0	5,0,24,0	4,0,20,0	9,0,18,0	13,0,13,0	17,0,6,0	CG11168
FBgn0027559	2L_15255466	4.91402	-	19,0,19,0	33,0,25,0	38,0,23,0	50,0,7,0	29,0,22,0	40,0,13,0	Pol32
FBgn0032863	2L_20461476	4.91341	+	0,0,67,0	0,0,76,0	0,0,72,0	9,0,30,0	2,0,63,0	0,0,55,0	Cdc23
FBgn0039731	3R_29995363	4.91278	+	0,0,37,0	0,0,40,0	0,0,42,0	3,0,31,0	5,0,11,0	0,0,16,0	Sas-6
FBgn0263025	3R_27695724	4.90266	+	17,0,1,0	14,0,13,0	18,0,13,0	17,0,3,0	29,0,0,0	16,0,0,0	CG43320
FBgn0003410	3L_16856222	4.89872	+	46,0,3,0	49,0,11,0	34,0,28,0	38,0,1,0	21,0,0,0	19,0,2,0	sina
FBgn0034191	2R_17092071	4.89118	+	128,0,6,0	80,0,0,0	70,0,4,0	88,0,0,0	71,0,0,0	40,0,0,0	CG6984
FBgn0037556	3R_8242157	4.88892	-	87,0,28,0	52,0,29,0	58,0,48,0	86,0,9,0	59,0,9,0	33,0,16,0	CG9636
FBgn0265988	3L_1951864	4.88841	-	44,0,99,0	0,0,51,0	19,0,43,0	20,0,49,0	9,0,32,0	19,0,35,0	mv
FBgn0265991	2R_15816914	4.88826	-	115,0,2,0	57,0,1,0	36,0,7,0	41,0,0,0	29,0,0,0	21,0,0,0	Zasp52
FBgn0039544	3R_27708004	4.88603	+	27,0,5,0	15,0,4,0	26,0,14,0	24,0,4,0	18,0,0,0	16,0,0,0	CG12877
FBgn0039836	3R_31254406	4.88582	-	9,0,7,0	15,0,4,0	14,0,5,0	15,0,3,0	16,0,0,0	14,0,0,0	CG1750
FBgn0030653	X_15569221	4.88278	+	381,0,11,0	460,0,1,0	380,0,10,0	339,0,1,0	298,0,0,0	323,0,1,0	CG7860
FBgn0031307	2L_1146389	4.88179	+	4,0,17,0	0,0,8,0	2,0,19,0	13,0,26,0	14,0,20,0	6,0,14,0	MFS3
FBgn0085442	2R_24883928	4.87956	+	0,0,31,0	0,0,75,0	0,0,43,0	3,0,32,0	5,0,15,0	0,0,23,0	NKAIN
FBgn0016754	3R_23899407	4.87583	-	26,0,3,0	25,0,2,0	21,0,3,0	17,0,0,0	8,0,0,0	6,0,0,0	sba
FBgn0265817	2L_20947587	4.87318	-	0,0,11,0	0,0,20,0	0,0,15,0	3,0,14,0	0,0,5,0	4,0,5,0	CR44606
FBgn0032175	2L_10015684	4.87231	-	7,0,18,0	14,0,26,0	18,0,16,0	15,0,9,0	3,0,1,0	10,0,3,0	CG13131
FBgn0038454	3R_16645509	4.86962	-	23,0,6,0	37,0,5,0	26,0,5,0	16,0,0,0	18,0,1,0	27,0,0,0	CG10324
FBgn0035309	3L_2169010	4.86577	-	75,0,0,0	10,0,2,0	27,0,8,0	26,0,0,0	5,0,0,0	16,0,0,0	CG15879
FBgn0264873	2L_1503793	4.86196	+	5,0,10,0	7,0,13,0	7,0,13,0	7,0,3,0	7,0,1,0	11,0,8,0	CR44064
FBgn0030701	X_15875447	4.86106	+	88,0,10,0	159,0,23,0	110,0,77,0	128,0,22,0	39,0,4,0	95,0,7,0	CG16952
FBgn0052311	3L_2125796	4.85995	-	0,0,55,0	0,0,31,0	0,0,43,0	19,0,17,0	0,0,23,0	0,0,18,0	zormin
FBgn0030071	X_8923558	4.85547	-	20,0,156,0	200,0,237,0	3,0,322,0	126,0,61,0	40,0,66,0	47,0,85,0	CG12661
FBgn0038532	3R_17662332	4.85436	+	28,0,20,0	15,0,12,0	21,0,15,0	21,0,6,0	12,0,0,0	17,0,6,0	CG14322
FBgn0037683	3R_9363329	4.85419	+	70,0,3,0	46,0,3,0	56,0,3,0	55,0,0,0	36,0,0,0	56,0,0,0	CG18473
FBgn0015903	2R_23597111	4.85089	+	52,0,52,0	86,0,58,0	72,0,47,0	55,0,20,0	39,0,15,0	41,0,21,0	apt
FBgn0266917	3R_17001020	4.84293	-	25,0,84,0	9,0,91,0	4,0,127,0	31,0,74,0	29,0,43,0	13,0,68,0	CG16941
FBgn0038872	3R_21225990	4.83929	+	11,0,29,0	3,0,24,0	2,0,25,0	9,0,11,0	6,0,10,0	5,0,7,0	Nelf-A (2)
FBgn0010905	3L_2525248	4.8268	-	0,0,88,0	0,0,62,0	3,0,86,0	0,0,86,0	4,0,45,0	14,0,44,0	Spn
FBgn0026059	3R_16072891	4.82379	-	28,0,101,0	3,0,86,0	1,0,130,0	22,0,102,0	48,0,49,0	23,0,70,0	Mhcl
FBgn0053054	3L_21202792	4.81413	-	135,0,6,0	144,0,9,0	118,0,23,0	124,0,5,0	86,0,3,0	129,0,2,0	CG33054
FBgn0053056	3L_21202792	4.81413	-	135,0,6,0	144,0,9,0	118,0,23,0	124,0,5,0	86,0,3,0	129,0,2,0	CG33056
FBgn0028325	X_4702336	4.80631	+	45,0,3,0	16,0,2,0	18,0,3,0	35,0,0,0	8,0,0,0	28,0,0,0	l(1)G0334
FBgn0032338	2L_11089936	4.80008	+	0,0,82,0	0,0,94,0	0,0,84,0	12,0,28,0	0,0,32,0	1,0,38,0	CG16854
FBgn0023213	4_930526	4.79936	-	279,0,6,0	96,0,2,0	105,0,3,0	228,0,0,0	68,0,0,0	78,0,0,0	eIF4G
FBgn0265137	2R_6876219	4.79471	-	126,0,196,0	95,0,85,0	67,0,78,0	171,0,61,0	81,0,72,0	85,0,96,0	Spn42Da
FBgn0040234	X_9323788	4.79435	+	3,0,29,0	6,0,29,0	7,0,15,0	26,0,5,0	1,0,14,0	10,0,20,0	c12.2
FBgn0038675	3R_19031992	4.79346	+	0,0,162,0	0,0,258,0	3,0,239,0	15,0,126,0	0,0,178,0	0,0,168,0	CG6013
FBgn0026181	X_16624958	4.79036	-	44,0,6,0	34,0,9,0	26,0,10,0	45,0,3,0	25,0,2,0	28,0,1,0	Rok
FBgn0000448	2R_10227850	4.78355	-	37,0,4,0	15,0,2,0	32,0,2,0	44,0,0,0	20,0,0,0	6,0,0,0	Hr46
FBgn0037664	3R_9251339	4.78182	+	46,0,18,0	35,0,30,0	35,0,49,0	35,0,4,0	19,0,4,0	23,0,12,0	CG8420
FBgn0002183	3L_1875720	4.77364	-	109,0,33,0	66,0,32,0	85,0,9,0	90,0,10,0	62,0,10,0	66,0,8,0	dre4
FBgn0032691	2L_18611217	4.76671	-	0,0,18,0	0,0,24,0	0,0,23,0	7,0,10,0	1,0,19,0	1,0,16,0	Atac2
FBgn0085322	3R_27165293	4.76138	-	46,0,139,0	100,0,168,0	56,0,160,0	55,0,89,0	72,0,100,0	49,0,84,0	CG34293
FBgn0027594	3L_1723461	4.75602	-	4,0,7,0	17,0,0,0	5,0,3,0	10,0,0,0	4,0,0,0	7,0,0,0	drpr
FBgn0036416	3L_14233707	4.75256	+	41,0,5,0	21,0,7,0	17,0,2,0	12,0,11,0	39,0,0,0	30,0,0,0	CG7924
FBgn0023541	X_2175279	4.74841	-	76,0,7,0	27,0,0,0	67,0,7,0	80,0,1,0	33,0,0,0	26,0,0,0	Cyp4d14
FBgn0035437	3L_3328814	4.73861	-	134,0,9,0	96,0,11,0	154,0,17,0	102,0,5,0	31,0,1,0	85,0,0,0	Strip
FBgn0035195	3L_1248027	4.72632	+	34,0,2,0	26,0,4,0	29,0,2,0	29,0,0,0	26,0,0,0	19,0,0,0	Sac1
FBgn0031288	2L_856017	4.72351	+	19,0,0,0	37,0,4,0	31,0,4,0	12,0,0,0	15,0,0,0	19,0,0,0	CG13949
FBgn0085370	2L_18534179	4.7206	-	15,0,15,0	11,0,19,0	4,0,11,0	33,0,4,0	9,0,13,0	15,0,10,0	Pde11
FBgn0051812	2L_16729977	4.72034	+	0,0,32,0	0,0,14,0	0,0,21,0	9,0,11,0	0,0,22,0	2,0,17,0	CG31812
FBgn0260779	3R_19026340	4.7192	-	18,0,51,0	15,0,106,0	3,0,85,0	27,0,23,0	17,0,34,0	17,0,59,0	gatA
FBgn0030089	X_9109590	4.71593	+	27,0,10,0	5,0,6,0	2,0,2,0	30,0,2,0	10,0,2,0	6,0,1,0	AP-1gamma
FBgn0031048	X_19641977	4.71385	-	28,0,15,0	29,0,30,0	32,0,35,0	17,0,5,0	34,0,9,0	35,0,22,0	CG12237
FBgn0032447	2L_12695150	4.71068	+	57,0,71,0	73,0,70,0	79,0,67,0	47,0,10,0	28,0,24,0	33,0,33,0	PICK1
FBgn0051324	3R_26107245	4.70889	+	12,0,4,0	11,0,2,0	6,0,1,0	27,0,0,0	17,0,0,0	6,0,0,0	CG31324
FBgn0037017	3L_20769307	4.70587	-	18,0,74,0	51,0,56,0	35,0,57,0	41,0,52,0	37,0,26,0	36,0,39,0	CG4074
FBgn0260743	3R_11971531	4.69107	+	374,0,7,0	294,0,8,0	273,0,34,0	407,0,10,0	222,0,7,0	222,0,3,0	GC1
FBgn0261985	3L_352859	4.68835	+	0,0,211,0	0,0,142,0	8,0,189,0	0,0,178,0	26,0,139,0	23,0,103,0	Ptpmeg
FBgn0038675	3R_19032247	4.67888	+	0,0,107,0	0,0,144,0	1,0,145,0	12,0,88,0	0,0,88,0	0,0,110,0	CG6013
FBgn0028387	2L_7413499	4.67095	+	0,0,40,0	1,0,42,0	0,0,39,0	11,0,18,0	0,0,33,0	0,0,31,0	chm
FBgn0030514	X_13721792	4.67029	-	166,0,10,0	85,0,3,0	99,0,11,0	127,0,2,0	88,0,2,0	83,0,1,0	CG9941
FBgn0034094	2R_16226582	4.66904	+	121,0,11,0	103,0,7,0	77,0,21,0	97,0,5,0	40,0,1,0	80,0,3,0	Tsf3
FBgn0040091	2R_22643813	4.65691	-	35,0,4,0	30,0,3,0	25,0,4,0	48,0,1,0	21,0,0,0	29,0,0,0	Ugt58Fa
FBgn0261456	2R_19495191	4.65606	-	84,0,33,0	90,0,23,0	89,0,33,0	95,0,17,0	100,0,19,0	78,0,15,0	hpo
FBgn0038035	3R_12401782	4.64874	-	36,0,3,0	37,0,2,0	30,0,3,0	35,0,0,0	20,0,0,0	22,0,0,0	lig3
FBgn0261788	3L_7664395	4.64738	-	1,0,14,0	0,0,9,0	0,0,12,0	4,0,4,0	0,0,4,0	2,0,4,0	Ank2
FBgn0265084	3L_7664395	4.64738	-	1,0,14,0	0,0,9,0	0,0,12,0	4,0,4,0	0,0,4,0	2,0,4,0	CG44195
FBgn0001145	X_11422896	4.64535	+	45,0,1,0	29,0,4,0	27,0,3,0	41,0,0,0	34,0,0,0	29,0,0,0	Gs2
FBgn0086906	3L_2092150	4.6453	-	17,0,13,0	18,0,16,0	19,0,31,0	25,0,4,0	8,0,6,0	16,0,10,0	sls
FBgn0030157	X_9878814	4.64372	+	48,0,3,0	21,0,6,0	15,0,6,0	29,0,0,0	29,0,0,0	22,0,2,0	CG1468
FBgn0035049	2R_24675710	4.6432	-	0,0,64,0	0,0,43,0	0,0,72,0	2,0,34,0	7,0,21,0	0,0,17,0	Mmp1
FBgn0035295	3L_1948125	4.63977	+	6,0,6,0	18,0,18,0	17,0,9,0	2,0,15,0	16,0,1,0	9,0,4,0	Cnb
FBgn0003891	2R_21189269	4.63869	+	85,0,109,0	32,0,67,0	72,0,78,0	98,0,71,0	61,0,49,0	41,0,54,0	tud
FBgn0050000	2R_9607145	4.63762	+	24,0,31,0	8,0,12,0	16,0,11,0	22,0,10,0	18,0,7,0	8,0,3,0	GstT1
FBgn0035162	3L_832078	4.63751	-	45,0,53,0	58,0,4,0	38,0,14,0	52,0,19,0	44,0,13,0	46,0,8,0	CG13900
FBgn0033698	2R_12197437	4.63693	-	0,0,46,0	0,0,25,0	0,0,34,0	18,0,26,0	0,0,27,0	0,0,18,0	CG8858
FBgn0263593	2R_8142326	4.62622	-	43,0,28,0	33,0,36,0	34,0,42,0	45,0,7,0	14,0,9,0	18,0,21,0	Lpin
FBgn0263133	2L_7221930	4.62527	-	21,0,25,0	17,0,42,0	22,0,24,0	28,0,3,0	8,0,13,0	9,0,15,0	ico
FBgn0029094	3L_19618965	4.61937	+	67,0,7,0	80,0,2,0	86,0,3,0	99,0,0,0	79,0,0,0	62,0,1,0	asf1
FBgn0001978	2L_15115663	4.61756	+	43,0,50,0	38,0,48,0	39,0,57,0	42,0,25,0	32,0,24,0	40,0,34,0	stc
FBgn0035244	3L_1618573	4.61231	+	277,0,6,0	216,0,7,0	237,0,8,0	223,0,0,0	135,0,0,0	138,0,2,0	ABCB7
FBgn0053230	3L_1618573	4.61231	+	277,0,6,0	216,0,7,0	237,0,8,0	223,0,0,0	135,0,0,0	138,0,2,0	CG33230
FBgn0036919	3L_19924944	4.612	+	145,0,6,0	150,0,0,0	119,0,12,0	140,0,0,0	90,0,1,0	102,0,0,0	Grasp65
FBgn0023213	4_930618	4.60875	-	129,0,9,0	51,0,0,0	60,0,1,0	135,0,0,0	37,0,0,0	37,0,0,0	eIF4G
FBgn0032247	2L_10429869	4.60741	+	0,0,41,0	0,0,50,0	0,0,38,0	6,0,39,0	0,0,37,0	2,0,20,0	CG5188
FBgn0041712	2R_23378989	4.60674	+	119,0,2,0	34,0,0,0	82,0,8,0	37,0,0,0	21,0,0,0	18,0,0,0	yellow-d
FBgn0031038	X_19611872	4.59908	+	21,0,33,0	26,0,33,0	45,0,47,0	28,0,7,0	11,0,5,0	13,0,17,0	Tyler
FBgn0031039	X_19611872	4.59908	+	21,0,33,0	26,0,33,0	45,0,47,0	28,0,7,0	11,0,5,0	13,0,17,0	Shawn
FBgn0033092	2R_6692124	4.58005	+	20,0,12,0	27,0,23,0	12,0,18,0	26,0,4,0	17,0,3,0	11,0,27,0	CG9422
FBgn0086694	3L_5792005	4.57925	-	36,0,23,0	28,0,23,0	25,0,14,0	59,0,9,0	29,0,13,0	18,0,10,0	Bre1
FBgn0051812	2L_16729878	4.57857	+	0,0,40,0	0,0,36,0	0,0,29,0	8,0,18,0	0,0,21,0	2,0,28,0	CG31812
FBgn0034644	2R_21655472	4.56865	+	0,0,81,0	0,0,46,0	0,0,54,0	12,0,49,0	1,0,38,0	0,0,31,0	CG10082
FBgn0039328	3R_25331038	4.56441	-	3,0,32,0	8,0,10,0	0,0,18,0	13,0,22,0	6,0,12,0	7,0,15,0	CHKov2
FBgn0032651	2L_17591020	4.56352	+	6,0,8,0	14,0,30,0	13,0,11,0	12,0,9,0	9,0,4,0	15,0,5,0	Oli
FBgn0032522	2L_13413433	4.56218	+	165,0,7,0	336,0,3,0	263,0,2,0	129,0,0,0	77,0,0,0	93,0,0,0	CG16848
FBgn0001994	2L_16287644	4.56082	-	46,0,4,0	32,0,0,0	30,0,4,0	34,0,0,0	33,0,0,0	16,0,0,0	crp
FBgn0035205	3L_1310284	4.54754	+	33,0,62,0	13,0,75,0	27,0,64,0	18,0,42,0	27,0,23,0	25,0,27,0	CG2469
FBgn0004838	2L_6923109	4.54357	+	3,0,6,0	4,0,7,0	3,0,6,0	13,0,4,0	0,0,7,0	6,0,0,0	Hrb27C
FBgn0035237	3L_1600574	4.54225	+	0,0,24,0	0,0,17,0	0,0,17,0	11,0,5,0	1,0,8,0	0,0,14,0	CG13917
FBgn0039311	3R_25277096	4.53101	-	71,0,190,0	8,0,11,0	47,0,73,0	140,0,157,0	5,0,8,0	35,0,57,0	CG10513
FBgn0030286	X_11330388	4.52671	+	0,0,17,0	1,0,12,0	1,0,10,0	9,0,2,0	3,0,6,0	0,0,9,0	CG1657
FBgn0040496	2L_10677810	4.52548	+	0,0,22,0	0,0,44,0	2,0,33,0	10,0,16,0	0,0,19,0	2,0,9,0	CG17104
FBgn0266696	3L_2407857	4.51872	+	0,0,30,0	0,0,22,0	0,0,33,0	0,0,29,0	6,0,23,0	2,0,11,0	CG45186
FBgn0263617	3L_3251538	4.51264	+	9,0,1,0	21,0,4,0	12,0,2,0	17,0,0,0	25,0,0,0	16,0,0,0	CR43626
FBgn0027503	3R_8989736	4.50969	+	31,0,11,0	12,0,17,0	18,0,20,0	22,0,13,0	11,0,1,0	26,0,0,0	CG11970
FBgn0015399	2L_12817620	4.50503	-	76,0,2,0	28,0,1,0	14,0,5,0	39,0,0,0	25,0,0,0	23,0,0,0	kek1
FBgn0261671	2L_16903428	4.50226	+	63,0,35,0	11,0,11,0	32,0,26,0	93,0,12,0	35,0,20,0	22,0,17,0	tweek
FBgn0031143	X_21027845	4.49771	-	8,0,15,0	2,0,18,0	6,0,21,0	7,0,8,0	7,0,4,0	9,0,11,0	CG1532
FBgn0261808	3R_11207694	4.49635	+	80,0,0,0	70,0,0,0	92,0,14,0	74,0,0,0	37,0,0,0	54,0,0,0	cu
FBgn0027617	3R_24815425	4.49493	-	13,0,11,0	15,0,7,0	26,0,4,0	17,0,4,0	14,0,0,0	20,0,0,0	CG5808
FBgn0039214	3R_24641632	4.49318	-	36,0,72,0	8,0,47,0	38,0,77,0	27,0,41,0	19,0,25,0	30,0,33,0	puf
FBgn0052311	3L_2135048	4.48867	-	4,0,26,0	10,0,9,0	7,0,12,0	9,0,6,0	7,0,0,0	11,0,9,0	zormin
FBgn0039219	3R_24718450	4.48731	-	64,0,235,0	182,0,323,0	94,0,279,0	132,0,132,0	111,0,152,0	72,0,173,0	CG13630
FBgn0037092	3L_21508103	4.47723	+	25,0,3,0	17,0,3,0	22,0,9,0	14,0,1,0	23,0,1,0	23,0,0,0	M6
FBgn0036906	3L_19800279	4.47607	-	16,0,7,0	30,0,2,0	35,0,0,0	14,0,0,0	21,0,0,0	12,0,0,0	CG14102
FBgn0266019	X_11836589	4.47541	+	48,0,7,0	19,0,0,0	27,0,1,0	33,0,0,0	15,0,0,0	21,0,0,0	rudhira
FBgn0264357	3R_21205862	4.47129	+	18,0,7,0	10,0,8,0	5,0,12,0	4,0,2,0	17,0,0,0	9,0,2,0	SNF4Agamma
FBgn0054027	3R_25106798	4.46625	-	6,0,5,0	12,0,7,0	14,0,7,0	7,0,1,0	5,0,0,0	7,0,0,0	CG34027
FBgn0030362	X_12017200	4.4639	+	99,0,6,0	29,0,6,0	53,0,9,0	45,0,1,0	21,0,0,0	18,0,0,0	regucalcin
FBgn0035357	3L_2632029	4.46327	+	48,0,12,0	29,0,28,0	49,0,14,0	51,0,11,0	28,0,5,0	34,0,4,0	MEP-1
FBgn0250911	3L_2632029	4.46327	+	48,0,12,0	29,0,28,0	49,0,14,0	51,0,11,0	28,0,5,0	34,0,4,0	CG42245
FBgn0259984	2L_13637706	4.46018	+	30,0,30,0	17,0,12,0	11,0,15,0	59,0,10,0	11,0,8,0	9,0,9,0	kuz
FBgn0250876	3L_12070367	4.45969	-	6,0,30,0	2,0,16,0	3,0,13,0	12,0,28,0	18,0,15,0	6,0,20,0	Sema-5c
FBgn0037010	3L_20523278	4.45938	-	104,0,129,0	154,0,208,0	143,0,146,0	97,0,103,0	78,0,82,0	105,0,57,0	CG4825
FBgn0259481	3L_11524808	4.4551	-	137,0,5,0	118,0,2,0	142,0,3,0	108,0,0,0	116,0,0,0	99,0,0,0	Mob2
FBgn0011836	3L_9887805	4.45038	-	22,0,8,0	18,0,12,0	11,0,11,0	18,0,6,0	17,0,2,0	15,0,1,0	Taf2
FBgn0263495	3L_3688856	4.44712	+	9,0,9,0	27,0,22,0	14,0,14,0	26,0,5,0	12,0,6,0	14,0,6,0	CR43484
FBgn0262647	2L_11124505	4.446	+	0,0,33,0	0,0,38,0	1,0,28,0	10,0,16,0	2,0,27,0	0,0,28,0	Nup160
FBgn0036975	3L_20354428	4.43828	+	6,0,20,0	1,0,15,0	9,0,16,0	18,0,13,0	2,0,6,0	3,0,2,0	CG5618
FBgn0039023	3R_22763022	4.43528	-	40,0,58,0	8,0,75,0	26,0,45,0	32,0,55,0	32,0,23,0	28,0,39,0	CG4723
FBgn0264884	2L_1872978	4.43413	+	8,0,1,0	19,0,3,0	23,0,3,0	21,0,0,0	7,0,0,0	9,0,0,0	CR44075
FBgn0039663	3R_29487233	4.43283	-	0,0,27,0	0,0,22,0	0,0,33,0	2,0,14,0	5,0,11,0	0,0,15,0	CG2321
FBgn0250789	3L_1787516	4.43191	-	0,0,58,0	0,0,40,0	2,0,38,0	0,0,66,0	8,0,19,0	6,0,26,0	alpha-Spec
FBgn0034618	2R_21314985	4.43085	+	121,0,7,0	57,0,0,0	71,0,2,0	82,0,0,0	80,0,0,0	52,0,0,0	CG9485
FBgn0040007	2R_4515818	4.42876	-	18,0,0,0	12,0,3,0	19,0,4,0	13,0,0,0	6,0,0,0	20,0,0,0	RpL38
FBgn0032136	2L_9644745	4.42765	+	0,0,37,0	0,0,9,0	1,0,24,0	8,0,30,0	0,0,15,0	2,0,11,0	Apoltp
FBgn0032360	2L_11343095	4.42587	-	60,0,2,0	91,0,5,0	104,0,2,0	54,0,0,0	18,0,0,0	29,0,0,0	CG14926
FBgn0260959	2R_11896973	4.41646	-	19,0,14,0	23,0,14,0	12,0,15,0	33,0,3,0	5,0,6,0	7,0,19,0	MCPH1
FBgn0023000	3L_344769	4.41048	-	23,0,66,0	4,0,69,0	16,0,45,0	19,0,52,0	14,0,31,0	23,0,31,0	mth
FBgn0035762	3L_7325546	4.40927	+	66,0,29,0	60,0,42,0	51,0,29,0	70,0,18,0	41,0,14,0	48,0,17,0	Rint1
FBgn0054025	3L_2960204	4.40806	-	24,0,20,0	69,0,14,0	34,0,30,0	33,0,35,0	26,0,0,0	44,0,0,0	CG34025
FBgn0032456	2L_12726246	4.40494	+	85,0,101,0	60,0,39,0	66,0,53,0	113,0,25,0	75,0,55,0	32,0,29,0	MRP
FBgn0261113	3R_18918295	4.39269	+	389,0,14,0	194,0,4,0	188,0,15,0	304,0,6,0	147,0,1,0	227,0,3,0	Xrp1
FBgn0032919	2L_21143280	4.39156	+	43,0,1,0	54,0,2,0	40,0,5,0	47,0,0,0	54,0,0,0	28,0,0,0	CG9253
FBgn0032343	2L_11110651	4.38932	-	5,0,0,0	12,0,1,0	14,0,6,0	12,0,0,0	4,0,0,0	6,0,0,0	CG6201
FBgn0261984	3R_19855431	4.38628	-	188,0,1,0	108,0,0,0	126,0,11,0	129,0,0,0	91,0,0,0	81,0,0,0	Ire1
FBgn0039727	3R_29945986	4.38503	+	26,0,77,0	14,0,49,0	17,0,101,0	33,0,39,0	6,0,25,0	19,0,48,0	CG15523
FBgn0035416	3L_3209879	4.38011	+	53,0,27,0	37,0,32,0	42,0,18,0	63,0,12,0	35,0,10,0	37,0,18,0	gry
FBgn0034104	2R_16281047	4.37627	+	219,0,131,0	577,0,305,0	506,0,271,0	256,0,107,0	164,0,77,0	226,0,88,0	CG15705
FBgn0004435	2R_12620167	4.37477	+	0,0,53,0	0,0,31,0	0,0,23,0	8,0,30,0	1,0,10,0	0,0,24,0	Galphaq
FBgn0036396	3L_13998204	4.37224	-	16,0,5,0	24,0,2,0	14,0,0,0	8,0,0,0	7,0,0,0	14,0,0,0	CG17359
FBgn0037667	3R_9256206	4.36997	+	36,0,10,0	31,0,26,0	26,0,34,0	24,0,6,0	27,0,2,0	31,0,13,0	CG16734
FBgn0039727	3R_29941112	4.3668	+	31,0,7,0	14,0,3,0	32,0,10,0	29,0,0,0	14,0,0,0	7,0,2,0	CG15523
FBgn0036059	3L_9899276	4.36011	+	27,0,2,0	9,0,1,0	19,0,4,0	36,0,0,0	4,0,0,0	8,0,0,0	nudE
FBgn0040070	2L_9613344	4.35558	+	18,0,45,0	31,0,65,0	19,0,51,0	23,0,10,0	9,0,38,0	12,0,28,0	Trx-2
FBgn0051163	3R_22290205	4.35436	+	0,0,9,0	0,0,10,0	0,0,15,0	2,0,6,0	3,0,1,0	1,0,8,0	SKIP
FBgn0261285	3R_19141487	4.35141	-	17,0,39,0	1,0,34,0	1,0,26,0	13,0,20,0	15,0,14,0	3,0,16,0	Ppcs
FBgn0005386	3L_19597382	4.3505	-	22,0,4,0	6,0,3,0	28,0,0,0	22,0,0,0	12,0,0,0	16,0,0,0	ash1
FBgn0036553	3L_15981435	4.35011	+	15,0,42,0	6,0,7,0	7,0,24,0	27,0,52,0	24,0,19,0	32,0,28,0	CG17027
FBgn0036134	3L_11117069	4.34696	-	21,0,8,0	28,0,13,0	22,0,8,0	29,0,1,0	17,0,3,0	25,0,5,0	fd68A
FBgn0024245	2L_19362726	4.34685	-	14,0,12,0	17,0,18,0	16,0,10,0	19,0,2,0	7,0,4,0	12,0,4,0	dnt
FBgn0038172	3R_13704523	4.33644	-	387,0,12,0	310,0,7,0	277,0,11,0	246,0,4,0	214,0,1,0	240,0,1,0	Adgf-D
FBgn0037757	3R_9795221	4.33187	+	12,0,4,0	19,0,7,0	11,0,10,0	21,0,5,0	18,0,1,0	10,0,0,0	CG8516
FBgn0033635	2R_11441976	4.3217	+	24,0,31,0	14,0,12,0	11,0,25,0	26,0,4,0	31,0,23,0	10,0,13,0	CG7777
FBgn0031344	2L_1501616	4.32057	-	33,0,5,0	11,0,2,0	28,0,8,0	24,0,0,0	19,0,0,0	22,0,2,0	CG7420
FBgn0266758	3R_24549068	4.31951	+	230,0,2,0	82,0,4,0	132,0,4,0	149,0,0,0	65,0,0,0	70,0,0,0	Esyt2
FBgn0035523	3L_4280250	4.31892	+	0,0,8,0	0,0,14,0	0,0,18,0	2,0,5,0	3,0,5,0	1,0,6,0	CG1311
FBgn0036351	3L_13381048	4.3114	-	7,0,16,0	8,0,10,0	5,0,14,0	15,0,6,0	1,0,3,0	6,0,3,0	CG14107
FBgn0036828	3L_18908630	4.30842	+	23,0,20,0	23,0,9,0	12,0,14,0	15,0,10,0	22,0,2,0	22,0,4,0	CG6841
FBgn0035799	3L_7585201	4.29695	+	64,0,25,0	62,0,57,0	71,0,43,0	37,0,14,0	24,0,12,0	45,0,7,0	CG14838
FBgn0266084	3L_8798414	4.29626	+	16,0,16,0	8,0,7,0	6,0,9,0	31,0,7,0	10,0,6,0	13,0,7,0	Fhos
FBgn0263490	3R_24616784	4.29441	+	12,0,6,0	6,0,1,0	9,0,0,0	10,0,0,0	4,0,0,0	7,0,0,0	mld
FBgn0010397	2R_14575681	4.288	-	179,0,7,0	123,0,0,0	157,0,3,0	135,0,0,0	97,0,0,0	96,0,0,0	LamC
FBgn0001218	X_11805305	4.28349	-	297,0,4,0	269,0,3,0	258,0,11,0	462,0,3,0	251,0,1,0	215,0,0,0	Hsc70-3
FBgn0033548	2R_10810727	4.28255	-	69,0,85,0	85,0,163,0	71,0,175,0	67,0,98,0	81,0,103,0	66,0,77,0	CG7637
FBgn0004556	3L_16730593	4.28007	-	36,0,5,0	73,0,2,0	43,0,6,0	49,0,0,0	33,0,0,0	41,0,1,0	Dbp73D
FBgn0052079	3L_11026118	4.27366	+	16,0,13,0	13,0,12,0	12,0,17,0	8,0,3,0	11,0,5,0	11,0,1,0	CG32079
FBgn0026150	2L_16909671	4.2727	-	248,0,6,0	230,0,2,0	186,0,3,0	214,0,0,0	124,0,0,0	144,0,0,0	ApepP
FBgn0261671	2L_16902635	4.27219	+	49,0,53,0	20,0,9,0	17,0,18,0	92,0,25,0	23,0,16,0	18,0,12,0	tweek
FBgn0038953	3R_22376948	4.27211	+	16,0,38,0	4,0,53,0	7,0,33,0	11,0,33,0	15,0,23,0	26,0,15,0	CG18596
FBgn0002778	3L_14990392	4.27171	+	8,0,11,0	7,0,4,0	4,0,4,0	6,0,2,0	10,0,1,0	15,0,4,0	mnd
FBgn0024734	2L_16257487	4.26466	-	233,0,3,0	181,0,6,0	198,0,5,0	297,0,0,0	118,0,0,0	136,0,1,0	PRL-1
FBgn0086906	3L_2094175	4.26037	-	0,0,26,0	0,0,27,0	0,0,24,0	18,0,14,0	0,0,12,0	0,0,13,0	sls
FBgn0032907	2L_20927733	4.25262	-	0,0,97,0	0,0,172,0	0,0,166,0	11,0,54,0	0,0,61,0	0,0,64,0	CG9272
FBgn0262872	2L_7040992	4.25093	+	0,0,48,0	0,0,24,0	0,0,46,0	5,0,21,0	2,0,19,0	0,0,26,0	milt
FBgn0010348	3L_22870712	4.24754	-	20,0,11,0	32,0,0,0	24,0,0,0	15,0,0,0	13,0,0,0	11,0,0,0	Arf79F
FBgn0036821	3L_18890237	4.24123	-	1289,0,39,0	590,0,17,0	700,0,58,0	826,0,25,0	329,0,5,0	378,0,10,0	CG3961
FBgn0046874	3R_8799938	4.24012	-	97,0,3,0	29,0,0,0	40,0,5,0	95,0,0,0	24,0,0,0	22,0,0,0	Pif1B
FBgn0261015	3R_8799938	4.24012	-	97,0,3,0	29,0,0,0	40,0,5,0	95,0,0,0	24,0,0,0	22,0,0,0	Pif1A
FBgn0038917	3R_21888467	4.23902	+	0,0,12,0	1,0,7,0	0,0,5,0	4,0,3,0	4,0,0,0	0,0,6,0	CG6678
FBgn0001624	X_11406081	4.23646	+	0,0,75,0	5,0,33,0	2,0,33,0	43,0,14,0	14,0,29,0	0,0,34,0	dlg1
FBgn0020621	2R_9254510	4.23616	-	77,0,49,0	63,0,36,0	46,0,52,0	82,0,14,0	61,0,26,0	37,0,35,0	Pkn
FBgn0032456	2L_12726976	4.22238	+	119,0,128,0	50,0,36,0	81,0,58,0	140,0,39,0	84,0,71,0	37,0,48,0	MRP
FBgn0034644	2R_21657758	4.22105	+	39,0,46,0	13,0,15,0	6,0,11,0	33,0,17,0	10,0,11,0	18,0,6,0	CG10082
FBgn0035462	3L_3806859	4.21975	+	41,0,3,0	46,0,9,0	21,0,4,0	43,0,2,0	28,0,0,0	35,0,1,0	IntS10
FBgn0036849	3L_19098153	4.21625	+	3,0,3,0	5,0,6,0	6,0,5,0	12,0,2,0	8,0,0,0	4,0,2,0	CG14079
FBgn0002441	3R_27269754	4.21624	-	46,0,8,0	39,0,4,0	36,0,10,0	51,0,0,0	19,0,2,0	11,0,1,0	l(3)mbt
FBgn0035207	3L_1316411	4.20992	+	67,0,199,0	14,0,108,0	57,0,114,0	49,0,98,0	31,0,64,0	35,0,78,0	CG9153
FBgn0034745	2R_22612468	4.20728	-	25,0,25,0	21,0,28,0	38,0,39,0	20,0,14,0	18,0,2,0	23,0,15,0	CG4329
FBgn0015589	3R_28839723	4.20523	-	1,0,11,0	2,0,12,0	1,0,20,0	3,0,13,0	3,0,6,0	6,0,4,0	Apc
FBgn0263452	3R_22629147	4.19634	+	0,0,79,0	0,0,109,0	1,0,123,0	0,0,80,0	2,0,52,0	6,0,45,0	CR43475
FBgn0038826	3R_20806255	4.1947	+	89,0,329,0	9,0,211,0	12,0,250,0	153,0,231,0	38,0,126,0	28,0,166,0	Syp
FBgn0028647	3R_25335438	4.18945	+	5,0,20,0	2,0,10,0	4,0,10,0	10,0,6,0	6,0,2,0	3,0,10,0	CG11902
FBgn0032886	2L_20797772	4.18458	+	45,0,33,0	41,0,15,0	51,0,36,0	47,0,5,0	20,0,27,0	27,0,11,0	CG9328
FBgn0010516	2R_11690745	4.18016	-	253,0,6,0	223,0,2,0	233,0,3,0	195,0,0,0	147,0,0,0	180,0,0,0	wal
FBgn0037935	3R_11684913	4.17945	-	33,0,96,0	6,0,72,0	7,0,76,0	25,0,85,0	34,0,18,0	12,0,36,0	CG6834
FBgn0086906	3L_2092267	4.17455	-	0,0,42,0	2,0,43,0	1,0,53,0	9,0,19,0	0,0,13,0	0,0,24,0	sls
FBgn0026713	X_14203552	4.17426	+	16,0,12,0	33,0,3,0	17,0,10,0	26,0,5,0	36,0,0,0	29,0,0,0	l(1)G0007
FBgn0030502	X_13613726	4.17293	-	165,0,12,0	82,0,9,0	47,0,28,0	109,0,21,0	62,0,9,0	67,0,9,0	tth
FBgn0033050	2R_6017818	4.1724	+	175,0,4,0	179,0,0,0	130,0,6,0	134,0,0,0	110,0,0,0	115,0,0,0	Pngl
FBgn0039234	3R_24854717	4.17111	+	113,0,5,0	69,0,3,0	64,0,4,0	152,0,2,0	97,0,0,0	49,0,0,0	nct
FBgn0020618	2L_7826646	4.16921	-	127,0,8,0	64,0,6,0	82,0,7,0	63,0,0,0	42,0,1,0	52,0,1,0	Rack1
FBgn0035290	3L_1910140	4.16352	-	357,0,13,0	251,0,11,0	255,0,22,0	369,0,10,0	145,0,4,0	152,0,1,0	dsb
FBgn0040496	2L_10678329	4.16264	+	0,0,36,0	0,0,74,0	0,0,37,0	9,0,22,0	0,0,17,0	1,0,22,0	CG17104
FBgn0083956	X_21140048	4.15826	+	3,0,6,0	10,0,7,0	9,0,3,0	3,0,4,0	9,0,0,0	14,0,0,0	CG34120
FBgn0260396	3L_10623284	4.15543	-	6,0,8,0	2,0,14,0	0,0,10,0	13,0,7,0	3,0,5,0	3,0,4,0	CG42521
FBgn0040080	3R_27585102	4.15508	+	50,0,10,0	41,0,11,0	34,0,8,0	32,0,7,0	48,0,0,0	46,0,3,0	pins
FBgn0052372	3L_7527413	4.15274	+	237,0,2,0	138,0,1,0	167,0,21,0	386,0,12,0	160,0,6,0	147,0,7,0	ltl
FBgn0263583	2L_20607218	4.15115	-	0,0,31,0	0,0,53,0	0,0,42,0	10,0,7,0	0,0,4,0	1,0,14,0	CR43608
FBgn0000464	2L_19727794	4.14813	+	0,0,23,0	0,0,5,0	0,0,11,0	8,0,8,0	0,0,5,0	1,0,8,0	Lar
FBgn0031144	X_21031924	4.14658	-	23,0,9,0	8,0,12,0	20,0,6,0	10,0,4,0	14,0,1,0	16,0,0,0	CG1529
FBgn0037539	3R_8011423	4.13887	-	42,0,16,0	27,0,33,0	36,0,22,0	32,0,6,0	44,0,2,0	8,0,7,0	CG10435
FBgn0011763	2R_13228076	4.1387	+	32,0,0,0	22,0,4,0	27,0,3,0	24,0,0,0	15,0,0,0	28,0,0,0	Dp
FBgn0261113	3R_18915235	4.13243	+	0,0,126,0	0,0,56,0	1,0,79,0	11,0,140,0	0,0,37,0	0,0,26,0	Xrp1
FBgn0032790	2L_19489345	4.13232	-	70,0,58,0	40,0,41,0	49,0,40,0	60,0,17,0	39,0,31,0	33,0,19,0	CG10194
FBgn0010762	3L_10689897	4.12851	+	2,0,10,0	4,0,10,0	0,0,7,0	3,0,1,0	3,0,3,0	4,0,3,0	simj
FBgn0046685	3R_24629430	4.12602	-	1,0,18,0	0,0,11,0	0,0,8,0	1,0,7,0	6,0,2,0	1,0,14,0	Wsck
FBgn0036574	3L_16133622	4.12554	+	1,0,12,0	0,0,6,0	0,0,11,0	1,0,4,0	3,0,9,0	4,0,5,0	elg1
FBgn0086707	2L_18445482	4.12126	-	1,0,64,0	2,0,39,0	0,0,52,0	15,0,39,0	2,0,36,0	0,0,51,0	ncm
FBgn0037164	3L_22467965	4.12072	+	13,0,7,0	27,0,1,0	33,0,0,0	11,0,0,0	13,0,0,0	10,0,0,0	CG11438
FBgn0035581	3L_4861368	4.11076	+	3,0,29,0	0,0,32,0	2,0,39,0	5,0,22,0	1,0,10,0	4,0,7,0	CG17150
FBgn0035518	3L_4257379	4.1104	-	0,0,24,0	1,0,23,0	2,0,15,0	0,0,30,0	8,0,9,0	9,0,12,0	CG15011
FBgn0038865	3R_21159584	4.11028	-	23,0,65,0	3,0,37,0	3,0,35,0	8,0,10,0	11,0,8,0	1,0,10,0	CG10824
FBgn0035523	3L_4280614	4.10224	+	0,0,28,0	0,0,20,0	2,0,25,0	0,0,33,0	3,0,8,0	5,0,4,0	CG1311
FBgn0036927	3L_19999725	4.09273	-	34,0,6,0	22,0,9,0	19,0,4,0	15,0,2,0	19,0,0,0	15,0,0,0	CG7433
FBgn0259938	3R_10397822	4.08124	+	62,0,13,0	24,0,28,0	34,0,14,0	83,0,19,0	62,0,3,0	23,0,6,0	cwo
FBgn0031888	2L_7070425	4.07017	-	0,0,11,0	0,0,4,0	0,0,12,0	5,0,8,0	1,0,7,0	0,0,5,0	Pvf2
FBgn0086707	2L_18444833	4.06798	-	23,0,83,0	27,0,91,0	20,0,82,0	43,0,54,0	13,0,60,0	25,0,62,0	ncm
FBgn0039664	3R_29490399	4.06713	+	0,0,39,0	0,0,61,0	0,0,49,0	5,0,19,0	2,0,28,0	0,0,33,0	CG2006
FBgn0052301	3L_2246689	4.06591	+	0,0,13,0	0,0,26,0	0,0,19,0	9,0,7,0	0,0,6,0	1,0,10,0	CG32301
FBgn0027594	3L_1719117	4.06588	-	0,0,75,0	0,0,39,0	2,0,35,0	0,0,52,0	8,0,23,0	3,0,15,0	drpr
FBgn0036838	3L_18999405	4.06582	-	27,0,8,0	5,0,6,0	6,0,7,0	25,0,8,0	22,0,0,0	14,0,2,0	CG3808
FBgn0035704	3L_6493067	4.05927	-	2,0,79,0	0,0,50,0	5,0,56,0	0,0,38,0	7,0,21,0	7,0,23,0	CG10144
FBgn0015589	3R_28836051	4.05083	-	15,0,27,0	9,0,20,0	11,0,32,0	18,0,17,0	11,0,6,0	6,0,9,0	Apc
FBgn0036302	3L_12537780	4.04864	-	13,0,5,0	16,0,8,0	14,0,8,0	16,0,3,0	18,0,1,0	19,0,3,0	sowah
FBgn0000611	X_15992624	4.04504	+	207,0,5,0	159,0,1,0	147,0,4,0	168,0,0,0	100,0,0,0	96,0,0,0	exd
FBgn0001248	3L_8358325	4.04297	-	0,0,17,0	0,0,14,0	0,0,22,0	2,0,6,0	4,0,3,0	0,0,8,0	Idh
FBgn0005612	2R_23979338	4.04005	+	160,0,2,0	104,0,2,0	92,0,5,0	159,0,0,0	122,0,0,0	114,0,0,0	Sox14
FBgn0032420	2L_12172280	4.03841	-	155,0,2,0	153,0,0,0	153,0,8,0	155,0,0,0	137,0,0,0	151,0,0,0	CG6583
FBgn0264357	3R_21213058	4.03837	+	14,0,4,0	5,0,7,0	10,0,4,0	17,0,2,0	11,0,1,0	11,0,1,0	SNF4Agamma
FBgn0034786	2R_22853551	4.03783	-	162,0,8,0	88,0,10,0	85,0,3,0	130,0,3,0	96,0,0,0	80,0,2,0	CG13531
FBgn0039004	3R_22694392	4.03179	+	25,0,36,0	25,0,90,0	20,0,76,0	25,0,23,0	35,0,21,0	14,0,54,0	Nup133
FBgn0265003	2R_6815843	4.03166	+	0,0,30,0	0,0,20,0	0,0,14,0	8,0,15,0	0,0,15,0	1,0,11,0	koi
FBgn0036857	3L_19268908	4.03011	-	12,0,3,0	7,0,2,0	6,0,1,0	12,0,0,0	8,0,0,0	9,0,0,0	CG9629
FBgn0266377	2R_23667196	4.02786	+	37,0,0,0	24,0,0,0	37,0,12,0	60,0,0,0	35,0,0,0	33,0,0,0	Pde8
FBgn0035971	3L_9251066	4.02477	+	0,0,148,0	3,0,345,0	0,0,262,0	0,0,130,0	3,0,87,0	6,0,95,0	CG4477
FBgn0035725	3L_6968196	4.02341	-	27,0,13,0	40,0,14,0	37,0,17,0	14,0,14,0	37,0,2,0	23,0,4,0	Mis12
FBgn0024510	3L_1792342	4.01877	-	0,0,23,0	0,0,18,0	0,0,19,0	0,0,9,0	3,0,8,0	3,0,11,0	dlt
FBgn0038765	3R_20027111	4.0185	-	4,0,12,0	0,0,22,0	0,0,21,0	9,0,8,0	3,0,10,0	2,0,10,0	CG4424
FBgn0003977	2R_23366293	4.01447	-	13,0,5,0	4,0,0,0	10,0,1,0	8,0,0,0	6,0,0,0	9,0,0,0	vir
FBgn0000307	2L_16345540	4.01097	-	37,0,0,0	32,0,0,0	28,0,10,0	60,0,0,0	20,0,0,0	34,0,0,0	chif
FBgn0051635	2L_6634215	4.00927	-	44,0,6,0	11,0,3,0	9,0,8,0	34,0,4,0	25,0,0,0	9,0,0,0	CG31635
FBgn0028936	2L_13970531	4.00764	+	599,0,2,0	599,0,3,0	531,0,9,0	663,0,0,0	475,0,0,0	600,0,0,0	NimB5
FBgn0037636	3R_8817167	4.00206	-	189,0,0,0	110,0,0,0	138,0,11,0	221,0,0,0	81,0,0,0	82,0,0,0	CG9821
FBgn0027950	3R_9559791	3.99756	+	65,0,2,0	78,0,3,0	71,0,3,0	57,0,0,0	52,0,0,0	45,0,0,0	MBD-like
FBgn0011828	3L_2602195	3.99748	-	30,0,60,0	0,0,43,0	32,0,27,0	5,0,14,0	10,0,28,0	14,0,16,0	Pxn
FBgn0033100	2R_6756955	3.99628	-	248,0,2,0	290,0,2,0	261,0,7,0	255,0,0,0	244,0,0,0	215,0,0,0	CG3420
FBgn0263391	2R_19423680	3.99581	-	107,0,4,0	47,0,1,0	55,0,3,0	50,0,0,0	36,0,0,0	47,0,0,0	hts
FBgn0030114	X_9254766	3.9928	+	153,0,7,0	122,0,1,0	123,0,8,0	116,0,2,0	111,0,0,0	96,0,0,0	CG17754
FBgn0001125	2L_1987708	3.99181	-	636,0,1,0	557,0,8,0	442,0,10,0	536,0,1,0	460,0,0,0	387,0,1,0	Got2
FBgn0039024	3R_22764674	3.9897	-	63,0,92,0	6,0,62,0	5,0,76,0	19,0,40,0	36,0,26,0	25,0,56,0	CG4721
FBgn0001248	3L_8358310	3.98572	-	0,0,21,0	0,0,14,0	0,0,26,0	2,0,6,0	5,0,3,0	0,0,9,0	Idh
FBgn0035236	3L_1575661	3.98092	+	46,0,2,0	23,0,0,0	26,0,5,0	52,0,0,0	19,0,0,0	18,0,0,0	CG12004
FBgn0264447	2L_9373447	3.97606	+	5,0,9,0	9,0,10,0	7,0,10,0	6,0,5,0	11,0,5,0	11,0,1,0	CR43865
FBgn0038286	3R_15081976	3.97567	-	118,0,32,0	74,0,53,0	64,0,38,0	101,0,47,0	145,0,18,0	108,0,13,0	CG6966
FBgn0263110	3L_4219136	3.97443	+	0,0,36,0	0,0,18,0	1,0,18,0	1,0,26,0	1,0,11,0	7,0,11,0	CG43367
FBgn0083956	X_21140030	3.97223	+	3,0,7,0	9,0,6,0	9,0,3,0	4,0,4,0	9,0,0,0	15,0,0,0	CG34120
FBgn0033761	2R_12652297	3.97162	-	117,0,4,0	135,0,4,0	120,0,1,0	105,0,0,0	93,0,0,0	107,0,0,0	CG8778
FBgn0000723	3R_9369160	3.97069	-	7,0,17,0	5,0,17,0	0,0,23,0	21,0,12,0	7,0,17,0	4,0,6,0	FER
FBgn0003495	3R_27065162	3.96781	-	13,0,30,0	0,0,8,0	2,0,11,0	8,0,10,0	4,0,1,0	4,0,3,0	spz
FBgn0261617	X_9678136	3.96727	-	0,0,37,0	0,0,11,0	0,0,19,0	7,0,3,0	0,0,20,0	0,0,12,0	nej
FBgn0040336	X_2619990	3.96643	+	2,0,10,0	2,0,15,0	1,0,9,0	3,0,1,0	4,0,1,0	0,0,5,0	Seipin
FBgn0020236	2R_16001235	3.96463	-	86,0,2,0	76,0,6,0	62,0,0,0	51,0,0,0	49,0,0,0	49,0,0,0	ATPCL
FBgn0028647	3R_25336555	3.96255	+	0,0,24,0	5,0,1,0	1,0,10,0	7,0,11,0	7,0,3,0	3,0,7,0	CG11902
FBgn0030514	X_13719014	3.95558	-	28,0,18,0	21,0,6,0	10,0,6,0	28,0,0,0	14,0,3,0	8,0,6,0	CG9941
FBgn0261584	2R_22945110	3.94986	+	24,0,14,0	19,0,15,0	30,0,12,0	13,0,3,0	17,0,2,0	18,0,4,0	CG42694
FBgn0000635	X_4206036	3.94198	-	28,0,1,0	7,0,0,0	20,0,6,0	23,0,0,0	12,0,0,0	10,0,0,0	Fas2
FBgn0035880	3L_8352778	3.93971	-	0,0,11,0	0,0,7,0	0,0,8,0	0,0,11,0	1,0,6,0	8,0,7,0	CG17352
FBgn0035880	3L_8352768	3.93816	-	0,0,9,0	0,0,6,0	0,0,7,0	0,0,11,0	1,0,6,0	8,0,7,0	CG17352
FBgn0086372	3R_7187002	3.93436	+	50,0,0,0	31,0,4,0	26,0,3,0	37,0,0,0	24,0,0,0	31,0,0,0	lap
FBgn0011592	2R_12564013	3.93392	+	25,0,24,0	23,0,14,0	6,0,10,0	42,0,6,0	12,0,5,0	5,0,8,0	fra
FBgn0262960	2L_17914818	3.93337	-	7,0,19,0	7,0,65,0	6,0,56,0	13,0,17,0	2,0,15,0	5,0,16,0	CG43271
FBgn0033859	2R_13594627	3.93051	+	37,0,2,0	38,0,2,0	28,0,3,0	52,0,0,0	20,0,0,0	31,0,0,0	fand
FBgn0036310	3L_12779068	3.92816	-	0,0,85,0	0,0,91,0	0,0,85,0	0,0,49,0	2,0,23,0	5,0,36,0	CG10969
FBgn0260969	3R_29835684	3.91539	-	18,0,19,0	53,0,35,0	40,0,33,0	39,0,10,0	10,0,7,0	27,0,12,0	CG42592
FBgn0032689	2L_18605035	3.9136	-	0,0,58,0	0,0,52,0	2,0,61,0	11,0,39,0	0,0,20,0	0,0,20,0	CG10413
FBgn0052698	X_9855294	3.90814	+	27,0,4,0	5,0,0,0	3,0,2,0	13,0,0,0	6,0,0,0	5,0,0,0	CG32698
FBgn0054039	3L_14561917	3.89676	+	364,0,3,0	553,0,4,0	522,0,6,0	290,0,0,0	276,0,0,0	349,0,0,0	CG34039
FBgn0030286	X_11329404	3.89429	+	0,0,16,0	2,0,9,0	2,0,20,0	14,0,4,0	1,0,5,0	0,0,14,0	CG1657
FBgn0033526	2R_10466202	3.89255	-	18,0,26,0	27,0,32,0	38,0,28,0	24,0,15,0	20,0,6,0	14,0,7,0	Caf1-105
FBgn0039644	3R_29162045	3.89129	+	19,0,10,0	15,0,0,0	17,0,8,0	29,0,2,0	13,0,2,0	11,0,0,0	CG11897
FBgn0023513	X_1869200	3.88661	+	20,0,2,0	9,0,0,0	6,0,4,0	10,0,0,0	7,0,0,0	12,0,0,0	CG14803
FBgn0050395	2R_21768156	3.87823	+	0,0,30,0	0,0,54,0	0,0,50,0	2,0,12,0	4,0,14,0	0,0,11,0	CG30395
FBgn0003048	X_2227644	3.87554	+	19,0,4,0	10,0,0,0	6,0,7,0	24,0,2,0	18,0,0,0	11,0,0,0	pcx
FBgn0039528	3R_27599756	3.87368	-	17,0,4,0	26,0,5,0	15,0,3,0	29,0,2,0	27,0,0,0	23,0,1,0	dsd
FBgn0033465	2R_9910927	3.87254	+	59,0,3,0	28,0,0,0	32,0,4,0	52,0,0,0	14,0,0,0	22,0,0,0	Etf-QO
FBgn0034943	2R_23963007	3.87093	+	256,0,6,0	229,0,6,0	239,0,7,0	278,0,2,0	259,0,1,0	245,0,2,0	Fmo-1
FBgn0031885	2L_7061456	3.86656	+	0,0,27,0	0,0,20,0	0,0,30,0	4,0,12,0	1,0,15,0	1,0,11,0	Mnn1
FBgn0034569	2R_20993529	3.86176	-	24,0,16,0	21,0,32,0	22,0,30,0	23,0,6,0	19,0,19,0	24,0,12,0	dgt3
FBgn0039544	3R_27709286	3.8591	+	38,0,6,0	16,0,6,0	16,0,4,0	25,0,2,0	20,0,0,0	21,0,1,0	CG12877
FBgn0023541	X_2174597	3.85418	-	49,0,0,0	34,0,0,0	20,0,26,0	32,0,3,0	24,0,5,0	21,0,0,0	Cyp4d14
FBgn0004842	3R_27057766	3.85395	+	0,0,13,0	0,0,29,0	0,0,32,0	0,0,13,0	2,0,9,0	4,0,15,0	RYa-R
FBgn0039049	3R_23094599	3.84847	+	268,0,55,0	198,0,53,0	254,0,54,0	287,0,59,0	313,0,44,0	256,0,32,0	CG6726
FBgn0039050	3R_23094599	3.84847	+	268,0,55,0	198,0,53,0	254,0,54,0	287,0,59,0	313,0,44,0	256,0,32,0	CG17110
FBgn0033491	2R_10145572	3.84846	+	12,0,21,0	14,0,15,0	7,0,13,0	15,0,4,0	11,0,11,0	14,0,8,0	CG18011
FBgn0051337	3R_13545244	3.84757	-	57,0,2,0	101,0,0,0	91,0,6,0	58,0,0,0	67,0,0,0	88,0,0,0	CG31337
FBgn0263388	3R_28594114	3.8439	+	3,0,19,0	15,0,41,0	13,0,35,0	9,0,17,0	10,0,5,0	10,0,14,0	CR43440
FBgn0004390	3L_9843916	3.83746	-	11,0,5,0	2,0,4,0	8,0,8,0	8,0,2,0	16,0,3,0	8,0,1,0	RasGAP1
FBgn0036348	3L_13351050	3.83741	+	27,0,10,0	21,0,19,0	19,0,14,0	19,0,4,0	17,0,6,0	15,0,2,0	CG17687
FBgn0004636	3L_1862187	3.83741	-	86,0,5,0	68,0,2,0	90,0,1,0	101,0,0,0	68,0,0,0	81,0,0,0	R
FBgn0031885	2L_7061423	3.83305	+	0,0,24,0	0,0,19,0	0,0,33,0	7,0,12,0	1,0,14,0	0,0,16,0	Mnn1
FBgn0086445	2L_19127512	3.82964	+	24,0,19,0	17,0,13,0	17,0,16,0	31,0,4,0	16,0,19,0	15,0,5,0	l(2)37Cd
FBgn0042127	2L_11994365	3.82921	-	19,0,18,0	30,0,22,0	17,0,16,0	17,0,8,0	23,0,9,0	18,0,4,0	CG18789
FBgn0085453	2R_23359416	3.82809	+	14,0,2,0	9,0,2,0	18,0,2,0	18,0,0,0	19,0,0,0	9,0,0,0	CG34424
FBgn0041160	3L_15697736	3.82645	-	84,0,2,0	32,0,2,0	58,0,6,0	88,0,1,0	51,0,0,0	48,0,0,0	comm2
FBgn0002921	3R_20973503	3.82446	+	0,0,11,0	0,0,8,0	0,0,9,0	4,0,17,0	2,0,11,0	0,0,10,0	Atpalpha
FBgn0030738	X_16313074	3.82298	-	28,0,7,0	17,0,7,0	16,0,6,0	17,0,5,0	21,0,0,0	19,0,0,0	CG9915
FBgn0052062	3L_10516102	3.81893	+	65,0,0,0	27,0,0,0	13,0,6,0	68,0,0,0	22,0,0,0	34,0,0,0	A2bp1
FBgn0039877	3R_31793595	3.81808	-	40,0,4,0	14,0,4,0	19,0,5,0	40,0,1,0	18,0,0,0	30,0,2,0	CG2118
FBgn0264357	3R_21213833	3.81709	+	38,0,8,0	21,0,23,0	23,0,5,0	29,0,1,0	22,0,1,0	19,0,5,0	SNF4Agamma
FBgn0052062	3L_10516101	3.81636	+	65,0,0,0	27,0,0,0	13,0,6,0	68,0,0,0	22,0,0,0	34,0,0,0	A2bp1
FBgn0262960	2L_17914822	3.81527	-	7,0,19,0	7,0,61,0	6,0,56,0	13,0,17,0	2,0,15,0	5,0,16,0	CG43271
FBgn0004436	3R_4949494	3.8105	-	103,0,3,0	76,0,1,0	71,0,4,0	109,0,0,0	35,0,0,0	49,0,0,0	Ubc6
FBgn0045035	3R_15233187	3.80607	-	19,0,8,0	20,0,17,0	17,0,6,0	24,0,2,0	17,0,2,0	9,0,5,0	tefu
FBgn0032907	2L_20927318	3.80315	-	0,0,43,0	0,0,110,0	0,0,89,0	7,0,29,0	0,0,34,0	1,0,35,0	CG9272
FBgn0039611	3R_28876194	3.80312	+	50,0,185,0	10,0,292,0	49,0,157,0	35,0,159,0	63,0,98,0	57,0,134,0	CG14528
FBgn0031213	2L_72463	3.80266	+	16,0,4,0	12,0,0,0	15,0,2,0	14,0,0,0	5,0,0,0	5,0,0,0	galectin
FBgn0034997	2R_24261424	3.79815	+	60,0,0,0	25,0,2,0	42,0,5,0	78,0,0,0	25,0,0,0	22,0,0,0	CG3376
FBgn0036036	3L_9720409	3.79629	+	11,0,10,0	7,0,20,0	16,0,18,0	14,0,0,0	12,0,10,0	8,0,13,0	CG14174
FBgn0000319	X_15835330	3.79295	-	1035,0,22,0	489,0,6,0	543,0,11,0	820,0,10,0	443,0,0,0	406,0,2,0	Chc
FBgn0261955	X_6352425	3.79242	+	103,0,0,0	131,0,0,0	139,0,11,0	180,0,0,0	66,0,0,0	115,0,0,0	kdn
FBgn0041707	3R_5377913	3.78757	+	8,0,0,0	55,0,2,0	68,0,5,0	7,0,0,0	5,0,0,0	20,0,0,0	7B2
FBgn0050035	2R_11672208	3.78689	+	16,0,15,0	6,0,7,0	8,0,6,0	10,0,0,0	0,0,5,0	2,0,3,0	Tret1-1
FBgn0261788	3L_7664835	3.78312	-	8,0,10,0	8,0,4,0	1,0,5,0	3,0,1,0	7,0,2,0	6,0,0,0	Ank2
FBgn0265084	3L_7664835	3.78312	-	8,0,10,0	8,0,4,0	1,0,5,0	3,0,1,0	7,0,2,0	6,0,0,0	CG44195
FBgn0015040	2R_24631092	3.77736	+	213,0,3,0	111,0,0,0	115,0,6,0	193,0,0,0	127,0,0,0	108,0,0,0	Cyp9c1
FBgn0029830	X_5986161	3.77663	+	68,0,0,0	41,0,2,0	64,0,10,0	77,0,1,0	49,0,0,0	48,0,0,0	Grip
FBgn0040786	3L_19807181	3.77662	-	6,0,9,0	12,0,0,0	16,0,0,0	11,0,0,0	9,0,0,0	5,0,0,0	CG14104
FBgn0037105	3L_21616793	3.77532	-	28,0,9,0	32,0,0,0	37,0,0,0	21,0,0,0	13,0,0,0	22,0,0,0	S1P
FBgn0265988	3L_1957807	3.77258	-	18,0,43,0	0,0,11,0	6,0,10,0	11,0,6,0	8,0,12,0	6,0,6,0	mv
FBgn0028956	2R_17452554	3.76956	-	90,0,4,0	41,0,6,0	35,0,5,0	85,0,3,0	38,0,0,0	41,0,0,0	mthl3
FBgn0041234	2R_23543299	3.76951	+	2,0,7,0	1,0,8,0	4,0,11,0	18,0,9,0	11,0,16,0	4,0,9,0	Gr59f
FBgn0033806	2R_13209539	3.76739	+	31,0,39,0	41,0,44,0	30,0,34,0	40,0,22,0	30,0,24,0	20,0,11,0	FLASH
FBgn0030093	X_9150613	3.76603	+	24,0,53,0	28,0,56,0	47,0,52,0	32,0,11,0	12,0,40,0	14,0,28,0	dalao
FBgn0261436	3R_4229057	3.76297	-	369,0,3,0	253,0,2,0	274,0,6,0	185,0,0,0	180,0,0,0	221,0,0,0	DhpD
FBgn0040837	3L_7158467	3.76261	+	47,0,22,0	20,0,68,0	40,0,22,0	23,0,7,0	19,0,14,0	26,0,6,0	CG8620
FBgn0028901	2L_15784704	3.75605	+	43,0,30,0	52,0,27,0	46,0,49,0	46,0,6,0	12,0,7,0	15,0,16,0	CG18109
FBgn0036608	3L_16325946	3.75503	-	2,0,15,0	2,0,12,0	0,0,19,0	2,0,9,0	2,0,4,0	5,0,5,0	CG13040
FBgn0039214	3R_24637565	3.7542	-	20,0,41,0	4,0,24,0	10,0,14,0	15,0,16,0	17,0,11,0	13,0,20,0	puf
FBgn0051729	2L_13296691	3.75403	+	38,0,39,0	18,0,23,0	14,0,14,0	24,0,12,0	22,0,10,0	16,0,10,0	CG31729
FBgn0263916	2L_6562790	3.75338	+	111,0,0,0	78,0,0,0	55,0,8,0	85,0,0,0	79,0,0,0	74,0,0,0	Ent2
FBgn0032175	2L_10015461	3.74892	-	25,0,13,0	34,0,22,0	24,0,23,0	33,0,4,0	9,0,12,0	2,0,5,0	CG13131
FBgn0024277	3L_1033912	3.74843	-	1,0,21,0	3,0,10,0	16,0,16,0	4,0,6,0	4,0,0,0	8,0,3,0	trio
FBgn0261625	2R_12679537	3.74578	-	93,0,4,0	88,0,1,0	65,0,5,0	240,0,2,0	46,0,0,0	70,0,0,0	CG42708
FBgn0030093	X_9149625	3.74389	+	44,0,97,0	31,0,78,0	58,0,57,0	73,0,26,0	13,0,68,0	12,0,67,0	dalao
FBgn0264561	3L_21498356	3.7418	-	295,0,2,0	191,0,4,0	188,0,4,0	166,0,0,0	143,0,0,0	112,0,0,0	Glg1
FBgn0004133	2R_7582815	3.73796	-	0,0,14,0	0,0,29,0	0,0,31,0	4,0,8,0	0,0,20,0	2,0,7,0	blow
FBgn0261239	2L_21256932	3.7375	+	2,0,18,0	1,0,25,0	0,0,34,0	6,0,4,0	1,0,11,0	0,0,9,0	Hr39
FBgn0265184	2R_22066968	3.73716	+	57,0,3,0	52,0,1,0	24,0,3,0	36,0,0,0	31,0,0,0	34,0,0,0	CG44249
FBgn0265192	2R_22066968	3.73716	+	57,0,3,0	52,0,1,0	24,0,3,0	36,0,0,0	31,0,0,0	34,0,0,0	Snp
FBgn0050338	2R_9599362	3.73653	+	14,0,11,0	35,0,25,0	16,0,28,0	29,0,9,0	13,0,9,0	13,0,6,0	CG30338
FBgn0037553	3R_8220179	3.73447	+	215,0,7,0	196,0,2,0	131,0,8,0	171,0,0,0	134,0,0,0	92,0,2,0	CG18249
FBgn0038524	3R_17606522	3.73131	+	102,0,2,0	84,0,2,0	84,0,4,0	70,0,0,0	67,0,0,0	37,0,0,0	sll
FBgn0036848	3L_19097653	3.72628	-	133,0,45,0	156,0,64,0	141,0,40,0	182,0,35,0	108,0,27,0	121,0,33,0	CG10424
FBgn0032886	2L_20798312	3.72584	+	0,0,66,0	0,0,56,0	0,0,76,0	4,0,45,0	0,0,35,0	3,0,62,0	CG9328
FBgn0033366	2R_9041932	3.72539	-	5,0,14,0	3,0,6,0	5,0,1,0	11,0,2,0	4,0,2,0	4,0,2,0	Ance-4
FBgn0032859	2L_20417130	3.72357	+	128,0,3,0	179,0,4,0	158,0,2,0	121,0,0,0	113,0,0,0	96,0,0,0	Arpc2
FBgn0267591	X_1901032	3.72023	+	68,0,1,0	40,0,0,0	55,0,7,0	42,0,0,0	53,0,0,0	28,0,0,0	CR45929
FBgn0035402	3L_3148054	3.71751	-	355,0,2,0	269,0,0,0	230,0,9,0	243,0,0,0	157,0,0,0	138,0,0,0	CG12082
FBgn0259171	X_12791614	3.71482	-	61,0,1,0	44,0,2,0	39,0,4,0	53,0,0,0	30,0,0,0	20,0,0,0	Pde9
FBgn0265082	3R_4910590	3.71283	+	114,0,2,0	41,0,6,0	72,0,3,0	131,0,2,0	87,0,0,0	62,0,0,0	Cdep
FBgn0010497	2L_12032297	3.70336	+	145,0,135,0	12,0,5,0	21,0,6,0	12,0,6,0	39,0,1,0	8,0,3,0	dmGlut
FBgn0000317	2L_15049724	3.70216	-	0,0,22,0	0,0,10,0	0,0,14,0	10,0,5,0	0,0,6,0	0,0,15,0	ck
FBgn0001216	3L_13977261	3.69565	+	30,0,83,0	78,0,111,0	103,0,95,0	41,0,45,0	25,0,22,0	52,0,43,0	Hsc70-1
FBgn0032350	2L_11153017	3.69408	-	0,0,14,0	0,0,9,0	0,0,6,0	13,0,14,0	0,0,18,0	0,0,5,0	CG6287
FBgn0004242	2L_2785609	3.69381	-	34,0,4,0	8,0,2,0	9,0,0,0	7,0,0,0	17,0,0,0	5,0,0,0	Syt1
FBgn0038446	3R_16573211	3.69071	-	18,0,1,0	23,0,5,0	12,0,0,0	20,0,0,0	9,0,0,0	17,0,0,0	CG14903
FBgn0038640	3R_18677890	3.69036	+	28,0,4,0	21,0,6,0	30,0,4,0	21,0,0,0	20,0,1,0	10,0,0,0	CG7706
FBgn0039774	3R_30464086	3.69029	+	39,0,8,0	17,0,18,0	17,0,16,0	59,0,0,0	18,0,12,0	25,0,1,0	CDase
FBgn0034573	2R_21017302	3.68968	-	189,0,6,0	197,0,0,0	234,0,7,0	224,0,0,0	147,0,1,0	162,0,0,0	CG3295
FBgn0051100	3R_9000714	3.68598	-	152,0,6,0	55,0,2,0	62,0,0,0	123,0,0,0	34,0,0,0	42,0,0,0	CG31100
FBgn0259699	X_16093582	3.68147	-	96,0,3,0	35,0,11,0	42,0,13,0	120,0,8,0	18,0,0,0	28,0,3,0	CG42353
FBgn0259700	X_16093582	3.68147	-	96,0,3,0	35,0,11,0	42,0,13,0	120,0,8,0	18,0,0,0	28,0,3,0	CG42354
FBgn0036608	3L_16325277	3.67709	-	2,0,9,0	3,0,21,0	0,0,23,0	0,0,5,0	6,0,2,0	2,0,4,0	CG13040
FBgn0011274	2L_17413547	3.67179	-	43,0,26,0	33,0,28,0	39,0,34,0	77,0,17,0	25,0,15,0	30,0,26,0	Dif
FBgn0266740	3R_16993282	3.66736	-	26,0,74,0	2,0,90,0	8,0,95,0	7,0,50,0	11,0,27,0	15,0,65,0	CR45213
FBgn0086445	2L_19129028	3.66587	+	0,0,22,0	0,0,14,0	0,0,15,0	6,0,4,0	0,0,9,0	1,0,5,0	l(2)37Cd
FBgn0030499	X_13608652	3.6641	+	10,0,15,0	24,0,4,0	21,0,12,0	36,0,5,0	34,0,4,0	18,0,8,0	CG11178
FBgn0265988	3L_1964047	3.66406	-	74,0,7,0	19,0,0,0	17,0,0,0	46,0,0,0	23,0,0,0	12,0,0,0	mv
FBgn0036302	3L_12537784	3.66053	-	13,0,5,0	16,0,8,0	14,0,8,0	15,0,3,0	16,0,1,0	19,0,3,0	sowah
FBgn0262570	2R_17483937	3.65899	-	671,0,7,0	457,0,2,0	485,0,4,0	575,0,0,0	371,0,0,0	342,0,0,0	CG43110
FBgn0004919	2R_25074993	3.65468	-	63,0,0,0	58,0,3,0	51,0,23,0	59,0,5,0	60,0,2,0	40,0,0,0	gol
FBgn0262033	2L_9304711	3.65289	-	65,0,1,0	182,0,18,0	183,0,15,0	73,0,2,0	44,0,13,0	91,0,1,0	CR42844
FBgn0025595	2L_6712549	3.65123	-	249,0,231,0	176,0,141,0	139,0,239,0	189,0,190,0	92,0,85,0	152,0,122,0	AkhR
FBgn0037019	3L_20778219	3.64993	-	72,0,5,0	46,0,5,0	60,0,14,0	81,0,5,0	45,0,1,0	36,0,1,0	Pex16
FBgn0039844	3R_31382255	3.64195	+	12,0,0,0	2,0,5,0	14,0,3,0	21,0,2,0	12,0,0,0	15,0,0,0	CG1607
FBgn0261552	3R_9432249	3.64091	+	72,0,0,0	32,0,0,0	37,0,8,0	45,0,0,0	32,0,0,0	32,0,0,0	ps
FBgn0033897	2R_14152624	3.63377	-	64,0,1,0	47,0,1,0	46,0,5,0	51,0,0,0	28,0,0,0	32,0,0,0	Rcd1
FBgn0261983	2L_11110338	3.62584	+	169,0,0,0	156,0,0,0	117,0,9,0	154,0,0,0	91,0,0,0	92,0,0,0	l(2)gd1
FBgn0262033	2L_9304712	3.62061	-	66,0,1,0	180,0,18,0	180,0,15,0	74,0,2,0	44,0,13,0	90,0,1,0	CR42844
FBgn0035332	3L_2360558	3.61954	+	10,0,37,0	2,0,46,0	2,0,48,0	4,0,13,0	3,0,16,0	7,0,12,0	CG13801
FBgn0032136	2L_9652408	3.61348	+	78,0,71,0	20,0,15,0	43,0,30,0	57,0,13,0	26,0,32,0	23,0,17,0	Apoltp
FBgn0052638	X_13128667	3.6123	-	203,0,4,0	133,0,2,0	156,0,3,0	137,0,0,0	73,0,0,0	83,0,0,0	CG32638
FBgn0039296	3R_25234161	3.6079	-	57,0,6,0	82,0,46,0	94,0,13,0	108,0,14,0	86,0,0,0	76,0,6,0	CG10420
FBgn0032668	2L_18153458	3.60584	+	0,0,33,0	0,0,36,0	0,0,42,0	5,0,7,0	0,0,23,0	0,0,44,0	CG17681
FBgn0037890	3R_11243608	3.6058	-	11,0,11,0	2,0,6,0	3,0,5,0	9,0,2,0	2,0,2,0	4,0,0,0	CG17734
FBgn0001248	3L_8358953	3.60527	-	95,0,11,0	86,0,9,0	79,0,4,0	90,0,1,0	57,0,2,0	64,0,3,0	Idh
FBgn0038083	3R_12743637	3.60276	-	365,0,1,0	65,0,0,0	173,0,9,0	253,0,0,0	118,0,0,0	83,0,0,0	CG5999
FBgn0003391	2R_21051570	3.60135	-	41,0,39,0	37,0,16,0	42,0,49,0	63,0,25,0	47,0,23,0	16,0,14,0	shg
FBgn0025866	3L_9891555	3.60029	+	20,0,5,0	23,0,19,0	7,0,23,0	22,0,4,0	12,0,6,0	5,0,1,0	CalpB
FBgn0024238	X_17291595	3.59675	-	39,0,49,0	33,0,37,0	22,0,57,0	58,0,59,0	21,0,29,0	40,0,21,0	Fim
FBgn0031021	X_19492439	3.58599	+	197,0,7,0	211,0,3,0	222,0,7,0	153,0,2,0	159,0,0,0	142,0,0,0	CG12203
FBgn0039727	3R_29946460	3.58347	+	19,0,39,0	18,0,33,0	26,0,62,0	26,0,18,0	15,0,20,0	16,0,26,0	CG15523
FBgn0034191	2R_17092026	3.58344	+	86,0,13,0	52,0,6,0	46,0,9,0	60,0,2,0	43,0,2,0	22,0,2,0	CG6984
FBgn0261797	3L_4816369	3.58024	-	0,0,49,0	0,0,16,0	3,0,36,0	0,0,58,0	1,0,17,0	15,0,15,0	Dhc64C
FBgn0034500	2R_20305435	3.58	-	94,0,4,0	126,0,0,0	102,0,4,0	156,0,0,0	77,0,0,0	100,0,0,0	CG11200
FBgn0267653	3R_27411707	3.57965	+	6,0,3,0	5,0,6,0	6,0,3,0	6,0,0,0	4,0,0,0	5,0,1,0	CR45991
FBgn0259749	2L_6473831	3.5795	-	304,0,0,0	326,0,2,0	328,0,9,0	280,0,0,0	225,0,0,0	324,0,0,0	mmy
FBgn0032945	2L_21374232	3.57868	+	355,0,2,0	85,0,3,0	74,0,4,0	79,0,0,0	63,0,0,0	60,0,0,0	CG8665
FBgn0032688	2L_18592620	3.57843	+	20,0,28,0	28,0,17,0	30,0,31,0	36,0,8,0	12,0,12,0	15,0,9,0	CG15160
FBgn0035142	3L_570663	3.57326	+	20,0,82,0	8,0,58,0	21,0,50,0	34,0,55,0	15,0,42,0	12,0,33,0	hipk
FBgn0037347	3R_5601526	3.57278	+	59,0,2,0	47,0,2,0	63,0,3,0	46,0,0,0	26,0,0,0	17,0,0,0	CG1427
FBgn0002989	2L_2990960	3.57057	-	5,0,4,0	9,0,6,0	5,0,13,0	9,0,6,0	5,0,2,0	15,0,2,0	okr
FBgn0031307	2L_1147001	3.56753	+	20,0,2,0	16,0,0,0	29,0,4,0	60,0,0,0	58,0,0,0	16,0,0,0	MFS3
FBgn0035704	3L_6492964	3.56658	-	8,0,83,0	0,0,76,0	2,0,68,0	0,0,42,0	9,0,35,0	14,0,38,0	CG10144
FBgn0035960	3L_9073287	3.56473	+	24,0,10,0	12,0,27,0	34,0,24,0	16,0,3,0	10,0,7,0	25,0,1,0	CG4942
FBgn0261285	3R_19140689	3.56378	-	15,0,0,0	4,0,0,0	2,0,8,0	20,0,0,0	14,0,0,0	4,0,0,0	Ppcs
FBgn0085478	X_9328182	3.5615	-	2,0,10,0	1,0,5,0	1,0,6,0	7,0,0,0	4,0,8,0	2,0,10,0	CG34449
FBgn0261113	3R_18915000	3.56036	+	204,0,1,0	171,0,0,0	179,0,9,0	371,0,0,0	121,0,0,0	138,0,0,0	Xrp1
FBgn0034058	2R_15992279	3.55892	-	105,0,5,0	95,0,1,0	123,0,2,0	95,0,0,0	104,0,0,0	91,0,0,0	Pex11
FBgn0035142	3L_573695	3.55855	+	0,0,39,0	0,0,46,0	0,0,39,0	0,0,45,0	6,0,29,0	1,0,22,0	hipk
FBgn0035383	3L_2982514	3.55589	+	162,0,97,0	176,0,15,0	140,0,33,0	182,0,71,0	165,0,0,0	160,0,0,0	CG2107
FBgn0035688	3L_6166003	3.55584	-	4,0,7,0	2,0,2,0	5,0,5,0	9,0,0,0	3,0,2,0	3,0,1,0	CG10289
FBgn0035333	3L_2368238	3.55166	-	104,0,26,0	37,0,3,0	37,0,6,0	81,0,0,0	28,0,4,0	19,0,7,0	CG1317
FBgn0085370	2L_18541510	3.54453	-	0,0,23,0	0,0,14,0	0,0,17,0	8,0,19,0	0,0,7,0	0,0,6,0	Pde11
FBgn0032618	2L_16879978	3.54428	+	0,0,13,0	0,0,22,0	0,0,6,0	3,0,2,0	1,0,3,0	1,0,10,0	CG31743
FBgn0085342	2L_16879978	3.54428	+	0,0,13,0	0,0,22,0	0,0,6,0	3,0,2,0	1,0,3,0	1,0,10,0	CG34313
FBgn0003638	X_1041254	3.54283	+	85,0,2,0	41,0,0,0	51,0,5,0	47,0,0,0	30,0,0,0	20,0,0,0	su(w[a])
FBgn0039227	3R_24802164	3.54179	-	9,0,18,0	5,0,9,0	0,0,15,0	17,0,9,0	8,0,16,0	6,0,7,0	polybromo
FBgn0003310	2L_1061867	3.54035	-	27,0,38,0	11,0,50,0	34,0,30,0	20,0,27,0	29,0,28,0	29,0,18,0	S
FBgn0260003	3R_19494313	3.53684	+	3,0,20,0	0,0,14,0	1,0,14,0	3,0,5,0	4,0,9,0	2,0,6,0	Dys
FBgn0035518	3L_4257863	3.53093	-	0,0,38,0	0,0,40,0	4,0,31,0	0,0,20,0	14,0,21,0	9,0,26,0	CG15011
FBgn0035049	2R_24684754	3.52399	-	86,0,3,0	51,0,1,0	41,0,3,0	65,0,0,0	21,0,0,0	12,0,0,0	Mmp1
FBgn0035179	3L_994025	3.52057	+	12,0,16,0	21,0,14,0	18,0,15,0	4,0,3,0	3,0,8,0	25,0,3,0	CG12038
FBgn0051288	3R_25298589	3.52028	-	12,0,56,0	14,0,13,0	13,0,23,0	9,0,13,0	18,0,18,0	12,0,5,0	CG31288
FBgn0052983	2L_8866048	3.51899	+	18,0,21,0	34,0,43,0	46,0,50,0	17,0,2,0	5,0,13,0	10,0,6,0	CG32983
FBgn0010352	3L_16959879	3.51633	+	244,0,5,0	122,0,1,0	145,0,3,0	167,0,0,0	83,0,0,0	86,0,0,0	Nc73EF
FBgn0037860	3R_11114826	3.51597	-	283,0,33,0	626,0,71,0	426,0,49,0	219,0,21,0	144,0,0,0	234,0,24,0	CG6629
FBgn0032348	2L_11133950	3.51392	+	2,0,29,0	0,0,21,0	0,0,18,0	7,0,11,0	2,0,14,0	0,0,14,0	CG4751
FBgn0037553	3R_8220264	3.51025	+	377,0,5,0	336,0,4,0	243,0,8,0	294,0,2,0	230,0,0,0	207,0,0,0	CG18249
FBgn0267408	3R_15537248	3.51017	-	191,0,4,0	65,0,3,0	82,0,1,0	66,0,0,0	30,0,0,0	42,0,0,0	AOX1
FBgn0052280	3L_3168920	3.51004	+	65,0,9,0	18,0,9,0	30,0,5,0	63,0,1,0	19,0,2,0	15,0,3,0	CG32280
FBgn0259212	3R_5217369	3.50928	-	37,0,4,0	17,0,0,0	20,0,2,0	19,0,0,0	13,0,0,0	11,0,0,0	cno
FBgn0034113	2R_16318630	3.50487	-	17,0,15,0	5,0,5,0	11,0,17,0	21,0,4,0	8,0,3,0	6,0,7,0	CG8060
FBgn0265423	3R_7326128	3.50453	+	11,0,2,0	75,0,9,0	55,0,11,0	27,0,1,0	30,0,1,0	26,0,1,0	CG44335
FBgn0027074	2L_18821787	3.50091	+	21,0,2,0	31,0,2,0	19,0,2,0	11,0,0,0	13,0,0,0	14,0,0,0	CG17324
FBgn0263200	2L_6667840	3.49933	-	28,0,2,0	20,0,1,0	23,0,3,0	33,0,0,0	22,0,0,0	31,0,0,0	Galt
FBgn0260027	3L_18667494	3.49837	+	44,0,6,0	57,0,1,0	41,0,0,0	33,0,0,0	33,0,0,0	31,0,0,0	CG42495
FBgn0038454	3R_16645743	3.48725	-	28,0,4,0	26,0,4,0	38,0,2,0	36,0,1,0	25,0,0,0	26,0,0,0	CG10324
FBgn0023172	2R_17042494	3.48587	+	152,0,2,0	93,0,3,0	97,0,3,0	164,0,0,0	80,0,0,0	63,0,0,0	RhoGEF2
FBgn0033926	2R_14359476	3.48245	-	45,0,0,0	71,0,3,0	65,0,4,0	77,0,1,0	179,0,0,0	166,0,1,0	Arc1
FBgn0264357	3R_21213061	3.48078	+	12,0,3,0	5,0,6,0	10,0,4,0	17,0,2,0	11,0,1,0	11,0,1,0	SNF4Agamma
FBgn0025866	3L_9891504	3.48005	+	16,0,8,0	14,0,16,0	11,0,13,0	17,0,1,0	13,0,9,0	5,0,1,0	CalpB
FBgn0053129	2L_10967798	3.47966	-	25,0,3,0	28,0,1,0	23,0,2,0	35,0,0,0	17,0,0,0	22,0,0,0	CG33129
FBgn0037098	3L_21549528	3.47659	-	59,0,34,0	43,0,20,0	61,0,39,0	64,0,24,0	26,0,8,0	46,0,12,0	Wnk
FBgn0002563	2L_898615	3.47448	+	37,0,4,0	14,0,0,0	21,0,2,0	40,0,0,0	12,0,0,0	14,0,0,0	Lsp1beta
FBgn0262870	3L_4687053	3.4732	-	53,0,3,0	13,0,1,0	13,0,2,0	20,0,0,0	8,0,0,0	9,0,0,0	axo
FBgn0053523	3L_5927823	3.46484	+	45,0,2,0	84,0,4,0	63,0,1,0	65,0,0,0	70,0,0,0	64,0,0,0	Vap-33B
FBgn0033751	2R_12517404	3.45813	-	151,0,3,0	212,0,0,0	210,0,6,0	120,0,0,0	125,0,0,0	87,0,0,0	CG8818
FBgn0027088	3L_15095325	3.45741	+	266,0,0,0	279,0,4,0	269,0,6,0	285,0,0,0	221,0,0,0	204,0,0,0	Aats-gly
FBgn0037817	3R_10435669	3.45714	+	363,0,0,0	239,0,0,0	178,0,9,0	204,0,0,0	239,0,0,0	179,0,0,0	Cyp12e1
FBgn0067779	2L_70999	3.45581	+	26,0,5,0	28,0,0,0	22,0,1,0	30,0,0,0	21,0,0,0	26,0,0,0	dbr
FBgn0261065	3R_18663299	3.45278	-	82,0,2,0	64,0,3,0	48,0,2,0	62,0,0,0	36,0,0,0	37,0,0,0	Cpsf73
FBgn0003371	X_2658889	3.45249	+	123,0,4,0	68,0,2,0	74,0,4,0	147,0,1,0	59,0,0,0	70,0,0,0	sgg
FBgn0054027	3R_25103799	3.44984	-	2,0,20,0	4,0,27,0	1,0,6,0	11,0,13,0	0,0,6,0	3,0,9,0	CG34027
FBgn0086906	3L_2092655	3.44676	-	27,0,8,0	24,0,11,0	40,0,5,0	43,0,1,0	18,0,5,0	4,0,9,0	sls
FBgn0085405	3R_22448354	3.44532	+	367,0,7,0	255,0,3,0	198,0,0,0	350,0,0,0	244,0,0,0	221,0,0,0	CG34376
FBgn0025117	2L_9765323	3.44107	+	0,0,73,0	0,0,80,0	5,0,64,0	18,0,35,0	2,0,36,0	1,0,46,0	und
FBgn0011747	4_129430	3.43995	-	308,0,8,0	120,0,4,0	136,0,11,0	213,0,2,0	82,0,1,0	78,0,1,0	Ank
FBgn0031258	2L_459086	3.43804	-	52,0,0,0	17,0,0,0	14,0,6,0	60,0,0,0	16,0,0,0	17,0,0,0	CG4297
FBgn0050183	2R_23697572	3.43594	-	25,0,1,0	21,0,1,0	27,0,4,0	20,0,0,0	14,0,0,0	20,0,0,0	CG30183
FBgn0013811	3L_1765931	3.4355	-	0,0,19,0	0,0,17,0	0,0,12,0	0,0,10,0	5,0,4,0	1,0,5,0	Dhc62B
FBgn0039664	3R_29489882	3.43023	+	0,0,17,0	0,0,41,0	0,0,50,0	3,0,25,0	3,0,31,0	0,0,27,0	CG2006
FBgn0005278	2L_107990	3.43018	+	22,0,2,0	33,0,2,0	19,0,2,0	24,0,0,0	11,0,0,0	10,0,0,0	Sam-S
FBgn0265935	2R_6867017	3.42908	-	45,0,45,0	51,0,53,0	47,0,42,0	41,0,11,0	12,0,24,0	25,0,29,0	coro
FBgn0261988	3R_31405439	3.42801	+	144,0,0,0	93,0,3,0	107,0,5,0	296,0,1,0	117,0,0,0	126,0,0,0	Gprk2
FBgn0038454	3R_16645476	3.4279	-	20,0,4,0	40,0,3,0	30,0,4,0	24,0,1,0	20,0,0,0	29,0,0,0	CG10324
FBgn0033137	2R_7055833	3.42511	-	73,0,4,0	61,0,4,0	53,0,20,0	67,0,2,0	69,0,1,0	47,0,5,0	Tsp42Ep
FBgn0035336	3L_2373783	3.41784	+	7,0,16,0	6,0,4,0	2,0,13,0	12,0,6,0	6,0,3,0	2,0,4,0	CG9004
FBgn0019661	X_3859440	3.41782	-	651,0,0,0	427,0,0,0	472,0,12,0	727,0,0,0	367,0,0,0	328,0,0,0	roX1
FBgn0264746	3L_18073719	3.41716	-	58,0,0,0	99,0,0,0	65,0,8,0	65,0,0,0	26,0,0,0	62,0,0,0	CG44004
FBgn0036567	3L_16096591	3.41323	-	0,0,18,0	0,0,15,0	0,0,13,0	2,0,3,0	2,0,7,0	1,0,9,0	CG13074
FBgn0020257	2R_22688887	3.41209	-	30,0,2,0	19,0,0,0	17,0,11,0	35,0,2,0	12,0,0,0	29,0,0,0	Ppa
FBgn0036546	3L_15958222	3.40864	+	15,0,50,0	2,0,47,0	0,0,22,0	8,0,35,0	10,0,6,0	3,0,8,0	elgi
FBgn0033482	2R_10074973	3.4069	-	172,0,2,0	80,0,2,0	113,0,4,0	100,0,0,0	72,0,0,0	71,0,0,0	CG1371
FBgn0037912	3R_11560959	3.40449	-	312,0,8,0	307,0,2,0	280,0,4,0	253,0,1,0	206,0,0,0	248,0,0,0	sea
FBgn0037913	3R_11560959	3.40449	-	312,0,8,0	307,0,2,0	280,0,4,0	253,0,1,0	206,0,0,0	248,0,0,0	fabp
FBgn0016070	3L_8993382	3.40416	-	49,0,56,0	51,0,51,0	53,0,58,0	37,0,37,0	29,0,18,0	51,0,23,0	smg
FBgn0033901	2R_14162497	3.40283	+	34,0,0,0	29,0,3,0	26,0,3,0	29,0,0,0	38,0,0,0	44,0,0,0	O-fut1
FBgn0266411	3R_30110319	3.40135	+	31,0,84,0	9,0,51,0	21,0,67,0	29,0,62,0	25,0,30,0	18,0,47,0	sima
FBgn0264493	3R_13968275	3.39704	-	18,0,53,0	5,0,35,0	1,0,56,0	22,0,59,0	7,0,14,0	4,0,27,0	rdx
FBgn0004057	X_19672283	3.39673	+	36,0,0,0	17,0,2,0	28,0,4,0	8,0,0,0	11,0,0,0	16,0,0,0	Zw
FBgn0085242	2R_23967674	3.38969	-	35,0,2,0	26,0,0,0	25,0,4,0	49,0,0,0	17,0,0,0	35,0,0,0	CG34213
FBgn0263773	2L_20083928	3.38919	-	0,0,37,0	0,0,11,0	0,0,5,0	13,0,16,0	0,0,9,0	0,0,5,0	fok
FBgn0032775	2L_19392755	3.38896	-	20,0,13,0	33,0,36,0	20,0,24,0	40,0,13,0	13,0,14,0	23,0,12,0	CG17544
FBgn0020762	2L_4334060	3.38663	+	42,0,2,0	22,0,0,0	23,0,4,0	27,0,0,0	21,0,0,0	30,0,0,0	Atet
FBgn0035371	3L_2768777	3.38154	-	84,0,2,0	56,0,3,0	60,0,2,0	55,0,0,0	24,0,0,0	29,0,0,0	CG9977
FBgn0038243	3R_14568222	3.3795	-	19,0,11,0	17,0,9,0	12,0,9,0	28,0,6,0	23,0,10,0	23,0,2,0	CG8066
FBgn0086445	2L_19128861	3.37595	+	0,0,28,0	0,0,35,0	0,0,31,0	5,0,11,0	0,0,20,0	1,0,18,0	l(2)37Cd
FBgn0051217	3R_16655482	3.37512	-	293,0,2,0	141,0,2,0	163,0,5,0	212,0,0,0	118,0,0,0	115,0,0,0	modSP
FBgn0037623	3R_8747420	3.37066	-	47,0,9,0	26,0,12,0	26,0,23,0	34,0,9,0	31,0,8,0	37,0,4,0	CG9801
FBgn0086758	2L_1700358	3.37015	+	6,0,3,0	6,0,1,0	9,0,1,0	20,0,0,0	9,0,0,0	4,0,0,0	chinmo
FBgn0054027	3R_25106708	3.36333	-	9,0,3,0	11,0,4,0	23,0,6,0	8,0,1,0	8,0,0,0	13,0,0,0	CG34027
FBgn0052521	X_21208386	3.35941	-	55,0,3,0	15,0,3,0	21,0,0,0	24,0,0,0	13,0,0,0	12,0,0,0	CG32521
FBgn0028371	2R_22721532	3.35841	-	1,0,8,0	6,0,10,0	5,0,8,0	10,0,5,0	4,0,5,0	6,0,2,0	jbug
FBgn0025693	2R_5782667	3.35547	-	0,0,14,0	0,0,18,0	0,0,21,0	9,0,8,0	0,0,7,0	0,0,14,0	ZnT41F
FBgn0003510	3R_30040554	3.3545	+	43,0,6,0	46,0,17,0	43,0,27,0	49,0,0,0	27,0,2,0	32,0,15,0	Sry-alpha
FBgn0003511	3R_30040554	3.3545	+	43,0,6,0	46,0,17,0	43,0,27,0	49,0,0,0	27,0,2,0	32,0,15,0	Sry-beta
FBgn0034276	2R_17756379	3.3471	-	257,0,4,0	192,0,4,0	153,0,1,0	188,0,0,0	167,0,0,0	123,0,0,0	Sardh
FBgn0000721	2L_3631804	3.34681	-	70,0,0,0	59,0,0,0	88,0,9,0	91,0,0,0	56,0,0,0	44,0,0,0	for
FBgn0015541	3R_26924863	3.34469	+	20,0,10,0	4,0,5,0	9,0,7,0	11,0,5,0	13,0,2,0	12,0,0,0	sda
FBgn0036824	3L_18898240	3.3438	-	197,0,5,0	69,0,3,0	191,0,20,0	78,0,1,0	66,0,1,0	68,0,1,0	CG3902
FBgn0051030	3R_30165128	3.34323	-	1,0,4,0	0,0,11,0	0,0,12,0	0,0,4,0	0,0,4,0	4,0,0,0	CG31030
FBgn0032517	2L_13392261	3.34024	+	0,0,24,0	0,0,18,0	0,0,18,0	10,0,17,0	0,0,11,0	0,0,13,0	CG7099
FBgn0000008	2R_22164973	3.34016	+	142,0,5,0	33,0,6,0	51,0,2,0	70,0,1,0	43,0,0,0	36,0,0,0	a
FBgn0000721	2L_3645917	3.3392	-	18,0,3,0	38,0,15,0	33,0,13,0	50,0,7,0	25,0,0,0	18,0,6,0	for
FBgn0035704	3L_6492691	3.3392	-	10,0,87,0	0,0,57,0	4,0,67,0	1,0,43,0	5,0,44,0	17,0,31,0	CG10144
FBgn0020443	2L_12434458	3.33867	+	7,0,2,0	10,0,2,0	7,0,1,0	14,0,0,0	7,0,0,0	9,0,0,0	Elf
FBgn0265901	X_2176166	3.33807	-	6,0,3,0	9,0,0,0	9,0,2,0	18,0,0,0	5,0,0,0	9,0,0,0	CR44690
FBgn0030088	X_9107546	3.33132	+	69,0,30,0	107,0,81,0	90,0,73,0	40,0,41,0	52,0,21,0	67,0,16,0	Arfrp1
FBgn0087002	4_1076481	3.33104	+	139,0,1,0	41,0,2,0	44,0,4,0	78,0,0,0	32,0,0,0	30,0,0,0	Rfabg
FBgn0085191	2L_11532833	3.32887	+	21,0,37,0	55,0,65,0	50,0,69,0	6,0,22,0	29,0,16,0	27,0,15,0	CG34162
FBgn0038601	3R_18301660	3.32214	-	114,0,4,0	123,0,9,0	77,0,13,0	89,0,3,0	35,0,0,0	49,0,1,0	CG18600
FBgn0036534	3L_15826192	3.32163	-	45,0,1,0	25,0,3,0	22,0,2,0	36,0,0,0	19,0,0,0	21,0,0,0	DCP2
FBgn0023507	X_2143683	3.32099	+	68,0,4,0	40,0,2,0	67,0,9,0	47,0,1,0	26,0,0,0	22,0,0,0	CG3835
FBgn0033504	2R_10283202	3.3165	+	4,0,1,0	2,0,4,0	1,0,3,0	6,0,1,0	6,0,0,0	3,0,1,0	CAP
FBgn0033741	2R_12469038	3.31571	+	17,0,22,0	16,0,28,0	18,0,24,0	31,0,10,0	8,0,11,0	5,0,11,0	CG8545
FBgn0032873	2L_20656496	3.31564	+	36,0,5,0	28,0,1,0	34,0,0,0	25,0,0,0	20,0,0,0	13,0,0,0	CG2614
FBgn0015240	3R_25028996	3.31465	+	88,0,2,0	87,0,2,0	51,0,3,0	42,0,0,0	30,0,0,0	42,0,0,0	Hr96
FBgn0024273	3R_28824669	3.31293	-	38,0,2,0	31,0,2,0	31,0,2,0	39,0,0,0	26,0,0,0	21,0,0,0	WASp
FBgn0038038	3R_12406611	3.31232	+	13,0,3,0	9,0,0,0	11,0,9,0	24,0,2,0	8,0,0,0	19,0,2,0	CG5167
FBgn0000377	X_2247801	3.31219	-	52,0,16,0	56,0,0,0	36,0,5,0	38,0,3,0	53,0,1,0	46,0,0,0	crn
FBgn0035073	2R_24874009	3.31081	-	0,0,63,0	0,0,55,0	0,0,77,0	2,0,39,0	4,0,31,0	0,0,31,0	CG16896
FBgn0261797	3L_4822765	3.30902	-	7,0,23,0	0,0,18,0	0,0,18,0	7,0,16,0	3,0,3,0	0,0,4,0	Dhc64C
FBgn0266579	3R_27656697	3.30665	-	87,0,0,0	52,0,2,0	84,0,5,0	67,0,0,0	20,0,0,0	22,0,0,0	tau
FBgn0266740	3R_16993107	3.30654	-	2,0,11,0	1,0,16,0	0,0,15,0	2,0,6,0	6,0,9,0	2,0,11,0	CR45213
FBgn0032382	2L_11850643	3.30624	+	399,0,5,0	335,0,5,0	245,0,6,0	245,0,1,0	186,0,0,0	172,0,0,0	Mal-B2
FBgn0036624	3L_16388220	3.30302	+	5,0,9,0	5,0,8,0	1,0,10,0	4,0,6,0	8,0,3,0	6,0,3,0	RAF2
FBgn0052423	3L_5277795	3.30214	-	57,0,3,0	16,0,0,0	20,0,3,0	62,0,0,0	13,0,0,0	16,0,0,0	shep
FBgn0005612	2R_23979263	3.30125	+	167,0,5,0	103,0,5,0	116,0,8,0	153,0,4,0	120,0,1,0	112,0,0,0	Sox14
FBgn0036493	3L_15310652	3.29604	+	27,0,26,0	5,0,7,0	9,0,2,0	20,0,0,0	3,0,4,0	11,0,7,0	CG7255
FBgn0032935	2L_21220390	3.29554	-	497,0,5,0	386,0,3,0	388,0,16,0	555,0,1,0	301,0,0,0	328,0,5,0	Atg18b
FBgn0035235	3L_1560410	3.294	-	12,0,6,0	18,0,8,0	24,0,3,0	22,0,1,0	16,0,4,0	21,0,0,0	CG7879
FBgn0000723	3R_9368960	3.28746	-	8,0,12,0	2,0,20,0	0,0,9,0	13,0,16,0	10,0,15,0	5,0,9,0	FER
FBgn0036030	3L_9693276	3.28634	-	20,0,0,0	11,0,0,0	0,0,4,0	17,0,0,0	12,0,2,0	5,0,2,0	CG6767
FBgn0031655	2L_4958094	3.28449	+	8,0,39,0	16,0,18,0	19,0,20,0	14,0,14,0	9,0,6,0	12,0,8,0	Marcal1
FBgn0053310	2L_15028380	3.27632	+	26,0,33,0	38,0,24,0	36,0,28,0	25,0,2,0	8,0,7,0	12,0,14,0	CG33310
FBgn0034564	2R_20977515	3.27519	+	65,0,29,0	126,0,59,0	135,0,27,0	71,0,25,0	97,0,14,0	114,0,19,0	CG9344
FBgn0038947	3R_22356878	3.2751	+	14,0,7,0	5,0,7,0	9,0,7,0	6,0,8,0	6,0,0,0	10,0,0,0	Sar1
FBgn0014427	3R_29200468	3.27323	+	83,0,1,0	96,0,0,0	78,0,10,0	116,0,2,0	90,0,0,0	100,0,0,0	CG11899
FBgn0035218	3L_1421574	3.27237	-	19,0,1,0	12,0,7,0	23,0,13,0	13,0,2,0	9,0,0,0	6,0,0,0	CG9173
FBgn0036124	3L_11077523	3.27209	+	27,0,11,0	9,0,8,0	23,0,12,0	18,0,3,0	13,0,2,0	10,0,2,0	CG7839
FBgn0025725	3L_1645111	3.27109	-	110,0,6,0	84,0,4,0	65,0,8,0	108,0,3,0	53,0,0,0	58,0,1,0	alphaCOP
FBgn0085370	2L_18533567	3.27097	-	28,0,27,0	13,0,15,0	17,0,13,0	49,0,12,0	13,0,11,0	16,0,13,0	Pde11
FBgn0017424	3L_12130710	3.27018	-	10,0,18,0	9,0,22,0	5,0,15,0	12,0,23,0	10,0,0,0	9,0,10,0	CR11538
FBgn0022935	3L_6187544	3.26221	-	7,0,32,0	0,0,32,0	0,0,36,0	5,0,17,0	6,0,28,0	2,0,20,0	D19A
FBgn0033708	2R_12301930	3.26016	-	5,0,19,0	17,0,17,0	19,0,23,0	45,0,20,0	5,0,7,0	9,0,11,0	CG8850
FBgn0267153	3R_6762259	3.258	-	83,0,21,0	42,0,17,0	53,0,5,0	52,0,17,0	92,0,2,0	49,0,3,0	CR45593
FBgn0036663	3L_16799701	3.2555	-	311,0,28,0	168,0,13,0	108,0,19,0	273,0,9,0	113,0,9,0	100,0,9,0	CG9674
FBgn0011205	3L_20384472	3.25338	+	66,0,2,0	50,0,1,0	32,0,7,0	74,0,2,0	62,0,0,0	45,0,0,0	fbl
FBgn0020306	2R_21324316	3.25194	+	56,0,2,0	16,0,0,0	41,0,4,0	43,0,0,0	15,0,0,0	21,0,0,0	dom
FBgn0003162	2R_21175375	3.25145	+	230,0,10,0	264,0,14,0	235,0,9,0	338,0,5,0	332,0,9,0	198,0,4,0	Pu
FBgn0038881	3R_21349054	3.25023	-	13,0,1,0	5,0,0,0	10,0,4,0	10,0,0,0	8,0,0,0	7,0,0,0	CG16791
FBgn0034860	2R_23412933	3.24994	-	317,0,3,0	125,0,4,0	213,0,2,0	237,0,0,0	122,0,0,0	81,0,0,0	CG9812
FBgn0031376	2L_1973961	3.24782	+	15,0,2,0	15,0,5,0	39,0,9,0	50,0,1,0	29,0,5,0	30,0,2,0	Der-1
FBgn0036580	3L_16231966	3.24645	-	236,0,5,0	225,0,0,0	204,0,4,0	187,0,0,0	154,0,0,0	129,0,0,0	PDCD-5
FBgn0014026	X_6533187	3.24561	-	66,0,4,0	31,0,0,0	30,0,8,0	45,0,1,0	29,0,0,0	18,0,0,0	RpL7A
FBgn0028494	2R_17707658	3.24399	-	11,0,8,0	6,0,16,0	8,0,17,0	11,0,3,0	7,0,1,0	4,0,8,0	CG6424
FBgn0000180	2L_9984731	3.24232	+	13,0,4,0	10,0,1,0	7,0,0,0	12,0,0,0	11,0,0,0	9,0,0,0	bib
FBgn0036152	3L_11293985	3.24036	-	6,0,12,0	6,0,9,0	1,0,8,0	8,0,8,0	5,0,4,0	9,0,3,0	CG6175
FBgn0043841	2L_12423402	3.2373	-	34,0,0,0	32,0,2,0	45,0,4,0	37,0,0,0	21,0,0,0	27,0,0,0	vir-1
FBgn0038853	3R_21088190	3.23702	-	5,0,19,0	0,0,11,0	0,0,20,0	7,0,5,0	2,0,12,0	2,0,6,0	RhoGAP93B
FBgn0042134	3L_18673093	3.23553	-	265,0,3,0	221,0,5,0	242,0,5,0	258,0,0,0	170,0,1,0	143,0,0,0	Capr
FBgn0034649	2R_21668621	3.23507	-	195,0,2,0	209,0,3,0	249,0,4,0	146,0,0,0	143,0,0,0	118,0,0,0	CG9865
FBgn0259725	2R_21668621	3.23507	-	195,0,2,0	209,0,3,0	249,0,4,0	146,0,0,0	143,0,0,0	118,0,0,0	CG42379
FBgn0259726	2R_21668621	3.23507	-	195,0,2,0	209,0,3,0	249,0,4,0	146,0,0,0	143,0,0,0	118,0,0,0	CG42380
FBgn0259727	2R_21668621	3.23507	-	195,0,2,0	209,0,3,0	249,0,4,0	146,0,0,0	143,0,0,0	118,0,0,0	CG42381
FBgn0038243	3R_14568221	3.23305	-	20,0,11,0	17,0,9,0	12,0,9,0	28,0,6,0	23,0,10,0	23,0,2,0	CG8066
FBgn0262733	3L_4598851	3.22745	-	14,0,10,0	6,0,10,0	6,0,4,0	10,0,1,0	4,0,6,0	13,0,1,0	Src64B
FBgn0015541	3R_26924824	3.22719	+	23,0,13,0	3,0,5,0	10,0,7,0	8,0,4,0	11,0,2,0	11,0,0,0	sda
FBgn0264493	3R_13968268	3.22649	-	21,0,50,0	5,0,33,0	1,0,51,0	20,0,56,0	7,0,13,0	4,0,24,0	rdx
FBgn0032120	2L_9516661	3.2263	+	47,0,0,0	30,0,2,0	41,0,4,0	27,0,0,0	42,0,0,0	33,0,0,0	CG33298
FBgn0024991	X_2715760	3.22493	+	32,0,52,0	25,0,87,0	15,0,89,0	9,0,37,0	32,0,28,0	0,0,43,0	CG2694
FBgn0030089	X_9110844	3.22176	+	67,0,3,0	17,0,1,0	22,0,2,0	57,0,0,0	21,0,0,0	36,0,0,0	AP-1gamma
FBgn0031313	2L_1163058	3.21863	-	265,0,3,0	181,0,0,0	194,0,6,0	220,0,0,0	163,0,0,0	163,0,0,0	CG5080
FBgn0005778	2R_22042679	3.21845	-	145,0,83,0	295,0,251,0	286,0,161,0	140,0,107,0	129,0,29,0	99,0,62,0	PpD5
FBgn0034494	2R_20274061	3.21439	-	229,0,7,0	342,0,7,0	238,0,32,0	461,0,11,0	310,0,4,0	183,0,11,0	CG10444
FBgn0263490	3R_24618318	3.21012	+	21,0,21,0	7,0,4,0	2,0,11,0	17,0,7,0	7,0,5,0	13,0,5,0	mld
FBgn0062928	3L_19486794	3.20337	-	128,0,1,0	133,0,0,0	126,0,7,0	87,0,0,0	152,0,0,0	117,0,0,0	pncr009:3L
FBgn0041188	3R_15416700	3.20257	+	115,0,3,0	83,0,1,0	61,0,3,0	125,0,0,0	45,0,0,0	62,0,0,0	Atx2
FBgn0029167	3L_13858327	3.20219	+	35,0,0,0	8,0,0,0	17,0,7,0	13,0,0,0	10,0,0,0	9,0,0,0	Hml
FBgn0261611	2R_12282149	3.20038	+	0,0,19,0	0,0,22,0	0,0,21,0	5,0,15,0	0,0,4,0	0,0,5,0	CG42700
FBgn0000562	2R_23746493	3.20036	-	60,0,1,0	25,0,1,0	33,0,4,0	42,0,0,0	12,0,0,0	16,0,0,0	egl
FBgn0029914	X_6850963	3.19521	+	49,0,2,0	42,0,2,0	42,0,9,0	39,0,2,0	55,0,0,0	46,0,1,0	CG4558
FBgn0003189	X_16656416	3.19487	+	50,0,2,0	23,0,2,0	46,0,2,0	32,0,0,0	20,0,0,0	24,0,0,0	r
FBgn0014019	2L_12008625	3.18958	+	7,0,0,0	9,0,2,0	18,0,3,0	5,0,0,0	5,0,0,0	6,0,0,0	Rh5
FBgn0016691	3R_15266654	3.18826	+	113,0,4,0	187,0,0,0	151,0,4,0	129,0,0,0	110,0,0,0	148,0,0,0	Oscp
FBgn0039904	4_372422	3.18813	+	4,0,118,0	0,0,87,0	2,0,74,0	3,0,97,0	8,0,41,0	4,0,67,0	Hcf
FBgn0038809	3R_20585768	3.18676	-	133,0,0,0	65,0,3,0	63,0,4,0	81,0,0,0	57,0,0,0	34,0,0,0	CG16953
FBgn0001187	2R_15220294	3.18366	-	19,0,4,0	28,0,1,0	13,0,1,0	37,0,0,0	37,0,0,0	31,0,1,0	Hex-C
FBgn0010905	3L_2513758	3.18025	-	49,0,59,0	34,0,37,0	51,0,21,0	107,0,17,0	36,0,22,0	52,0,29,0	Spn
FBgn0035146	3L_603749	3.17823	-	5,0,14,0	1,0,14,0	0,0,4,0	5,0,9,0	2,0,4,0	5,0,2,0	CG13893
FBgn0035308	3L_2154137	3.17742	-	8,0,12,0	9,0,11,0	20,0,14,0	18,0,1,0	5,0,4,0	4,0,6,0	CG15822
FBgn0003134	3R_24518293	3.17399	+	87,0,4,0	96,0,0,0	85,0,3,0	70,0,0,0	54,0,0,0	60,0,0,0	Pp1alpha-96A
FBgn0000289	2R_14182105	3.17063	+	27,0,33,0	12,0,20,0	30,0,23,0	45,0,27,0	20,0,13,0	26,0,15,0	cg
FBgn0029067	X_21320254	3.16568	-	51,0,0,0	35,0,2,0	43,0,4,0	39,0,0,0	29,0,0,0	34,0,0,0	Dd
FBgn0034796	2R_22894794	3.16183	+	295,0,9,0	264,0,9,0	204,0,18,0	265,0,4,0	143,0,2,0	148,0,5,0	CG3700
FBgn0031990	2L_8139585	3.15744	-	33,0,31,0	22,0,27,0	28,0,27,0	46,0,28,0	17,0,15,0	25,0,7,0	CG8552
FBgn0028430	2L_13972589	3.15726	-	146,0,4,0	55,0,0,0	66,0,3,0	33,0,0,0	145,0,0,0	77,0,0,0	He
FBgn0031888	2L_7070908	3.15215	-	0,0,17,0	0,0,18,0	0,0,10,0	9,0,11,0	0,0,9,0	0,0,9,0	Pvf2
FBgn0261988	3R_31405268	3.15195	+	66,0,2,0	50,0,2,0	79,0,4,0	126,0,1,0	61,0,0,0	57,0,0,0	Gprk2
FBgn0029147	2R_22127884	3.14904	+	72,0,2,0	48,0,3,0	37,0,4,0	69,0,1,0	51,0,0,0	38,0,0,0	NtR
FBgn0002543	2L_1381521	3.14872	-	14,0,26,0	9,0,11,0	8,0,25,0	17,0,13,0	13,0,13,0	9,0,9,0	lea
FBgn0051195	3R_20758354	3.1484	-	51,0,2,0	33,0,2,0	46,0,2,0	34,0,0,0	45,0,0,0	23,0,0,0	CG31195
FBgn0036062	3L_9966897	3.1457	-	14,0,0,0	7,0,1,0	2,0,6,0	14,0,1,0	7,0,0,0	6,0,0,0	CG6685
FBgn0034071	2R_16049075	3.1355	+	263,0,0,0	166,0,0,0	200,0,9,0	248,0,0,0	112,0,0,0	121,0,0,0	CG8405
FBgn0035953	3L_9002165	3.13249	+	0,0,28,0	0,0,30,0	0,0,35,0	0,0,10,0	2,0,15,0	3,0,14,0	CG5087
FBgn0034817	2R_23078055	3.12781	-	14,0,21,0	21,0,25,0	15,0,24,0	14,0,12,0	26,0,11,0	4,0,6,0	Art7
FBgn0267730	3R_26236654	3.1276	+	8,0,2,0	11,0,10,0	19,0,3,0	4,0,0,0	7,0,0,0	10,0,1,0	CR46061
FBgn0030607	X_15068172	3.12743	+	357,0,9,0	168,0,8,0	187,0,8,0	218,0,3,0	193,0,2,0	226,0,3,0	dob
FBgn0261524	X_13091198	3.12678	+	123,0,4,0	87,0,0,0	59,0,3,0	93,0,0,0	90,0,0,0	86,0,0,0	lic
FBgn0004396	3L_15536300	3.12664	+	37,0,0,0	39,0,0,0	36,0,7,0	63,0,0,0	14,0,0,0	26,0,0,0	CrebA
FBgn0031589	2L_4197985	3.12026	-	130,0,0,0	68,0,2,0	83,0,5,0	132,0,0,0	60,0,0,0	71,0,0,0	CG3714
FBgn0032694	2L_18617345	3.11976	+	52,0,7,0	39,0,4,0	57,0,28,0	100,0,7,0	50,0,0,0	33,0,7,0	MESR3
FBgn0261383	X_5742171	3.11096	-	2,0,31,0	2,0,21,0	12,0,16,0	5,0,10,0	7,0,11,0	17,0,3,0	IntS6
FBgn0086130	2L_811732	3.11013	+	45,0,2,0	47,0,3,0	43,0,1,0	27,0,0,0	30,0,0,0	30,0,0,0	Dbp21E2
FBgn0003891	2R_21183347	3.1101	+	93,0,8,0	29,0,4,0	40,0,8,0	88,0,0,0	10,0,2,0	19,0,2,0	tud
FBgn0011828	3L_2604077	3.10627	-	59,0,7,0	14,0,16,0	33,0,10,0	14,0,2,0	34,0,6,0	14,0,1,0	Pxn
FBgn0010808	3R_31053893	3.10609	-	43,0,6,0	58,0,7,0	41,0,3,0	40,0,2,0	46,0,2,0	48,0,0,0	l(3)03670
FBgn0027599	2R_24948049	3.10089	-	0,0,67,0	0,0,101,0	0,0,90,0	3,0,46,0	3,0,44,0	0,0,42,0	CG2790
FBgn0039252	3R_24934726	3.09813	+	13,0,27,0	3,0,16,0	10,0,13,0	22,0,8,0	6,0,11,0	1,0,4,0	CG11771
FBgn0035704	3L_6494796	3.09637	-	5,0,46,0	0,0,45,0	2,0,50,0	0,0,38,0	4,0,23,0	11,0,25,0	CG10144
FBgn0015269	3R_25984526	3.09602	+	13,0,15,0	13,0,1,0	32,0,3,0	14,0,2,0	13,0,0,0	15,0,0,0	Nf1
FBgn0264829	3R_12262876	3.0943	+	2,0,8,0	3,0,11,0	0,0,19,0	4,0,5,0	1,0,4,0	3,0,3,0	CG44037
FBgn0035251	3L_1652585	3.09308	-	0,0,316,0	0,0,306,0	15,0,247,0	0,0,262,0	29,0,198,0	39,0,187,0	CG7967
FBgn0039359	3R_25683981	3.08557	-	7,0,15,0	22,0,6,0	18,0,8,0	24,0,7,0	8,0,2,0	30,0,8,0	RpL27
FBgn0039328	3R_25329828	3.08331	-	0,0,25,0	1,0,7,0	3,0,14,0	2,0,8,0	2,0,4,0	4,0,6,0	CHKov2
FBgn0267587	2R_19396514	3.07926	+	125,0,0,0	79,0,2,0	96,0,5,0	167,0,0,0	115,0,0,0	125,0,0,0	CR45925
FBgn0034045	2R_15844556	3.07665	-	12,0,2,0	20,0,2,0	8,0,1,0	10,0,0,0	8,0,0,0	5,0,0,0	CG8249
FBgn0039290	3R_25213763	3.07555	+	12,0,33,0	22,0,25,0	9,0,18,0	42,0,26,0	28,0,30,0	6,0,15,0	CG13654
FBgn0033973	2R_14857223	3.07336	+	57,0,1,0	33,0,2,0	48,0,3,0	52,0,0,0	43,0,0,0	41,0,0,0	HPS1
FBgn0027080	3L_16419001	3.07192	-	220,0,4,0	174,0,5,0	178,0,5,0	186,0,0,0	142,0,0,0	144,0,2,0	Aats-tyr
FBgn0010441	3R_27251212	3.06656	-	13,0,6,0	20,0,6,0	7,0,3,0	15,0,0,0	15,0,0,0	13,0,4,0	pll
FBgn0037906	3R_11453184	3.06519	-	65,0,20,0	31,0,40,0	30,0,9,0	34,0,13,0	33,0,2,0	33,0,9,0	PGRP-LB
FBgn0051344	3R_15225156	3.0651	-	151,0,4,0	130,0,3,0	103,0,15,0	115,0,1,0	89,0,3,0	83,0,1,0	CG31344
FBgn0028940	2L_13978379	3.06226	+	674,0,6,0	214,0,3,0	268,0,11,0	240,0,2,0	202,0,0,0	210,0,0,0	Cyp28a5
FBgn0036099	3L_10691220	3.06165	+	163,0,22,0	140,0,37,0	132,0,25,0	118,0,15,0	128,0,13,0	97,0,12,0	CG11811
FBgn0003651	3R_12281169	3.05991	+	140,0,0,0	56,0,1,0	73,0,6,0	140,0,0,0	46,0,0,0	81,0,0,0	svp
FBgn0030941	X_18634698	3.05567	-	14,0,1,0	8,0,2,0	20,0,2,0	13,0,0,0	15,0,0,0	11,0,0,0	wgn
FBgn0034674	2R_21976050	3.0542	+	206,0,2,0	99,0,0,0	115,0,11,0	171,0,0,0	52,0,0,0	88,0,1,0	CG9304
FBgn0086712	2R_11619014	3.05291	-	25,0,7,0	7,0,0,0	12,0,4,0	12,0,0,0	17,0,0,0	4,0,1,0	Egm
FBgn0086372	3R_7187043	3.05165	+	210,0,2,0	146,0,0,0	139,0,6,0	156,0,0,0	120,0,0,0	102,0,0,0	lap
FBgn0016081	3L_9632367	3.05128	-	101,0,48,0	52,0,45,0	43,0,51,0	112,0,17,0	50,0,41,0	29,0,15,0	fry
FBgn0041188	3R_15417158	3.04801	+	56,0,2,0	47,0,1,0	40,0,3,0	41,0,0,0	17,0,0,0	31,0,0,0	Atx2
FBgn0031213	2L_72445	3.04196	+	20,0,2,0	10,0,2,0	16,0,1,0	14,0,0,0	4,0,0,0	5,0,0,0	galectin
FBgn0024277	3L_1027266	3.04127	-	0,0,39,0	0,0,23,0	0,0,27,0	0,0,21,0	2,0,9,0	3,0,18,0	trio
FBgn0086613	3R_19384953	3.03826	-	34,0,7,0	21,0,0,0	19,0,0,0	23,0,0,0	19,0,0,0	18,0,0,0	Ino80
FBgn0041234	2R_23543294	3.03779	+	2,0,7,0	1,0,8,0	5,0,11,0	18,0,9,0	11,0,17,0	4,0,9,0	Gr59f
FBgn0004512	2R_12941576	3.03659	-	44,0,43,0	37,0,29,0	29,0,24,0	23,0,17,0	14,0,1,0	14,0,4,0	Mdr49
FBgn0027903	3L_1776903	3.03366	+	10,0,47,0	7,0,68,0	7,0,28,0	0,0,12,0	4,0,26,0	14,0,15,0	CG12018
FBgn0003009	2R_23271725	3.03051	-	0,0,45,0	0,0,50,0	0,0,27,0	3,0,18,0	2,0,15,0	0,0,16,0	ord
FBgn0016013	3L_4073030	3.02586	-	34,0,6,0	72,0,0,0	37,0,0,0	31,0,0,0	22,0,0,0	26,0,0,0	Faa
FBgn0260866	2R_22563441	3.0252	-	62,0,0,0	74,0,3,0	17,0,3,0	65,0,0,0	14,0,0,0	38,0,0,0	dnr1
FBgn0039213	3R_24625718	3.02292	+	50,0,5,0	50,0,0,0	53,0,1,0	82,0,0,0	42,0,0,0	41,0,0,0	atl
FBgn0004655	X_2154766	3.02172	-	14,0,5,0	21,0,0,0	16,0,3,0	17,0,1,0	15,0,0,0	24,0,0,0	wapl
FBgn0002973	2L_9460626	3.02146	+	18,0,17,0	19,0,17,0	23,0,26,0	35,0,7,0	14,0,21,0	16,0,14,0	numb
FBgn0035168	3L_846219	3.01942	+	34,0,15,0	23,0,12,0	52,0,15,0	30,0,0,0	5,0,3,0	17,0,5,0	CG13889
FBgn0026479	2L_2581826	3.01642	-	202,0,192,0	257,0,238,0	220,0,230,0	162,0,126,0	140,0,119,0	127,0,88,0	Drp1
FBgn0032820	2L_19764123	3.01259	-	7,0,0,0	4,0,0,0	12,0,5,0	19,0,0,0	20,0,0,0	24,0,0,0	fbp
FBgn0261279	3R_22411367	3.01028	+	250,0,16,0	98,0,1,0	110,0,4,0	111,0,2,0	45,0,0,0	57,0,0,0	lqfR
FBgn0033740	2R_12465779	3.00871	-	0,0,18,0	0,0,16,0	0,0,23,0	8,0,6,0	0,0,5,0	0,0,9,0	dgt5
FBgn0035237	3L_1595428	3.00766	+	0,0,23,0	0,0,11,0	0,0,15,0	9,0,13,0	0,0,6,0	0,0,7,0	CG13917
FBgn0037265	3R_4656504	3.00359	+	52,0,3,0	46,0,2,0	57,0,1,0	47,0,0,0	41,0,0,0	43,0,0,0	spartin
FBgn0002868	3R_9784363	3.00305	-	69,0,4,0	40,0,2,0	51,0,0,0	47,0,0,0	19,0,0,0	20,0,0,0	MtnA
FBgn0029584	X_1652580	3.00264	+	31,0,3,0	25,0,4,0	9,0,11,0	57,0,5,0	35,0,1,0	12,0,4,0	CG11509
FBgn0015663	2L_3620142	2.99986	+	10,0,29,0	5,0,9,0	17,0,27,0	20,0,26,0	23,0,17,0	10,0,10,0	Dot
FBgn0052423	3L_5157700	2.99365	-	70,0,2,0	35,0,0,0	34,0,4,0	67,0,0,0	25,0,0,0	31,0,0,0	shep
FBgn0033019	2R_5351144	2.9933	+	95,0,4,0	88,0,4,0	95,0,7,0	80,0,0,0	89,0,1,0	71,0,2,0	CG10395
FBgn0036433	3L_14622939	2.9894	+	13,0,7,0	12,0,2,0	10,0,1,0	28,0,0,0	24,0,0,0	7,0,3,0	CG9628
FBgn0086346	3R_27700000	2.98814	-	545,0,3,0	482,0,8,0	433,0,4,0	469,0,0,0	287,0,0,0	312,0,1,0	ALiX
FBgn0002917	X_14271847	2.98807	+	14,0,2,0	19,0,2,0	21,0,1,0	19,0,0,0	14,0,0,0	24,0,0,0	na
FBgn0015838	2R_9105019	2.98711	+	36,0,2,0	60,0,0,0	63,0,4,0	42,0,0,0	42,0,0,0	29,0,0,0	Vang
FBgn0264895	2L_7499102	2.98707	-	0,0,39,0	0,0,13,0	0,0,31,0	6,0,22,0	0,0,38,0	0,0,22,0	RapGAP1
FBgn0032167	2L_9941835	2.9865	-	246,0,2,0	101,0,1,0	180,0,5,0	168,0,0,0	89,0,0,0	75,0,0,0	CG5853
FBgn0260467	3R_22362960	2.98607	+	19,0,2,0	18,0,1,0	15,0,2,0	15,0,0,0	9,0,0,0	9,0,0,0	CG7071
FBgn0264302	3L_7333963	2.98429	-	54,0,2,0	53,0,0,0	49,0,4,0	61,0,0,0	74,0,0,0	57,0,0,0	CG43780
FBgn0264303	3L_7333963	2.98429	-	54,0,2,0	53,0,0,0	49,0,4,0	61,0,0,0	74,0,0,0	57,0,0,0	CG43781
FBgn0260936	3L_5772314	2.9836	+	14,0,171,0	0,0,109,0	1,0,143,0	45,0,87,0	0,0,96,0	0,0,97,0	scny
FBgn0004864	X_11367917	2.97986	-	61,0,2,0	52,0,4,0	40,0,0,0	94,0,0,0	61,0,0,0	51,0,0,0	hop
FBgn0266464	3R_13837859	2.97692	-	192,0,11,0	164,0,8,0	165,0,5,0	234,0,7,0	151,0,0,0	127,0,2,0	Nsf2
FBgn0023143	2R_9693243	2.97482	-	251,0,4,0	174,0,6,0	193,0,3,0	185,0,1,0	112,0,0,0	129,0,0,0	Uba1
FBgn0035799	3L_7583457	2.96671	+	20,0,3,0	12,0,4,0	18,0,7,0	27,0,0,0	11,0,3,0	18,0,1,0	CG14838
FBgn0037098	3L_21549925	2.96454	-	64,0,1,0	37,0,1,0	48,0,4,0	47,0,0,0	32,0,0,0	21,0,0,0	Wnk
FBgn0010328	3R_27260771	2.96335	-	34,0,6,0	27,0,6,0	37,0,8,0	44,0,0,0	51,0,5,0	16,0,3,0	woc
FBgn0036058	3L_9898539	2.96221	-	205,0,3,0	178,0,6,0	159,0,11,0	174,0,3,0	146,0,2,0	128,0,0,0	CG6707
FBgn0004512	2R_12942661	2.95803	-	0,0,61,0	0,0,31,0	0,0,54,0	4,0,27,0	1,0,18,0	0,0,10,0	Mdr49
FBgn0262160	2L_13029326	2.95707	-	34,0,39,0	27,0,7,0	33,0,28,0	75,0,24,0	33,0,15,0	27,0,19,0	CG9932
FBgn0028577	3L_1499442	2.95706	-	0,0,70,0	0,0,21,0	1,0,24,0	0,0,36,0	4,0,7,0	0,0,12,0	pUf68
FBgn0039566	3R_27964334	2.95644	+	11,0,12,0	2,0,21,0	3,0,22,0	13,0,5,0	9,0,13,0	3,0,8,0	CG4849
FBgn0030993	X_19188276	2.95474	+	177,0,2,0	200,0,3,0	168,0,3,0	164,0,0,0	129,0,0,0	136,0,0,0	Mec2
FBgn0013981	3R_14625850	2.95373	+	87,0,2,0	142,0,3,0	110,0,2,0	70,0,0,0	65,0,0,0	65,0,0,0	His4r
FBgn0030812	X_17069354	2.95308	-	8,0,8,0	8,0,3,0	8,0,4,0	14,0,2,0	14,0,1,0	7,0,3,0	CG8949
FBgn0039959	3L_27988210	2.95267	-	29,0,2,0	13,0,1,0	14,0,2,0	11,0,0,0	4,0,0,0	15,0,0,0	GCN1
FBgn0033912	2R_14216595	2.95238	-	143,0,0,0	222,0,4,0	188,0,4,0	148,0,0,0	106,0,0,0	137,0,0,0	RpS23
FBgn0034727	2R_22420332	2.95199	-	58,0,0,0	59,0,4,0	48,0,2,0	34,0,0,0	61,0,0,0	23,0,0,0	mRpS29
FBgn0034598	2R_21168602	2.9514	-	87,0,4,0	28,0,2,0	42,0,0,0	57,0,0,0	33,0,0,0	28,0,0,0	CG4266
FBgn0039544	3R_27707916	2.9496	+	24,0,9,0	7,0,2,0	16,0,4,0	8,0,2,0	13,0,0,0	12,0,0,0	CG12877
FBgn0261239	2L_21258946	2.94662	+	46,0,0,0	31,0,0,0	46,0,16,0	49,0,2,0	19,0,0,0	24,0,0,0	Hr39
FBgn0027780	2L_8448898	2.94585	-	13,0,4,0	3,0,3,0	9,0,2,0	18,0,0,0	5,0,6,0	7,0,0,0	U26
FBgn0030740	X_16323183	2.94383	-	98,0,6,0	45,0,3,0	53,0,7,0	94,0,0,0	62,0,3,0	50,0,2,0	CG9917
FBgn0028387	2L_7412931	2.94048	+	0,0,22,0	0,0,24,0	0,0,31,0	7,0,17,0	0,0,11,0	0,0,17,0	chm
FBgn0012051	2R_19425194	2.93796	+	61,0,7,0	49,0,4,0	58,0,7,0	61,0,5,0	51,0,0,0	41,0,0,0	CalpA
FBgn0261806	2L_18739484	2.93772	-	0,0,41,0	0,0,104,0	0,0,91,0	7,0,30,0	0,0,16,0	0,0,23,0	CG42752
FBgn0261671	2L_16913826	2.93716	+	100,0,150,0	29,0,39,0	41,0,67,0	126,0,112,0	49,0,63,0	28,0,43,0	tweek
FBgn0261822	2L_8089278	2.93322	+	248,0,3,0	160,0,3,0	198,0,5,0	275,0,1,0	112,0,0,0	147,0,0,0	Bsg
FBgn0263600	3L_15986140	2.9315	-	11,0,6,0	1,0,13,0	1,0,18,0	4,0,7,0	3,0,7,0	5,0,7,0	DNApol-delta
FBgn0261788	3L_7700245	2.93018	-	18,0,9,0	9,0,5,0	23,0,16,0	13,0,2,0	3,0,1,0	12,0,2,0	Ank2
FBgn0033814	2R_13234934	2.92972	-	250,0,0,0	159,0,1,0	153,0,7,0	218,0,0,0	153,0,0,0	119,0,0,0	CG4670
FBgn0028563	2R_8086994	2.9284	+	28,0,0,0	9,0,2,0	18,0,3,0	23,0,0,0	9,0,0,0	10,0,0,0	sut1
FBgn0033952	2R_14656989	2.92789	-	26,0,33,0	57,0,82,0	74,0,78,0	39,0,31,0	21,0,18,0	34,0,24,0	Adgf-E
FBgn0263916	2L_6563904	2.92607	+	124,0,0,0	111,0,1,0	108,0,6,0	116,0,0,0	115,0,0,0	87,0,0,0	Ent2
FBgn0015477	2R_9170308	2.92552	-	70,0,5,0	51,0,0,0	58,0,1,0	57,0,0,0	64,0,0,0	29,0,0,0	Rme-8
FBgn0015269	3R_25989127	2.91818	+	30,0,6,0	14,0,3,0	22,0,11,0	21,0,4,0	14,0,0,0	20,0,1,0	Nf1
FBgn0020251	3L_6545253	2.91812	+	21,0,8,0	9,0,4,0	11,0,7,0	31,0,6,0	17,0,5,0	18,0,0,0	sfl
FBgn0034380	2R_18710477	2.91587	-	36,0,49,0	22,0,57,0	20,0,47,0	32,0,52,0	27,0,27,0	39,0,41,0	CG15087
FBgn0015338	2L_16307184	2.91205	-	10,0,3,0	32,0,0,0	19,0,2,0	13,0,0,0	11,0,0,0	5,0,0,0	CG5861
FBgn0038681	3R_19136608	2.90708	+	9,0,12,0	1,0,8,0	0,0,37,0	8,0,13,0	4,0,11,0	1,0,8,0	Cyp12a4
FBgn0032029	2L_8370643	2.9069	+	6,0,123,0	4,0,98,0	0,0,82,0	7,0,32,0	1,0,49,0	5,0,53,0	CG17292
FBgn0050036	2R_11978916	2.90646	-	6,0,1,0	29,0,4,0	26,0,0,0	18,0,0,0	5,0,0,0	15,0,0,0	CG30036
FBgn0004512	2R_12942643	2.90605	-	0,0,59,0	0,0,41,0	0,0,56,0	3,0,27,0	2,0,20,0	0,0,15,0	Mdr49
FBgn0005278	2L_111002	2.90584	+	53,0,27,0	23,0,7,0	22,0,9,0	26,0,3,0	14,0,2,0	16,0,5,0	Sam-S
FBgn0033775	2R_12841873	2.90369	-	29,0,70,0	14,0,23,0	11,0,29,0	24,0,20,0	4,0,35,0	9,0,21,0	Cyp9h1
FBgn0010762	3L_10664885	2.90291	+	49,0,0,0	19,0,0,0	27,0,6,0	58,0,0,0	39,0,0,0	11,0,0,0	simj
FBgn0264947	2L_8196224	2.89813	+	8,0,2,0	21,0,0,0	34,0,3,0	21,0,0,0	13,0,0,0	16,0,0,0	CR44116
FBgn0000455	3R_12413458	2.89618	-	356,0,7,0	381,0,4,0	371,0,3,0	335,0,0,0	316,0,2,0	368,0,0,0	Dip-C
FBgn0051975	2L_140809	2.89391	-	16,0,0,0	18,0,0,0	14,0,6,0	40,0,0,0	21,0,0,0	11,0,0,0	CG31975
FBgn0051976	2L_140809	2.89391	-	16,0,0,0	18,0,0,0	14,0,6,0	40,0,0,0	21,0,0,0	11,0,0,0	CG31976
FBgn0038191	3R_13963774	2.89304	-	9,0,17,0	0,0,35,0	0,0,11,0	8,0,11,0	4,0,10,0	0,0,6,0	CG9925
FBgn0259221	2R_13419039	2.89023	-	26,0,58,0	32,0,38,0	22,0,52,0	19,0,19,0	20,0,14,0	13,0,21,0	CG42321
FBgn0035793	3L_7511090	2.88927	+	143,0,1,0	109,0,0,0	99,0,6,0	119,0,0,0	86,0,0,0	85,0,0,0	CG7546
FBgn0046296	3L_12132388	2.88632	+	50,0,10,0	39,0,31,0	41,0,11,0	46,0,15,0	52,0,5,0	49,0,2,0	CG11534
FBgn0052479	3L_873867	2.88427	+	26,0,1,0	18,0,2,0	21,0,2,0	33,0,0,0	16,0,0,0	9,0,0,0	CG32479
FBgn0263289	3R_26555568	2.88417	+	15,0,14,0	12,0,6,0	9,0,6,0	12,0,4,0	12,0,3,0	9,0,1,0	scrib
FBgn0004003	2R_19250546	2.88211	+	3,0,6,0	2,0,11,0	3,0,9,0	3,0,6,0	8,0,7,0	7,0,4,0	wbl
FBgn0038626	3R_18560607	2.88185	+	41,0,45,0	81,0,68,0	91,0,62,0	46,0,17,0	51,0,21,0	40,0,51,0	CG7691
FBgn0261238	3R_7101195	2.88098	-	10,0,35,0	1,0,27,0	1,0,32,0	12,0,42,0	9,0,29,0	9,0,29,0	Alh
FBgn0031973	2L_8006983	2.87943	-	319,0,4,0	145,0,2,0	129,0,2,0	92,0,0,0	31,0,0,0	68,0,0,0	Spn28Dc
FBgn0029969	X_7888617	2.87768	-	208,0,3,0	171,0,1,0	197,0,4,0	115,0,0,0	143,0,0,0	102,0,0,0	CG10932
FBgn0023529	X_2275002	2.87627	-	146,0,1,0	97,0,6,0	100,0,10,0	158,0,3,0	46,0,0,0	40,0,0,0	CG2918
FBgn0032123	2L_9521339	2.87625	+	192,0,2,0	80,0,0,0	84,0,5,0	171,0,0,0	76,0,0,0	55,0,0,0	Oatp30B
FBgn0027083	3R_14259064	2.87197	-	13,0,77,0	32,0,45,0	47,0,48,0	31,0,43,0	18,0,45,0	23,0,35,0	Aats-met
FBgn0031011	X_19297206	2.87149	-	123,0,5,0	62,0,2,0	59,0,5,0	84,0,1,0	38,0,0,0	39,0,0,0	CG8034
FBgn0041164	3L_3466230	2.87049	+	27,0,12,0	15,0,9,0	13,0,10,0	23,0,0,0	9,0,5,0	13,0,11,0	armi
FBgn0020496	3R_13022147	2.87	+	29,0,2,0	7,0,1,0	9,0,13,0	21,0,1,0	28,0,7,0	14,0,3,0	CtBP
FBgn0263110	3L_4194271	2.86867	+	0,0,23,0	0,0,4,0	1,0,7,0	0,0,10,0	2,0,5,0	4,0,3,0	CG43367
FBgn0036451	3L_14799205	2.86774	+	37,0,2,0	12,0,1,0	18,0,2,0	47,0,0,0	22,0,0,0	26,0,0,0	CG9425
FBgn0038965	3R_22421428	2.8672	+	61,0,137,0	29,0,208,0	51,0,199,0	29,0,114,0	42,0,74,0	52,0,94,0	mats
FBgn0001227	3L_9378265	2.86539	-	0,0,25,0	0,0,61,0	1,0,59,0	0,0,29,0	3,0,49,0	4,0,34,0	Hsp67Ba
FBgn0013756	2R_11858622	2.86404	+	56,0,5,0	57,0,0,0	76,0,1,0	59,0,0,0	51,0,0,0	60,0,0,0	Mtor
FBgn0036062	3L_9967871	2.86331	-	51,0,11,0	65,0,36,0	44,0,40,0	26,0,2,0	32,0,9,0	49,0,20,0	CG6685
FBgn0039566	3R_27966082	2.85877	+	11,0,22,0	5,0,40,0	17,0,27,0	23,0,29,0	30,0,17,0	13,0,30,0	CG4849
FBgn0034540	2R_20659602	2.85596	+	126,0,0,0	38,0,5,0	73,0,1,0	95,0,0,0	24,0,0,0	43,0,0,0	Lrt
FBgn0031598	2L_4385316	2.85169	-	152,0,1,0	112,0,0,0	107,0,6,0	110,0,0,0	97,0,0,0	94,0,0,0	CG3338
FBgn0001169	3R_20625605	2.85169	+	22,0,50,0	2,0,34,0	1,0,52,0	9,0,45,0	11,0,25,0	4,0,31,0	H
FBgn0025637	X_656704	2.85137	+	29,0,0,0	18,0,2,0	25,0,3,0	37,0,0,0	17,0,0,0	15,0,0,0	SkpA
FBgn0266579	3R_27651035	2.8508	-	47,0,5,0	57,0,5,0	51,0,4,0	31,0,0,0	33,0,0,0	16,0,1,0	tau
FBgn0015522	2R_17848315	2.85017	+	58,0,128,0	42,0,74,0	89,0,125,0	37,0,46,0	35,0,39,0	38,0,45,0	olf186-M
FBgn0039612	3R_28878730	2.84931	-	133,0,7,0	94,0,11,0	77,0,14,0	130,0,11,0	169,0,12,0	156,0,1,0	CG14523
FBgn0024987	X_1371260	2.84722	+	136,0,1,0	120,0,1,0	122,0,7,0	163,0,1,0	132,0,0,0	104,0,0,0	ssx
FBgn0262975	3R_23222871	2.84542	-	33,0,5,0	17,0,0,0	11,0,0,0	24,0,0,0	14,0,0,0	15,0,0,0	cnc
FBgn0036980	3L_20376297	2.83873	+	107,0,2,0	38,0,1,0	43,0,3,0	65,0,0,0	22,0,0,0	32,0,0,0	RhoBTB
FBgn0032901	2L_20885954	2.83502	-	40,0,1,0	16,0,3,0	16,0,1,0	20,0,0,0	23,0,0,0	8,0,0,0	sky
FBgn0038494	3R_17254334	2.83299	-	17,0,11,0	2,0,14,0	3,0,21,0	7,0,7,0	4,0,4,0	4,0,4,0	beat-IIb
FBgn0032974	2L_22123293	2.83221	+	62,0,1,0	60,0,3,0	75,0,2,0	70,0,0,0	49,0,0,0	37,0,0,0	CG3651
FBgn0010217	4_1031845	2.83033	+	32,0,3,0	24,0,0,0	19,0,2,0	24,0,0,0	7,0,0,0	16,0,0,0	ATPsyn-beta
FBgn0262739	2R_13947725	2.82861	-	81,0,0,0	49,0,4,0	69,0,2,0	103,0,0,0	51,0,0,0	42,0,0,0	AGO1
FBgn0038149	3R_13399578	2.82707	-	116,0,28,0	104,0,59,0	98,0,49,0	104,0,11,0	140,0,53,0	73,0,20,0	GILT1
FBgn0031760	2L_6001950	2.82638	+	23,0,2,0	27,0,2,0	21,0,1,0	17,0,0,0	9,0,0,0	9,0,0,0	Tsp26A
FBgn0000339	2L_16310664	2.82613	-	165,0,5,0	262,0,6,0	187,0,3,0	112,0,0,0	119,0,0,0	133,0,1,0	cni
FBgn0021765	X_18091481	2.82522	+	132,0,0,0	68,0,0,0	57,0,6,0	55,0,0,0	26,0,0,0	44,0,0,0	scu
FBgn0265042	3R_23183619	2.82371	+	28,0,49,0	16,0,3,0	14,0,7,0	21,0,13,0	14,0,5,0	21,0,8,0	Irk1
FBgn0000286	2L_4882417	2.8206	-	167,0,11,0	120,0,4,0	113,0,10,0	121,0,4,0	97,0,0,0	86,0,3,0	Cf2
FBgn0014388	3L_3403957	2.82052	-	32,0,5,0	11,0,4,0	22,0,2,0	21,0,0,0	14,0,1,0	10,0,0,0	sty
FBgn0032175	2L_10015625	2.82011	-	18,0,6,0	26,0,18,0	13,0,20,0	23,0,1,0	3,0,3,0	2,0,7,0	CG13131
FBgn0039634	3R_29109592	2.8179	-	98,0,0,0	86,0,0,0	55,0,6,0	80,0,0,0	48,0,0,0	48,0,0,0	alpha-Man-Ib
FBgn0266685	3L_17842410	2.80942	+	42,0,0,0	24,0,0,0	17,0,5,0	24,0,0,0	38,0,0,0	27,0,0,0	CR45175
FBgn0031377	2L_1980410	2.80571	-	7,0,13,0	8,0,8,0	11,0,7,0	9,0,4,0	8,0,1,0	8,0,4,0	CG15356
FBgn0030026	X_8243236	2.80569	-	142,0,1,0	149,0,1,0	101,0,5,0	145,0,0,0	114,0,0,0	132,0,0,0	sni
FBgn0001624	X_11406666	2.80157	+	63,0,2,0	28,0,3,0	46,0,8,0	40,0,0,0	33,0,0,0	32,0,2,0	dlg1
FBgn0036028	3L_9680641	2.80144	+	33,0,12,0	40,0,37,0	31,0,41,0	42,0,19,0	26,0,10,0	29,0,20,0	CG16717
FBgn0027616	3L_3373689	2.80048	-	87,0,3,0	62,0,3,0	79,0,3,0	82,0,0,0	76,0,1,0	56,0,0,0	YT521-B
FBgn0033408	2R_9395515	2.80008	-	1,0,17,0	1,0,50,0	4,0,39,0	0,0,41,0	6,0,11,0	0,0,7,0	CG8800
FBgn0039740	3R_30036780	2.79893	-	22,0,4,0	21,0,0,0	32,0,1,0	29,0,0,0	19,0,0,0	24,0,0,0	CG7928
FBgn0052320	3L_1399804	2.79676	+	5,0,24,0	2,0,29,0	1,0,32,0	8,0,24,0	1,0,7,0	4,0,13,0	CG32320
FBgn0024227	2L_10856878	2.7949	-	0,0,26,0	0,0,44,0	0,0,39,0	3,0,9,0	0,0,42,0	2,0,27,0	aurB
FBgn0264324	3R_28868115	2.79059	+	10,0,0,0	10,0,0,0	2,0,4,0	8,0,0,0	6,0,0,0	7,0,0,0	spg
FBgn0014141	3R_17108434	2.79047	-	18,0,18,0	1,0,18,0	0,0,39,0	16,0,12,0	12,0,5,0	5,0,22,0	cher
FBgn0265988	3L_1951631	2.78916	-	84,0,51,0	37,0,2,0	27,0,11,0	47,0,13,0	46,0,9,0	22,0,5,0	mv
FBgn0265085	2L_15208383	2.78851	+	9,0,8,0	27,0,6,0	20,0,4,0	18,0,3,0	7,0,0,0	20,0,1,0	CR44196
FBgn0265045	2R_15948348	2.78081	-	42,0,0,0	41,0,0,0	59,0,6,0	56,0,0,0	12,0,0,0	19,0,0,0	Strn-Mlck
FBgn0086655	2R_6586074	2.78027	+	0,0,5,0	0,0,9,0	0,0,9,0	3,0,1,0	0,0,4,0	1,0,8,0	jing
FBgn0016754	3R_23899335	2.77741	-	26,0,1,0	29,0,1,0	26,0,3,0	17,0,0,0	11,0,0,0	12,0,0,0	sba
FBgn0010434	2R_19229636	2.77464	+	80,0,6,0	46,0,0,0	49,0,0,0	61,0,0,0	32,0,0,0	42,0,0,0	cora
FBgn0004390	3L_9844969	2.77372	-	12,0,4,0	8,0,8,0	5,0,5,0	15,0,3,0	8,0,0,0	4,0,2,0	RasGAP1
FBgn0035213	3L_1342054	2.76891	-	28,0,0,0	16,0,2,0	27,0,3,0	25,0,0,0	14,0,0,0	9,0,0,0	CG2199
FBgn0034748	2R_22635848	2.76871	-	18,0,2,0	13,0,1,0	11,0,6,0	19,0,0,0	13,0,0,0	20,0,2,0	CG17807
FBgn0013334	3R_15944981	2.76847	+	81,0,0,0	54,0,3,0	54,0,3,0	65,0,0,0	47,0,0,0	40,0,0,0	Sap47
FBgn0032782	2L_19432796	2.76783	+	44,0,0,0	17,0,2,0	19,0,3,0	7,0,0,0	9,0,0,0	9,0,0,0	Rab9
FBgn0085470	2L_8526161	2.76682	-	48,0,0,0	27,0,0,0	20,0,5,0	17,0,0,0	9,0,0,0	21,0,0,0	lmgB
FBgn0250903	2L_8526161	2.76682	-	48,0,0,0	27,0,0,0	20,0,5,0	17,0,0,0	9,0,0,0	21,0,0,0	lmgA
FBgn0022987	2R_17473614	2.76678	+	43,0,0,0	24,0,3,0	18,0,2,0	23,0,0,0	30,0,0,0	23,0,0,0	qkr54B
FBgn0036018	3L_9624981	2.76652	+	7,0,6,0	11,0,12,0	11,0,7,0	15,0,5,0	13,0,6,0	12,0,2,0	CG3335
FBgn0052311	3L_2135396	2.7639	-	20,0,23,0	26,0,15,0	15,0,10,0	19,0,2,0	2,0,2,0	9,0,5,0	zormin
FBgn0013733	2R_13878712	2.7635	-	16,0,28,0	5,0,8,0	11,0,11,0	16,0,10,0	12,0,3,0	4,0,7,0	shot
FBgn0033762	2R_12655032	2.7629	+	60,0,44,0	60,0,39,0	59,0,43,0	60,0,15,0	42,0,24,0	25,0,32,0	ZnT49B
FBgn0025574	3R_23862978	2.76112	-	2,0,11,0	1,0,17,0	0,0,18,0	6,0,4,0	1,0,8,0	0,0,7,0	Pli
FBgn0032136	2L_9645240	2.7544	+	34,0,40,0	1,0,4,0	20,0,7,0	21,0,6,0	9,0,5,0	8,0,4,0	Apoltp
FBgn0052280	3L_3168967	2.75266	+	28,0,6,0	10,0,5,0	18,0,4,0	30,0,1,0	8,0,1,0	8,0,1,0	CG32280
FBgn0025724	2L_13378934	2.75264	+	142,0,2,0	195,0,5,0	154,0,4,0	155,0,0,0	115,0,0,0	120,0,1,0	beta'COP
FBgn0262872	2L_7053056	2.75233	+	263,0,0,0	335,0,2,0	340,0,7,0	173,0,0,0	161,0,0,0	170,0,0,0	milt
FBgn0264822	4_960031	2.75033	+	61,0,2,0	71,0,4,0	90,0,0,0	51,0,0,0	54,0,0,0	60,0,0,0	CR44030
FBgn0032175	2L_10015432	2.74822	-	24,0,16,0	33,0,18,0	27,0,22,0	34,0,4,0	10,0,8,0	3,0,3,0	CG13131
FBgn0259984	2L_13637999	2.74743	+	30,0,32,0	8,0,9,0	9,0,17,0	30,0,16,0	9,0,4,0	5,0,6,0	kuz
FBgn0012051	2R_19425236	2.7444	+	91,0,2,0	55,0,0,0	70,0,4,0	78,0,0,0	56,0,0,0	47,0,0,0	CalpA
FBgn0011661	X_8891777	2.74367	-	31,0,3,0	22,0,2,0	23,0,0,0	20,0,0,0	15,0,0,0	15,0,0,0	Moe
FBgn0052463	2L_2238645	2.74298	-	22,0,14,0	24,0,41,0	29,0,32,0	23,0,13,0	9,0,2,0	15,0,13,0	Tengl2
FBgn0004227	X_16361657	2.73972	+	175,0,5,0	111,0,0,0	134,0,2,0	145,0,0,0	71,0,0,0	76,0,0,0	nonA
FBgn0024509	3R_23358284	2.73944	+	6,0,11,0	5,0,10,0	5,0,4,0	3,0,1,0	16,0,5,0	7,0,8,0	Sec13
FBgn0034027	2R_15541274	2.73918	-	29,0,2,0	30,0,0,0	30,0,3,0	19,0,0,0	17,0,0,0	15,0,0,0	CG8187
FBgn0011661	X_8891775	2.73748	-	38,0,1,0	24,0,2,0	23,0,2,0	23,0,0,0	18,0,0,0	17,0,0,0	Moe
FBgn0086444	2L_19125688	2.73703	-	31,0,2,0	31,0,3,0	23,0,0,0	22,0,0,0	23,0,0,0	18,0,0,0	l(2)37Cb
FBgn0032175	2L_10015430	2.73552	-	24,0,16,0	34,0,18,0	27,0,22,0	34,0,4,0	10,0,8,0	4,0,3,0	CG13131
FBgn0266377	2R_23667255	2.73524	+	43,0,2,0	38,0,0,0	52,0,10,0	78,0,3,0	45,0,0,0	28,0,0,0	Pde8
FBgn0032136	2L_9645955	2.73359	+	31,0,18,0	4,0,5,0	12,0,12,0	26,0,4,0	5,0,5,0	9,0,3,0	Apoltp
FBgn0264357	3R_21154962	2.73272	+	37,0,3,0	25,0,2,0	23,0,0,0	22,0,0,0	26,0,0,0	25,0,0,0	SNF4Agamma
FBgn0039687	3R_29724207	2.73247	-	1,0,12,0	6,0,25,0	0,0,22,0	1,0,6,0	3,0,9,0	5,0,5,0	CG7593
FBgn0037344	3R_5588219	2.72939	-	100,0,6,0	66,0,2,0	78,0,4,0	107,0,1,0	40,0,0,0	60,0,1,0	CG2926
FBgn0040322	3L_18675255	2.72763	-	91,0,8,0	58,0,0,0	37,0,12,0	62,0,2,0	23,0,2,0	38,0,0,0	GNBP2
FBgn0267348	3L_9621692	2.72621	+	171,0,95,0	68,0,66,0	83,0,67,0	198,0,60,0	101,0,100,0	97,0,71,0	LanB2
FBgn0013997	3L_12152455	2.72376	+	33,0,100,0	5,0,96,0	2,0,90,0	29,0,44,0	8,0,48,0	8,0,39,0	Nrx-IV
FBgn0032791	2L_19490553	2.72287	+	37,0,4,0	22,0,1,0	28,0,0,0	31,0,0,0	25,0,0,0	17,0,0,0	CG18094
FBgn0040309	X_13329842	2.72102	+	89,0,0,0	58,0,4,0	76,0,2,0	71,0,0,0	46,0,0,0	55,0,0,0	Jafrac1
FBgn0032339	2L_11094868	2.71768	+	82,0,0,0	62,0,0,0	55,0,6,0	54,0,0,0	39,0,0,0	50,0,0,0	CG4705
FBgn0025633	X_612367	2.71669	-	58,0,0,0	68,0,0,0	66,0,6,0	148,0,0,0	98,0,1,0	98,0,0,0	CG13366
FBgn0014037	3L_19892078	2.71169	-	222,0,0,0	261,0,0,0	208,0,8,0	186,0,0,0	141,0,0,0	144,0,0,0	Su(Tpl)
FBgn0035968	3L_9205836	2.71148	-	0,0,4,0	0,0,6,0	0,0,11,0	0,0,8,0	3,0,2,0	1,0,7,0	Slc45-1
FBgn0051030	3R_30165734	2.71113	-	0,0,8,0	0,0,14,0	0,0,12,0	1,0,3,0	0,0,10,0	3,0,4,0	CG31030
FBgn0011828	3L_2602480	2.70876	-	108,0,1,0	34,0,0,0	73,0,5,0	19,0,0,0	51,0,0,0	18,0,0,0	Pxn
[truncated: 91,910 more rows]

## Sheet: Supp. Data 6
	gene	baseMean	log2FC	log2FCunshrunk	pvalue	padj
1	GstD6	11095.7	7.652	7.867	1.86767e-53	2.7324e-49
2	CG18530	1221.7	-5.65	-5.76	1.49479e-44	8.32285e-41
3	GILT2	12455.2	-5.902	-6.027	2.21316e-44	8.32285e-41
4	CG13594	2013.2	-7.339	-7.572	2.27556e-44	8.32285e-41
5	Cyp304a1	1605.7	-7.022	-7.238	2.37154e-42	6.93913e-39
6	CG8620	4200.6	5.787	5.92	7.15494e-40	1.74461e-36
7	Pgant4	1172	-4.812	-4.898	1.1539e-37	2.41164e-34
8	CG42319	869.2	5.22	5.329	6.46398e-37	1.1821e-33
9	CG3301	3578.5	-4.675	-4.762	3.0434e-35	4.94722e-32
10	CG12766	694.8	7.157	7.444	1.10964e-34	1.6234e-31
11	CG45072	395.9	6.892	7.153	3.75519e-34	4.9944e-31
12	CR33319	966.1	5.912	6.082	1.0738e-33	1.30914e-30
13	CG5697	8358.1	-6.018	-6.207	3.93449e-32	4.42781e-29
14	CG14082	447.3	-5.284	-5.418	1.13531e-31	1.1864e-28
15	lncRNA:CR46488	2862.4	5.271	5.405	1.81946e-31	1.66367e-28
16	CG9497	846.1	-6.635	-6.892	2.23657e-31	1.92477e-28
17	Gr94a	540.5	8.585	9.153	1.33476e-30	1.08486e-27
18	CG17224	10380	-4.532	-4.627	1.49449e-30	1.15075e-27
19	CG6870	17694.8	-5.336	-5.481	3.24173e-30	2.37132e-27
20	SLC22A	2345.8	-5.763	-5.949	3.12638e-29	2.17804e-26
21	lncRNA:CR45982	1046.9	4.674	4.783	7.28046e-29	4.63101e-26
22	Pgant8	3370.1	-5.615	-5.795	3.75132e-28	2.19527e-25
23	CG12338	10647.1	-4.774	-4.901	2.34548e-26	1.22551e-23
24	CG31288	11228.8	4.835	4.967	4.22623e-26	2.13206e-23
25	CG15046	1368.2	-5.376	-5.552	5.88715e-26	2.87097e-23
26	CG11236	1781.4	-5.449	-5.632	7.80055e-26	3.68136e-23
27	Cyp4p1	8745.5	-4.109	-4.206	8.92749e-26	4.08154e-23
28	Jheh3	9071.3	-4.729	-4.857	1.09338e-25	4.84734e-23
29	Ugt302K1	1755.9	4.992	5.141	4.29011e-25	1.79327e-22
30	CDase	4893.5	-5.008	-5.159	4.82697e-25	1.96163e-22
31	CG15347	15143.3	4.129	4.232	1.00006e-24	3.95429e-22
32	CG30083	968.1	-5.601	-5.813	2.54685e-24	9.80537e-22
33	CG14907	5792.2	4.044	4.147	3.64708e-24	1.36812e-21
34	CG11192	508.2	-5.746	-5.976	3.96665e-24	1.4508e-21
35	asRNA:CR45600	995.2	4.554	4.682	7.26952e-24	2.59398e-21
36	Cyp6a17	863	-5.846	-6.095	1.65535e-23	5.76615e-21
37	CG13077	3174.6	4.032	4.141	6.11552e-23	2.0807e-20
38	Ids	361.7	-4.545	-4.681	1.42641e-22	4.63742e-20
39	CG15210	6715.8	-4.908	-5.073	2.78712e-22	8.86426e-20
40	Thor	148505	-4.292	-4.416	3.08964e-22	9.51635e-20
41	lncRNA:CR44632	581.4	-4.26	-4.382	3.12225e-22	9.51635e-20
42	CG34054	421.2	6.593	6.975	4.8007e-22	1.43335e-19
43	Hsp23	282033	-4.958	-5.132	9.21042e-22	2.69497e-19
44	CG9686	1150.4	-3.759	-3.87	1.72144e-21	4.93818e-19
45	CG7384	3364.2	-4.468	-4.612	6.52249e-21	1.76711e-18
46	CG32191	2332.1	-5.033	-5.226	1.32943e-20	3.53629e-18
47	CG5618	32823.4	-4.884	-5.067	3.80885e-20	9.60749e-18
48	GstD5	504.5	4.076	4.208	8.97824e-20	2.18919e-17
49	CG30090	3358	-4.466	-4.62	1.08519e-19	2.5607e-17
50	CG8850	20934.6	-4.735	-4.911	1.34125e-19	3.11468e-17
51	CG17739	2530.3	-4.566	-4.731	2.37327e-19	5.26075e-17
52	GstT4	10267.2	-4.44	-4.598	3.20867e-19	7.0064e-17
53	l(2)01289	1330.9	-3.451	-3.574	4.05997e-19	8.5586e-17
54	agt	1762.3	3.253	3.375	4.09503e-19	8.5586e-17
55	Gba1b	7351.8	-4.121	-4.263	6.58177e-19	1.33738e-16
56	Prx2540-2	4391.4	-4.118	-4.265	1.86456e-18	3.68629e-16
57	Cyp4e3	7798.1	-4.618	-4.798	2.18996e-18	4.27188e-16
58	CG11459	72357.1	-4.32	-4.479	2.89218e-18	5.56744e-16
59	Cyp6t1	3368.9	-4.781	-4.978	3.0234e-18	5.74445e-16
60	Spn42Dd	20907.8	-4.116	-4.269	8.01078e-18	1.50253e-15
61	sro	8511.9	-4.706	-4.906	1.6843e-17	3.08016e-15
62	CG8173	9817.4	2.757	2.883	2.41061e-17	4.35398e-15
63	glob1	45637.1	4.904	5.13	3.74137e-17	6.67516e-15
64	mre11	2252.9	2.896	3.033	1.32964e-16	2.26194e-14
65	Cyp6a21	2105.6	-4.534	-4.734	1.90416e-16	3.20205e-14
66	GILT3	3738.7	-3.754	-3.909	1.94079e-16	3.22657e-14
67	CG30287	1839.3	-4.146	-4.318	2.19925e-16	3.61517e-14
68	CG7763	7473.8	-4.152	-4.326	2.74249e-16	4.45807e-14
69	Ama	52394	-4.462	-4.66	3.62812e-16	5.8329e-14
70	CG30069	15564.9	4.267	4.454	6.70829e-16	1.06676e-13
71	CG13116	1380	-3.851	-4.016	6.89898e-16	1.08529e-13
72	Ace	2071.8	-3.983	-4.156	1.00095e-15	1.55786e-13
73	MsrA	23153.8	-2.99	-3.14	1.18469e-15	1.82443e-13
74	CG8369	99515	-3.972	-4.153	3.37706e-15	5.09344e-13
75	CG10936	2340.1	2.809	2.96	3.84222e-15	5.73588e-13
76	cDIP	1023.2	-4.535	-4.758	4.32719e-15	6.39462e-13
77	Cyp9c1	4815.9	-3.811	-3.986	4.60156e-15	6.66543e-13
78	CG7227	5558.9	-3.739	-3.913	5.35884e-15	7.68626e-13
79	Arc2	7779.2	4.428	4.643	5.74906e-15	8.1659e-13
80	Rchy1	904.4	-3.595	-3.767	6.8758e-15	9.58028e-13
81	Gbp1	13907.1	-3.513	-3.683	7.41805e-15	1.02383e-12
82	CG32647	2107.2	-4.023	-4.213	8.09824e-15	1.10726e-12
83	lncRNA:CR45593	2080.2	-4.443	-4.665	1.02449e-14	1.36257e-12
84	Ance-4	42903.6	-4.499	-4.73	1.52234e-14	2.00647e-12
85	fiz	64583.6	-4.288	-4.501	1.85598e-14	2.42437e-12
86	CG3397	64250.9	-3.733	-3.921	3.76224e-14	4.74497e-12
87	sli	3426.1	2.644	2.8	5.29009e-14	6.55881e-12
88	CG11275	2153.3	-3.515	-3.704	8.92248e-14	1.07881e-11
89	CG10337	2792.9	3.393	3.58	1.10773e-13	1.32837e-11
90	Prx2540-1	1359.8	-4.201	-4.426	1.23098e-13	1.45236e-11
91	fbp	16480.2	-3.559	-3.751	1.3188e-13	1.54182e-11
92	Achl	467.4	-4.854	-5.166	3.827e-13	4.37414e-11
93	RpA-70	13382.9	2.251	2.388	6.41676e-13	6.95386e-11
94	hng3	2337.3	-3.175	-3.372	7.11401e-13	7.59693e-11
95	Vago	29167	-3.317	-3.521	1.01287e-12	1.07379e-10
96	ftz	820.6	3.669	3.888	1.451e-12	1.50554e-10
97	GstD4	4116.6	2.779	2.967	1.57458e-12	1.62226e-10
98	CG2909	6272.9	2.405	2.565	1.78181e-12	1.82293e-10
99	CG8160	183156	3.376	3.588	1.86801e-12	1.89785e-10
100	CG14567	5075.4	-3.568	-3.787	2.27958e-12	2.28427e-10
101	miple2	14704.4	-3.075	-3.28	2.47575e-12	2.44731e-10
102	CG13185	6261.9	3.464	3.682	2.63934e-12	2.57424e-10
103	CG6770	136873	-3.442	-3.659	2.72087e-12	2.63618e-10
104	CG3448	3435.3	2.331	2.488	3.00825e-12	2.89544e-10
105	PGRP-SB1	3278.1	-3.081	-3.288	3.08386e-12	2.94882e-10
106	Obp83ef	21038	-2.972	-3.178	4.29385e-12	4.07916e-10
107	Nepl17	962.9	-3.216	-3.433	5.04031e-12	4.7574e-10
108	CG30286	591.8	-3.907	-4.153	5.18834e-12	4.86574e-10
109	Had1	6857.2	-3.903	-4.148	5.29097e-12	4.93037e-10
110	CG13962	74450.8	-3.376	-3.599	5.58157e-12	5.14173e-10
111	Srr	11492.3	-4.205	-4.477	6.61682e-12	5.97556e-10
112	dsb	26302.9	-3.28	-3.504	7.80694e-12	7.00708e-10
113	Cyp6d5	74150.6	-3.533	-3.765	7.93746e-12	7.0808e-10
114	Ugt35C1	1232.1	-3.297	-3.521	8.03011e-12	7.12003e-10
115	path	23064.1	-2.603	-2.794	8.35993e-12	7.3237e-10
116	TotA	233303	-2.863	-3.072	9.23463e-12	7.94721e-10
117	CG10467	8310.5	-3.032	-3.251	1.09747e-11	9.38947e-10
118	Archease	4452.1	2.79	2.997	1.12124e-11	9.53706e-10
119	CG1773	65852.7	-2.95	-3.168	1.49714e-11	1.25881e-09
120	CG43114	5590.3	-3.293	-3.526	1.73006e-11	1.44633e-09
121	CG34136	12319.4	-3.22	-3.45	1.76094e-11	1.46378e-09
122	Tsp42Ei	462.1	-3.612	-3.859	1.96258e-11	1.61306e-09
123	CG2247	22169.7	2.287	2.455	2.82521e-11	2.30909e-09
124	Tsp42Ej	11579.6	-3.395	-3.639	2.91036e-11	2.36548e-09
125	CG31793	8422.5	2.632	2.837	3.19605e-11	2.57301e-09
126	La	14357.9	2.303	2.474	3.20087e-11	2.57301e-09
127	CG32006	1003.7	2.789	3.006	3.46847e-11	2.72816e-09
128	CG10764	9051	-3.538	-3.793	4.48548e-11	3.45382e-09
129	CG18473	1510.6	-3.047	-3.284	5.19074e-11	3.97594e-09
130	drd	592.6	2.289	2.464	6.34343e-11	4.7592e-09
131	Pcp	1741.9	-3.306	-3.558	6.86014e-11	5.12061e-09
132	CG11899	43875.7	-2.789	-3.017	8.09159e-11	5.97878e-09
133	Fbp1	1.15743e+07	-2.932	-3.17	9.131e-11	6.67933e-09
134	CG30154	998.8	-2.946	-3.188	1.1531e-10	8.39295e-09
135	Lst	63327.1	-3.202	-3.464	1.89242e-10	1.35716e-08
136	CG16713	37004.4	-3.295	-3.562	1.9996e-10	1.42703e-08
137	CG7130	8501.1	2.665	2.894	2.08802e-10	1.4829e-08
138	GstD3	13660.6	3.095	3.354	2.1772e-10	1.53877e-08
139	Strn-Mlck	1666.6	-2.685	-2.918	2.34277e-10	1.63994e-08
140	Pura	3612.7	-2.883	-3.132	2.4902e-10	1.73484e-08
141	prc	837.3	3.73	4.025	2.63759e-10	1.82881e-08
142	CG30088	1068.4	-3.907	-4.216	2.77132e-10	1.91247e-08
143	CG15553	2205.8	-6.058	-6.89	3.02921e-10	2.0709e-08
144	RpS2	94716.1	-2.375	-2.578	3.45728e-10	2.35256e-08
145	CG13659	586.2	3.03	3.293	3.6163e-10	2.43967e-08
146	CG13575	1789	-3.061	-3.326	3.71264e-10	2.49155e-08
147	CG18563	36518.1	-3.159	-3.43	3.8658e-10	2.57076e-08
148	Reg-2	61124.1	-2.961	-3.221	4.03161e-10	2.66889e-08
149	asRNA:CR45885	376.4	-2.564	-2.793	4.52403e-10	2.97393e-08
150	CG30148	3967.7	-2.658	-2.897	4.53306e-10	2.97393e-08
151	Acbp2	1771.2	-3.469	-3.761	5.31096e-10	3.45331e-08
152	Jheh2	8099.5	-2.61	-2.847	5.4674e-10	3.5237e-08
153	CG6357	10545.6	-3.048	-3.321	6.14326e-10	3.90765e-08
154	pav	3805.3	2.232	2.422	6.24009e-10	3.95206e-08
155	CG6201	3313.4	-2.907	-3.173	6.86786e-10	4.3309e-08
156	grass	6738.5	-2.82	-3.081	7.52677e-10	4.70584e-08
157	CG17919	429.5	-3.004	-3.278	8.09138e-10	5.03732e-08
158	aay	11076.5	-2.481	-2.708	8.18325e-10	5.07005e-08
159	CG34007	370.4	-2.865	-3.13	8.57454e-10	5.27082e-08
160	MFS14	7574.8	-2.887	-3.157	1.02408e-09	6.24263e-08
161	CG42542	2754.5	-2.589	-2.832	1.04408e-09	6.33814e-08
162	CG18557	3831	-2.782	-3.045	1.08176e-09	6.51281e-08
163	CG4860	1168.2	-2.407	-2.63	1.1757e-09	7.04937e-08
164	Ance	13125.3	-2.589	-2.835	1.25675e-09	7.50462e-08
165	CG6426	1216	-3.264	-3.563	1.37469e-09	8.14237e-08
166	Sodh-2	3222.9	2.538	2.78	1.41034e-09	8.3199e-08
167	CG10638	67337.4	2.646	2.9	1.44209e-09	8.473e-08
168	CG4716	16242	-2.882	-3.16	1.71791e-09	1.00532e-07
169	Cyp6a8	990.5	-2.879	-3.158	1.73744e-09	1.0127e-07
170	Syt1	61430.1	-2.814	-3.088	1.84325e-09	1.07011e-07
171	Gart	241866	-2.816	-3.091	1.90169e-09	1.09967e-07
172	CG10962	8968.7	-3.451	-3.769	1.97642e-09	1.13839e-07
173	CG17738	1409.1	-2.554	-2.804	2.03753e-09	1.16898e-07
174	CG5910	1221.2	-2.417	-2.649	2.10688e-09	1.20405e-07
175	Ppa	1592.4	-2.807	-3.084	2.19598e-09	1.25008e-07
176	mfas	18282.6	-2.721	-2.991	2.34159e-09	1.32781e-07
177	CG31323	412.6	-2.698	-2.967	2.57634e-09	1.45528e-07
178	CG4629	1458.6	-2.741	-3.014	2.58885e-09	1.45672e-07
179	SPH93	102574	-2.889	-3.176	2.63728e-09	1.47829e-07
180	Tep1	2255.6	2.675	2.943	2.65606e-09	1.48313e-07
181	GstE6	1826.6	2.127	2.316	2.81842e-09	1.56781e-07
182	CG43060	11162.7	-2.982	-3.278	2.90485e-09	1.60977e-07
183	regucalcin	439741	-2.411	-2.647	2.92186e-09	1.61309e-07
184	Mocs1	5338.1	2.458	2.7	2.95125e-09	1.62319e-07
185	Ir40a	447.1	2.451	2.693	3.02498e-09	1.65751e-07
186	CG42788	1023.5	2.006	2.175	3.37736e-09	1.83003e-07
187	CG31248	570.8	2.398	2.64	5.11273e-09	2.7399e-07
188	CG6769	6500.7	2.203	2.413	5.1532e-09	2.75151e-07
189	CG9691	30131.1	-2.732	-3.019	5.43705e-09	2.88203e-07
190	CG12325	1266.2	1.987	2.158	5.62714e-09	2.96133e-07
191	eIF6	14667.9	1.905	2.062	6.26169e-09	3.26009e-07
192	Akr1B	23849.6	2.067	2.255	6.5786e-09	3.41294e-07
193	CG42445	1537.5	-2.49	-2.751	6.99868e-09	3.60177e-07
194	CG42807	8306	-2.618	-2.896	7.01644e-09	3.60177e-07
195	CG1236	117061	-2.675	-2.961	7.25411e-09	3.71076e-07
196	Lip4	5425.2	-2.668	-2.955	8.0969e-09	4.12744e-07
197	pug	88579.2	-2.657	-2.943	8.26482e-09	4.19842e-07
198	CG42663	6597.7	-2.604	-2.885	9.12115e-09	4.61738e-07
199	RpI135	1333.4	2.035	2.222	9.15627e-09	4.61918e-07
200	Ssrp	9840	1.775	1.911	9.64509e-09	4.84906e-07
201	Mlc2	6986.8	-3.157	-3.495	1.05713e-08	5.29651e-07
202	CG5966	58652.4	-2.414	-2.675	1.34121e-08	6.6539e-07
203	CG31344	3187.2	-2.234	-2.463	1.3417e-08	6.6539e-07
204	Eglp4	6490.4	-2.769	-3.08	1.46682e-08	7.24983e-07
205	CG44008	1619.8	3.059	3.397	1.47608e-08	7.25338e-07
206	CG15343	6284.4	-2.338	-2.588	1.49384e-08	7.3093e-07
207	lncRNA:CR44042	604.5	2.868	3.189	1.50757e-08	7.35191e-07
208	CG12643	5257.4	-2.442	-2.713	1.75262e-08	8.49035e-07
209	lncRNA:CR43166	3281	-2.934	-3.268	1.89744e-08	9.10147e-07
210	Tep2	94249.1	-2.423	-2.693	1.91945e-08	9.17695e-07
211	spirit	17131.5	-2.405	-2.672	1.97854e-08	9.42867e-07
212	CG13085	562.9	-2.954	-3.292	2.06826e-08	9.79242e-07
213	brk	508.6	-2.663	-2.969	2.10555e-08	9.93682e-07
214	alphaTub85E	2701.6	2.338	2.594	2.11428e-08	9.94595e-07
215	CG7966	10563	-2.823	-3.149	2.13523e-08	1.00123e-06
216	NimC1	651.3	-2.784	-3.106	2.17787e-08	1.01797e-06
217	Nmdmc	12759.3	-2.431	-2.705	2.21784e-08	1.03335e-06
218	CG5346	4138.6	2.009	2.201	2.22796e-08	1.03476e-06
219	CG17549	4022.9	-2.734	-3.051	2.35016e-08	1.08463e-06
220	Cyp9h1	2434.4	-2.636	-2.942	2.40445e-08	1.1062e-06
221	Nxt1	2121.4	1.963	2.148	2.60029e-08	1.19255e-06
222	CG30002	2374.3	-2.375	-2.645	2.96625e-08	1.34771e-06
223	lncRNA:CR42844	627.8	2.249	2.496	3.09286e-08	1.40089e-06
224	CG15385	4420.6	-2.491	-2.781	3.12236e-08	1.40988e-06
225	CG17272	1744.3	-2.196	-2.433	3.1727e-08	1.4282e-06
226	mt:srRNA	9669.5	-2.384	-2.657	3.25003e-08	1.45852e-06
227	Irp-1B	59927.7	-2.788	-3.121	3.4672e-08	1.55123e-06
228	CR43105	1392.5	-2.261	-2.513	3.74895e-08	1.66203e-06
229	CG14207	16122.7	-2.412	-2.697	4.38839e-08	1.93964e-06
230	CG5589	597.3	1.878	2.052	4.44971e-08	1.96082e-06
231	sand	836.4	-2.029	-2.237	4.48004e-08	1.96826e-06
232	comm2	4323.3	-2.474	-2.77	4.64554e-08	2.03486e-06
233	Victoria	650.1	6.748	8.643	4.66166e-08	2.03583e-06
234	Bbd	63556.5	-2.562	-2.874	4.87151e-08	2.12114e-06
235	CG15611	1411.8	-2.313	-2.582	4.96805e-08	2.15546e-06
236	CG2277	33543.4	-2.081	-2.301	4.9905e-08	2.15546e-06
237	edin	711.6	-5.816	-6.939	4.99453e-08	2.15546e-06
238	lncRNA:CR41443	573.8	2.119	2.349	5.66121e-08	2.42174e-06
239	CG32448	4885.9	-2.093	-2.319	5.77707e-08	2.4641e-06
240	JhI-26	6378.4	2.497	2.803	6.00066e-08	2.55202e-06
241	RPA3	1992.7	1.775	1.931	6.50197e-08	2.75721e-06
242	PGRP-SD	14683.5	-2.371	-2.656	6.52459e-08	2.75881e-06
243	lncRNA:CR44809	1068.3	2.36	2.645	6.73925e-08	2.8332e-06
244	Arc1	255440	5.029	5.791	6.77198e-08	2.8388e-06
245	CG8545	4078.7	1.878	2.058	7.00807e-08	2.92937e-06
246	CG44006	734.8	-2.727	-3.072	7.09297e-08	2.95641e-06
247	Syx13	11757.2	-2.353	-2.637	7.22167e-08	3.0015e-06
248	gb	10983.3	-2.045	-2.264	7.26884e-08	3.01255e-06
249	CG12177	2859.1	2.4	2.696	7.99399e-08	3.28517e-06
250	Eip63F-1	526.1	-2.56	-2.884	8.08743e-08	3.31426e-06
251	AOX3	9138.2	-1.935	-2.13	8.21798e-08	3.35835e-06
252	AhcyL2	8858.4	-2.426	-2.728	8.52725e-08	3.45793e-06
253	Uhg5	1435.5	1.787	1.95	9.14556e-08	3.69612e-06
254	modSP	6295.2	-2.233	-2.498	9.38823e-08	3.76605e-06
255	Esyt2	8084	-2.041	-2.263	9.39354e-08	3.76605e-06
256	CG12896	558.9	-2.564	-2.893	9.54743e-08	3.81636e-06
257	lncRNA:CR44661	368.9	2.308	2.589	9.62431e-08	3.83661e-06
258	CG3117	11893.8	-2.18	-2.435	9.97639e-08	3.96616e-06
259	wgn	464.2	-2.149	-2.397	1.02243e-07	4.05371e-06
260	ras	50216.2	-2.279	-2.556	1.02609e-07	4.0572e-06
261	CG17270	386.5	-2.263	-2.537	1.0535e-07	4.14321e-06
262	CG1607	24086.1	-3.138	-3.543	1.06018e-07	4.15829e-06
263	nbs	4774.4	1.662	1.8	1.07011e-07	4.17485e-06
264	CR15821	449	-2.33	-2.619	1.07837e-07	4.19588e-06
265	Mal-A6	29400.2	-2.693	-3.047	1.17636e-07	4.54093e-06
266	Tsf3	2084.3	-2.355	-2.652	1.19446e-07	4.59865e-06
267	CG33080	1659	-1.983	-2.197	1.24943e-07	4.77265e-06
268	CG43886	1363.7	-2.76	-3.126	1.26726e-07	4.82814e-06
269	Jheh1	4750.1	-2.46	-2.78	1.32749e-07	5.04447e-06
270	CG15528	450.6	-2.187	-2.45	1.34013e-07	5.07929e-06
271	Strump	7939.9	-2.227	-2.499	1.38637e-07	5.23849e-06
272	CG4822	66850	-2.349	-2.648	1.40782e-07	5.29472e-06
273	RIOK1	1315.9	1.786	1.956	1.46759e-07	5.49128e-06
274	CG14957	1870	-2.722	-3.091	1.58527e-07	5.91644e-06
275	pyd3	5129.9	-2.211	-2.484	1.63569e-07	6.05828e-06
276	RnrL	1778.7	1.94	2.148	1.66886e-07	6.15248e-06
277	shf	710	2	2.224	1.74351e-07	6.40895e-06
278	lncRNA:CR43766	471.4	1.987	2.208	1.76019e-07	6.45404e-06
279	Nop60B	6442.9	1.926	2.135	2.11592e-07	7.66235e-06
280	CG15820	9199.3	-2.301	-2.6	2.12262e-07	7.66764e-06
281	Mal-A5	142424	-2.38	-2.697	2.20051e-07	7.90994e-06
282	Sting	7659.7	-2.071	-2.317	2.26997e-07	8.13961e-06
283	CG9812	73251.9	-3.463	-3.939	2.30514e-07	8.24553e-06
284	CG10463	1155.7	1.897	2.1	2.34704e-07	8.37494e-06
285	Whamy	1724.2	-2.165	-2.438	2.6223e-07	9.28918e-06
286	Grip	1895.8	-2.084	-2.337	2.68637e-07	9.49314e-06
287	Lapsyn	2669.8	-2.246	-2.54	2.78685e-07	9.82447e-06
288	CG34244	409.3	-2.458	-2.8	2.90563e-07	1e-05
289	Dph5	4135.4	1.783	1.962	3.04676e-07	1e-05
290	rdog	4125.5	1.713	1.876	3.0765e-07	1e-05
291	CG14401	3479.6	-2.181	-2.464	3.25776e-07	1e-05
292	CG3764	3552.3	-2.21	-2.5	3.32894e-07	1e-05
293	CG11590	5335	-1.866	-2.069	3.62523e-07	1e-05
294	Sfp26Ad	398.5	-1.914	-2.131	3.64014e-07	1e-05
295	CG7860	6457.6	-1.809	-1.999	3.7849e-07	1e-05
296	NetB	1265.3	-2.49	-2.849	4.19107e-07	1e-05
297	CG5849	5766.7	-2.112	-2.384	4.29055e-07	1e-05
298	CG5800	2119.7	1.643	1.794	4.38395e-07	1e-05
299	Nepl21	79072.7	-2.243	-2.55	4.62846e-07	2e-05
300	P5cr-2	19019.9	-2.02	-2.27	4.7411e-07	2e-05
301	CG10469	627.8	-2.042	-2.3	5.16455e-07	2e-05
302	ACXD	1355	-2.51	-2.882	5.33953e-07	2e-05
303	CG10445	814.6	1.617	1.766	5.61316e-07	2e-05
304	CG43915	399.5	2.146	2.435	5.88701e-07	2e-05
305	scyl	8610.5	1.718	1.892	5.96983e-07	2e-05
306	p53	2134.6	1.595	1.739	6.05836e-07	2e-05
307	CG7016	4049.8	-2.107	-2.387	6.06083e-07	2e-05
308	CG13384	6739.7	-1.97	-2.213	6.11524e-07	2e-05
309	CG18858	1025.5	-2.043	-2.305	6.16384e-07	2e-05
310	CG3770	1252.3	-2.051	-2.317	6.35604e-07	2e-05
311	sisRNA:CR46364	441.4	1.796	1.992	6.58519e-07	2e-05
312	lncRNA:CR46216	770.9	2.045	2.31	6.89925e-07	2e-05
313	CG32284	1402.7	-2.412	-2.772	6.91751e-07	2e-05
314	CG43402	3745.8	1.776	1.969	7.36045e-07	2e-05
315	bnl	853.6	1.861	2.078	7.44763e-07	2e-05
316	CG42673	1838.7	1.964	2.21	7.73575e-07	2e-05
317	Ih	1945.5	-2.157	-2.457	7.74798e-07	2e-05
318	Gnmt	12161.9	-2.754	-3.187	7.80913e-07	2e-05
319	CG34253	21816.5	-2.222	-2.539	7.81084e-07	2e-05
320	Galk	8054.8	-1.838	-2.049	7.8719e-07	2e-05
321	CG31897	1252.6	2.153	2.452	8.04422e-07	3e-05
322	Rift	4876.1	-2.112	-2.401	8.30164e-07	3e-05
323	CG10799	67149.5	2.328	2.676	8.63064e-07	3e-05
324	NT5E-2	5612.3	-2.019	-2.284	8.71002e-07	3e-05
325	CG2200	2811.4	-1.882	-2.108	8.73738e-07	3e-05
326	CG10005	595	-1.983	-2.238	8.86391e-07	3e-05
327	CG9801	24959.1	1.801	2.005	9.38978e-07	3e-05
328	yip2	71998	-2.081	-2.367	9.72553e-07	3e-05
329	RpI1	3268.1	1.716	1.898	1.0056e-06	3e-05
330	CG3984	10470.3	-1.968	-2.225	1.17244e-06	4e-05
331	CAH7	919.2	-2.868	-3.341	1.18241e-06	4e-05
332	Ggt-1	898.6	-2.24	-2.577	1.22226e-06	4e-05
333	atilla	834.9	2.842	3.313	1.22245e-06	4e-05
334	lncRNA:CR44316	6981.4	2.444	2.834	1.26198e-06	4e-05
335	CG8586	25627.8	-2.383	-2.762	1.39127e-06	4e-05
336	Poxm	538	-2.507	-2.918	1.41964e-06	4e-05
337	wde	5125	1.688	1.87	1.48558e-06	4e-05
338	DIP-epsilon	1862.7	-2.124	-2.435	1.49757e-06	4e-05
339	hoip	3673.2	1.787	1.998	1.52295e-06	5e-05
340	CR33318	1885	1.741	1.942	1.75044e-06	5e-05
341	nAChRbeta3	1664.6	-2.14	-2.462	1.7652e-06	5e-05
342	CG30288	4494.4	-2.127	-2.447	1.92391e-06	6e-05
343	CG31636	12924.9	-1.952	-2.219	1.95634e-06	6e-05
344	CG11529	414.2	-1.88	-2.126	2.01912e-06	6e-05
345	fz2	20022.7	-2.072	-2.377	2.02847e-06	6e-05
346	Cyp6d2	89628.3	2.144	2.472	2.04488e-06	6e-05
347	CG11655	579.2	-1.889	-2.139	2.11376e-06	6e-05
348	CG13796	22541.2	-2.165	-2.501	2.164e-06	6e-05
349	lncRNA:CR45291	433.5	-2.124	-2.451	2.32712e-06	7e-05
350	alpha-Est8	4422.6	-1.976	-2.257	2.41684e-06	7e-05
351	Myo28B1	645.4	2.014	2.308	2.47322e-06	7e-05
352	Ptp99A	702.1	-1.957	-2.234	2.50191e-06	7e-05
353	CG9664	18577.7	-2.206	-2.561	2.5534e-06	7e-05
354	UGP	15174.7	-1.931	-2.201	2.62648e-06	8e-05
355	CG7149	17075.3	-1.923	-2.19	2.63132e-06	8e-05
356	CG16758	101764	-1.892	-2.15	2.69625e-06	8e-05
357	snu	705.8	-1.805	-2.037	2.8188e-06	8e-05
358	Lsd-1	364563	-2.007	-2.303	2.83337e-06	8e-05
359	Tsf1	80589.3	-2.368	-2.774	2.84299e-06	8e-05
360	Shrm	2296.5	-1.801	-2.032	2.85268e-06	8e-05
361	pirk	939.2	-2.17	-2.52	3.00184e-06	8e-05
362	CG13012	853.5	-2.091	-2.417	3.00724e-06	8e-05
363	Myc	1875.2	1.626	1.806	3.0442e-06	9e-05
364	Hsp27	56230.2	-1.867	-2.121	3.09869e-06	9e-05
365	Cyp9b1	6066	2.057	2.373	3.13209e-06	9e-05
366	LManI	47946.1	-2.223	-2.593	3.26857e-06	9e-05
367	obe	11338.8	1.798	2.033	3.40992e-06	9e-05
368	l(1)G0020	1162.6	1.716	1.926	3.46086e-06	0.0001
369	bnb	6121.8	-2.02	-2.329	3.53911e-06	0.0001
370	Cyp4d2	2646.2	-2.18	-2.544	3.82777e-06	0.00011
371	Mctp	586.9	-1.545	-1.708	3.87007e-06	0.00011
372	Fbp2	1.99524e+06	-2.92	-3.479	3.97226e-06	0.00011
373	CG4210	6436	1.736	1.956	4.0577e-06	0.00011
374	CG9837	21359.7	-2.047	-2.37	4.06344e-06	0.00011
375	rad50	5322.2	1.91	2.187	4.14229e-06	0.00011
376	CG15706	7802.1	-2.104	-2.446	4.15161e-06	0.00011
377	CG11619	1737	1.646	1.84	4.30367e-06	0.00012
378	CG1827	5093.8	-1.927	-2.212	4.33286e-06	0.00012
379	lncRNA:CR32194	959.1	-2.044	-2.369	4.37383e-06	0.00012
380	Rabex-5	8665.2	-1.821	-2.071	4.40742e-06	0.00012
381	Fdh	14179.2	-1.785	-2.024	4.57027e-06	0.00012
382	CG18003	21567.4	-2.524	-3	4.73469e-06	0.00013
383	Swim	1524	1.656	1.854	4.75486e-06	0.00013
384	Naprt	20558.4	-1.925	-2.213	4.85769e-06	0.00013
385	CG11474	44576.8	-1.992	-2.304	4.93975e-06	0.00013
386	Mmp2	1727.4	-2.114	-2.468	4.94428e-06	0.00013
387	CG17597	11114.4	-1.996	-2.31	4.99088e-06	0.00013
388	GNBP3	70933.4	-1.953	-2.252	5.1068e-06	0.00013
389	Hus1-like	616.9	1.515	1.676	5.11754e-06	0.00013
390	CG13917	6467.8	1.646	1.845	5.27538e-06	0.00014
391	Dsor1	1269.1	-1.787	-2.031	5.32049e-06	0.00014
392	Cyp6a22	1676.7	-1.982	-2.293	5.36593e-06	0.00014
393	CG30151	1897.7	-1.939	-2.239	5.82275e-06	0.00015
394	Gel	220548	-1.961	-2.269	5.84434e-06	0.00015
395	CG18549	13228.9	-1.934	-2.233	5.88967e-06	0.00015
396	SLC5A11	9288.1	-1.722	-1.951	6.4626e-06	0.00017
397	CG15293	29225.3	2.422	2.888	6.50043e-06	0.00017
398	CG43071	5157.8	-2.039	-2.38	6.58629e-06	0.00017
399	Ugt49B1	2960.2	2.077	2.432	6.76143e-06	0.00017
400	CG3376	127630	-2.004	-2.334	6.78531e-06	0.00017
401	CG9444	29121.5	-2.1	-2.464	6.87143e-06	0.00018
402	ScsbetaG	34052.9	-1.927	-2.23	7.029e-06	0.00018
403	REPTOR-BP	2849.8	-1.977	-2.299	7.09631e-06	0.00018
404	CG3808	2295.9	1.561	1.742	7.44635e-06	0.00019
405	Sccpdh1	15040.9	-1.627	-1.83	7.71791e-06	0.0002
406	Adgf-D	11269.4	-2.028	-2.373	7.88227e-06	0.0002
407	CG31075	583743	-2.013	-2.352	7.98119e-06	0.0002
408	CG3630	586.6	-1.489	-1.652	8.06777e-06	0.0002
409	rost	1561	-1.67	-1.889	8.45382e-06	0.00021
410	CG4306	26516.8	-1.993	-2.329	8.66802e-06	0.00022
411	CG11180	1467.7	1.546	1.728	8.91887e-06	0.00022
412	Alp12	1592.2	-1.847	-2.131	9.06671e-06	0.00023
413	Rel	12827.2	-1.846	-2.131	9.43173e-06	0.00024
414	Uhg3	825.7	1.611	1.815	9.44624e-06	0.00024
415	GstE12	52171.6	-1.865	-2.16	9.93966e-06	0.00025
416	Sgsh	10779.7	-1.936	-2.258	1e-05	0.00025
417	Odc1	20652.1	-1.819	-2.099	1e-05	0.00026
418	pre-rRNA:CR45856	1926.6	1.409	1.557	1e-05	0.00026
419	CG4554	1511.7	1.515	1.693	1e-05	0.00027
420	Fum1	6851.5	-1.712	-1.955	1e-05	0.00027
421	Nepl6	87714.3	-1.887	-2.196	1e-05	0.00028
422	pit	3327	1.483	1.652	1e-05	0.00028
423	CG5039	1255.2	-1.579	-1.779	1e-05	0.00028
424	a	2792.1	-1.85	-2.146	1e-05	0.00028
425	Fmo-2	371	1.931	2.258	1e-05	0.00029
426	CG4267	15254.4	-1.887	-2.2	1e-05	0.0003
427	Sodh-1	2349	2.423	2.935	1e-05	0.0003
428	CG15353	705.7	-2.16	-2.579	1e-05	0.0003
429	Surf6	1046.2	1.505	1.684	1e-05	0.0003
430	fusl	37479.7	-1.896	-2.214	1e-05	0.0003
431	lncRNA:CR44133	530.5	-2.039	-2.414	1e-05	0.00031
432	CG12824	1351.3	-1.879	-2.191	1e-05	0.00031
433	CG7550	1649.5	-1.478	-1.65	1e-05	0.00031
434	mura	2809.7	-1.702	-1.948	1e-05	0.00031
435	CCHa2	30182.4	-1.881	-2.194	1e-05	0.00032
436	Nepl14	3955.8	-1.819	-2.109	1e-05	0.00032
437	GNBP2	1791.3	-1.867	-2.177	1e-05	0.00032
438	Rack1	114553	-1.704	-1.954	1e-05	0.00034
439	CG2444	134996	-1.86	-2.17	1e-05	0.00034
440	mbm	1461.9	1.434	1.596	1e-05	0.00035
441	lectin-28C	23903.3	-1.769	-2.045	2e-05	0.00035
442	CG44014	2913.9	-1.69	-1.938	2e-05	0.00036
443	CG13999	1122.8	1.645	1.876	2e-05	0.00036
444	CG8010	2633.5	1.532	1.725	2e-05	0.00037
445	CG10527	65844.5	-1.763	-2.04	2e-05	0.00037
446	CG3246	14204.7	-1.626	-1.853	2e-05	0.00038
447	AdSL	23028.7	-1.979	-2.344	2e-05	0.00038
448	CG32368	1077.1	-2.171	-2.614	2e-05	0.00039
449	CG4752	9392.8	-1.94	-2.29	2e-05	0.00039
450	fng	471.3	-1.818	-2.118	2e-05	0.00039
451	CG12301	1628.8	1.481	1.661	2e-05	0.0004
452	aralar1	24662.4	-1.772	-2.056	2e-05	0.0004
453	Nhe2	2693.1	1.411	1.571	2e-05	0.0004
454	stj	624.2	-1.575	-1.787	2e-05	0.00041
455	Nipsnap	11259.3	-1.785	-2.076	2e-05	0.00041
456	CG7272	7281.1	1.819	2.123	2e-05	0.00041
457	CG34256	450.7	1.623	1.854	2e-05	0.00042
458	pyr	727.7	-1.83	-2.14	2e-05	0.00043
459	Naxd	11447.6	-1.746	-2.025	2e-05	0.00043
460	Ugalt	1324.6	-1.518	-1.713	2e-05	0.00044
461	sPLA2	22285.5	-1.895	-2.234	2e-05	0.00044
462	CG10444	15293	-1.909	-2.257	2e-05	0.00046
463	Hn	90353.6	-1.863	-2.192	2e-05	0.00046
464	CG12384	22049.4	-1.696	-1.958	2e-05	0.00047
465	l(3)72Ab	13356.5	1.57	1.785	2e-05	0.00047
466	Ttd14	5179.7	1.612	1.844	2e-05	0.00047
467	Fkbp14	64974	-1.61	-1.844	2e-05	0.00051
468	Echs1	10781.7	-1.757	-2.049	2e-05	0.00052
469	NHP2	3144	1.478	1.667	2e-05	0.00052
470	lncRNA:CR44994	546	-1.543	-1.754	2e-05	0.00052
471	Cyp4ad1	2514.4	-1.527	-1.732	2e-05	0.00052
472	Gs1	341792	-1.75	-2.04	2e-05	0.00052
473	UK114	46108.7	-1.774	-2.075	2e-05	0.00054
474	CG5728	2797.9	1.46	1.646	3e-05	0.00054
475	cer	23900.2	-1.897	-2.251	3e-05	0.00054
476	CG34215	2298.2	-2.092	-2.534	3e-05	0.00057
477	CG4592	1771.8	-1.706	-1.983	3e-05	0.00057
478	fog	5024.2	-1.782	-2.091	3e-05	0.00058
479	HDAC6	39380.5	-1.674	-1.938	3e-05	0.00058
480	CG16704	148717	-2.109	-2.564	3e-05	0.0006
481	Spn77Ba	6647.1	-1.727	-2.017	3e-05	0.00062
482	CG17928	1391.6	-1.864	-2.213	3e-05	0.00062
483	fok	15607.9	-1.905	-2.273	3e-05	0.00063
484	spartin	1813	-1.703	-1.985	3e-05	0.00064
485	CG12375	3869	-1.571	-1.802	3e-05	0.00065
486	NimC3	1170.3	-1.686	-1.961	3e-05	0.00065
487	CG13784	16936.9	-1.534	-1.751	3e-05	0.00065
488	CG18249	9692.9	-1.847	-2.193	3e-05	0.00065
489	Mal-B2	16966.5	-1.796	-2.119	3e-05	0.00065
490	Pms2	5754.7	1.376	1.544	3e-05	0.00067
491	CG8468	4271.6	-2.022	-2.451	3e-05	0.00069
492	CG12171	15221.4	1.806	2.137	3e-05	0.00069
493	Mfe2	9776.3	-1.578	-1.815	3e-05	0.0007
494	lncRNA:CR43242	440.6	-1.791	-2.116	3e-05	0.0007
495	lncRNA:CR44268	586.4	-1.847	-2.2	4e-05	0.00072
496	CG10195	1660	-1.576	-1.814	4e-05	0.00072
497	Drip	1415	1.63	1.89	4e-05	0.00074
498	Spn43Ab	15803.5	-1.739	-2.046	4e-05	0.00074
499	CG13086	1524.3	-1.702	-1.993	4e-05	0.00075
500	CG15152	617.8	1.886	2.261	4e-05	0.00076
501	CG9436	817.5	-1.66	-1.935	4e-05	0.00077
502	yellow-d	713.2	-1.981	-2.402	4e-05	0.00077
[truncated: 8,860 more rows]

## Sheet: Supp. Data 7
UniProtID	Genes	log2FC	padj
[truncated: 1,369 more rows]
