# Supplementary material for: 4EHP and NELF-E regulate physiological ATF4 induction and proteostasis in disease models of Drosophila
Source: Nat Commun. 2025 Dec 23;17:626. doi: 10.1038/s41467-025-67357-5 (PMC12816580; doi:10.1038/s41467-025-67357-5)
Supplement: Supplementary file 6 — Source Data [file 41467_2025_67357_MOESM6_ESM.xlsx]

## Sheet: Figure_1f-j
Figure 1f-h' raw multi-channel images sourced for quantification of thor-intron-dsred and uas-gfp intensity
	LacZ RNAi (control)					ATF4 RNAi					4EHP RNAi
Figure 1i,j	mean gray values from channels reflecting Thor-intron-dsRed (red channel) or uas-GFP (green channel)
	sample number	z stack		mean gray dsred		control average		normalized		mean gray gfp		control average		normalized
lacz	1	15		62.478		71.891		0.869066		69.238		68.7193		1.00755
	2	18		91.178				1.26828		85.48				1.2439
	3	14		62.017				0.862653		51.44				0.748552
atf4	1	12		9.199				0.127958		90.745				1.32052
	4	13		1.72				0.0239251		51.432				0.748436
	5	10		1.538				0.0213935		57.206				0.832459
4ehp	1	27		7.858				0.109304		158.541				2.30708
	2	16		10.501				0.146068		140.286				2.04143
	3	19		10.762				0.149699		101.183				1.47241
one-way ANOVA performed via prism
Tukey's multiple comparisons test	Mean diff.	95.00% CI of diff.	Below threshold?	Summary	Adjusted P Value					Tukey's multiple comparisons test	Mean diff.	95.00% CI of diff.	Below threshold?	Summary	Adjusted P Value
LacZ RNAi vs. ATF4 RNAi	0.9422	0.5933 to 1.291	Yes	***	0.0004	A-B				LacZ RNAi vs. ATF4 RNAi	0.03286	-0.8088 to 0.8746	No	ns	0.9921	A-B
LacZ RNAi vs. 4EHP RNAi	0.865	0.5161 to 1.214	Yes	***	0.0007	A-C				LacZ RNAi vs. 4EHP RNAi	-0.9403	-1.782 to -0.09860	Yes	*	0.0324	A-C
ATF4 RNAi vs. 4EHP RNAi	-0.07727	-0.4262 to 0.2716	No	ns	0.7835	B-C				ATF4 RNAi vs. 4EHP RNAi	-0.9732	-1.815 to -0.1315	Yes	*	0.0281	B-C
Test details	Mean 1	Mean 2	Mean diff.	SE of diff.	n1	n2	q	DF		Test details	Mean 1	Mean 2	Mean diff.	SE of diff.	n1	n2	q	DF
LacZ RNAi vs. ATF4 RNAi	1	0.05776	0.9422	0.1137	3	3	11.72	6		LacZ RNAi vs. ATF4 RNAi	1	0.9671	0.03286	0.2743	3	3	0.1694	6
LacZ RNAi vs. 4EHP RNAi	1	0.135	0.865	0.1137	3	3	10.76	6		LacZ RNAi vs. 4EHP RNAi	1	1.94	-0.9403	0.2743	3	3	4.848	6
ATF4 RNAi vs. 4EHP RNAi	0.05776	0.135	-0.07727	0.1137	3	3	0.9609	6		ATF4 RNAi vs. 4EHP RNAi	0.9671	1.94	-0.9732	0.2743	3	3	5.017	6

## Sheet: Figure_1k
Figure 1k: Thor qPCR
Plotted values
w1118 (control)	atf4 rnai	4ehp rnai	4ehp cp53
1	0.126215	0.086752	0.535552
1	0.180155	0.045001	0.50027
1	0.287432	0.090344	0.439545								highlighted values presented in graph for figure 1i
delta delta ct method of measuring qPCR results from raw plate data (Cq values on plate listed as #1, #2, #3 representing technical triplicates; averages used for analysis)
Plate 1														Plate 1
primers	sample	#1	#2	#3	Avg	SD			Delta Ct	Delta Delta Ct	2^((-1)*Delta Delta Ct)			primers	sample	#1	#2	#3	Avg	SD			Delta Ct	Delta Delta Ct	2^((-1)*Delta Delta Ct)
Rpl 15														Rpl15
	w1118	20.64	20.6	20.46	20.57	0.0914639									w1118	19.82	19.86	19.81	19.83	0.0267748
	atf4 ir	21.73	21.47	21.9	21.7	0.217308									4ehpcp53	20.06	20.08	20.21	20.12	0.077321
	4ehp ir	21.44	21.64	21.59	21.56	0.101318
														Thor								Thor - Rpl15
															w1118	18.23	18.29	18.19	18.24	0.0513697			w1118	-1.59049	0	1
Thor							Thor - Rpl 15								4ehpcp53	19.54	19.34	19.41	19.43	0.103508			4ehpcp53	-0.689591	0.900903	0.535552
	w1118	19.06	19.03	19.11	19.07	0.0410179		w1118	-1.49801	0	1
	atf4 ir	23.19	23.09	23.29	23.19	0.0974933		atf4 ir	1.48803	2.98605	0.126215			crc								crc - Rpl15
	4ehp ir	23.59	23.64	23.53	23.59	0.0507229		4ehp ir	2.02895	3.52696	0.0867519				w1118	20.99	20.76	20.87	20.88	0.115792			w1118	1.04768	0	1
															4ehpcp53	21.25	21.07	21.13	21.15	0.0928329			4ehpcp53	1.02751	-0.0201737	1.01408
crc							crc - Rpl 15							Plate 2
	w1118	21.47	21.38	21.56	21.47	0.0880679		w1118	0.904172	0	1			primers	sample	#1	#2	#3	Avg	SD
	atf4 ir	26.1	26.03	26.03	26.05	0.0401695		atf4 ir	4.35092	3.44675	0.0917117			Rpl15									Delta Ct	Delta Delta Ct	2^((-1)*Delta Delta Ct)
	4ehp ir	22.71	22.59	22.5	22.6	0.105968		4ehp ir	1.04008	0.135911	0.910095				w1118	19.29	19.13	19.1	19.17	0.104764
															4ehpcp53	21.27	21.38	21.36	21.34	0.0580384
Plate 2
primers	sample	#1	#2	#3	Avg	SD			Delta Ct	Delta Delta Ct	2^((-1)*Delta Delta Ct)			Thor								Thor - Rpl15
Rpl 15															w1118	18.05	17.85	17.82	17.91	0.124245			w1118	-1.26424	0	1
	w1118	21.12	21.12	21.05	21.1	0.0416044									4ehpcp53	20.99	21.12	21.11	21.07	0.072052			4ehpcp53	-0.265014	0.999221	0.50027
	atf4 ir	20.56	20.32	20.21	20.37	0.178432
	4ehp ir	19.49	19.32	19.2	19.34	0.148457								crc								crc - Rpl15
															w1118	20.52	20.36	20.34	20.41	0.0961655			w1118	1.23321	0	1
Thor							Thor - Rpl 15								4ehpcp53	22.73	22.69	22.6	22.68	0.0667096			4ehpcp53	1.34064	0.107437	0.928236
	w1118	20.3	20.38	20.61	20.43	0.160107		w1118	-0.671415	0	1
	atf4 ir	21.98	22.34	22.18	22.17	0.182378		atf4 ir	1.80127	2.47269	0.180155			Plate 3
	4ehp ir	23.2	23.02	23.2	23.14	0.10315		4ehp ir	3.80249	4.47391	0.0450007			primers	sample	#1	#2	#3	Avg	SD			Delta Ct	Delta Delta Ct	2^((-1)*Delta Delta Ct)
														Rpl15
crc							crc - Rpl 15								w1118	19.69	19.68	19.67	19.68	0.00799809
	w1118	23.59	23.41	23.42	23.47	0.102849		w1118	2.37321	0	1				4ehpcp53	19.6	19.73	19.67	19.67	0.067143
	atf4 ir	26.6	26.39	26.54	26.51	0.108249		atf4 ir	6.1444	3.77119	0.0732418
	4ehp ir	21.19	21.2	21.05	21.15	0.0833176		4ehp ir	1.81001	-0.563208	1.47755			Thor								Thor - Rpl15
															w1118	18.27	18.34	18.12	18.24	0.114458			w1118	-1.43995	0	1
Plate 3															4ehpcp53	19.4	19.39	19.45	19.41	0.0333781			4ehpcp53	-0.254036	1.18592	0.439545
primers	sample	#1	#2	#3	Avg	SD			Delta Ct	Delta Delta Ct	2^((-1)*Delta Delta Ct)
Rpl 15														crc								crc - Rpl15
	w1118	20.33	20.53	20.3	20.39	0.122298									w1118	21.57	21.45	21.16	21.39	0.212287			w1118	1.71216	0	1
	atf4 ir	19.17	18.82	18.9	18.96	0.182338									4ehpcp53	21.1	21.04	20.97	21.04	0.0622649			4ehpcp53	1.36935	-0.342815	1.26823
	4ehp ir	19.08	19.25	19.25	19.19	0.0987073
Thor							Thor - Rpl 15
	w1118	20.05	20.05	20.02	20.04	0.0167447		w1118	-0.3471	0	1
	atf4 ir	20.45	20.34	20.45	20.42	0.0644693		atf4 ir	1.45161	1.79871	0.287432
	4ehp ir	22.18	22.31	22.45	22.31	0.136664		4ehp ir	3.12133	3.46843	0.0903441
crc							crc - Rpl 15
	w1118	22.28	22.13	22.31	22.24	0.0931773		w1118	1.85402	0	1
	atf4 ir	22.98	23.17	23.32	23.16	0.171175		atf4 ir	4.19284	2.33882	0.197672
	4ehp ir	20.18	20.21	20.03	20.14	0.0996252		4ehp ir	0.94742	-0.906603	1.87463
One-way ANOVA
Tukey's multi+A81:I84ple comparisons test	Mean diff.	95.00% CI of diff.	Below threshold?	Summary	Adjusted P Value
w1118 vs. ATF4IR	0.8021	0.6731 to 0.9310	Yes	****	<0.0001	A-B
w1118 vs. 4EHPIR	0.926	0.7970 to 1.055	Yes	****	<0.0001	A-C
w1118 vs. 4EHPcp53	0.5082	0.3793 to 0.6372	Yes	****	<0.0001	A-D
ATF4IR vs. 4EHPIR	0.1239	-0.005046 to 0.2528	No	ns	0.0597	B-C
ATF4IR vs. 4EHPcp53	-0.2939	-0.4228 to -0.1649	Yes	***	0.0004	B-D
4EHPIR vs. 4EHPcp53	-0.4178	-0.5467 to -0.2888	Yes	****	<0.0001	C-D
Test details	Mean 1	Mean 2	Mean diff.	SE of diff.	n1	n2	q	DF
w1118 vs. ATF4IR	1	0.1979	0.8021	0.04027	3	3	28.17	8
w1118 vs. 4EHPIR	1	0.07403	0.926	0.04027	3	3	32.52	8
w1118 vs. 4EHPcp53	1	0.4918	0.5082	0.04027	3	3	17.85	8
ATF4IR vs. 4EHPIR	0.1979	0.07403	0.1239	0.04027	3	3	4.352	8
ATF4IR vs. 4EHPcp53	0.1979	0.4918	-0.2939	0.04027	3	3	10.32	8
4EHPIR vs. 4EHPcp53	0.07403	0.4918	-0.4178	0.04027	3	3	14.67	8

## Sheet: Figure_1l,m
Figure 1l: anti-crc western blot membranes for 4EHP RNAi
membrane 1 has biological replicates 1,2,3							membrane 2 has biological replicates 4,5,6								membrane 3 has biological replicate 7
																			<< anti-tubulin
																			<< anti-crc
																			used to generate
																			Figure 1j
Figure 1m: anti-crc western blot band intensity measurements
	sample		tubulin 55 kDa		crc near 25 kDa			crc/tubulin		avg w1118 ratio		normalized		avg control with mem3			norm to avg control ratio of all 3 membranes (plotted)
membrane 1	w1118 control		2793.65		1288.96			0.46139		0.414981		1.11183		0.442689			1.04224
			5058.84		2819.35			0.557311				1.34298					1.25892	reflected in Figure 1m
			11617.9		2628.47			0.226243				0.545188					0.511064
	4EHP RNAi		10288.4		1685.91			0.163866				0.394875					0.37016
			6481.43		2671.52			0.412181				0.993251					0.931083
			7869.91		2036.15			0.258726				0.623465					0.584442
membrane 2	w1118 control		4255.58		2049.33			0.481562		0.439422		1.0959					1.08781
			4930.82		2090.28			0.423921				0.964724					0.957603
			5775.82		2384.15			0.412782				0.939375					0.932441
	4EHP RNAi		9764.31		1733.33			0.177517				0.403978					0.400996
			5040.43		723.477			0.143535				0.326645					0.324234
			4553.6		1348.38			0.296112				0.673868					0.668894
membrane 3
	sample		tubulin 55k Da		crc near 25kDa			cr/tubulin
	w1118 control		6013.91		3221.15			0.535617									1.20992
	4EHP RNAi		6420.81		812.234			0.1265									0.285754
Table Analyzed	7 biological replicates crc blot
Column B	4EHP RNAi
vs.	vs.
Column A	control
Unpaired t test with Welch's correction
P value	0.0031	reflected in Figure 1m
P value summary	**
Significantly different (P < 0.05)?	Yes
One- or two-tailed P value?	Two-tailed
Welch-corrected t, df	t=3.711, df=11.71
How large is the effect?
Mean of column A	1
Mean of column B	0.5448
Difference between means (B - A) Â± SEM	-0.4552 Â± 0.1227
95% confidence interval	-0.7233 to -0.1872
R squared (eta squared)	0.5405
F test to compare variances
F, DFn, Dfd	1.375, 6, 6
P value	0.7086
P value summary	ns
Significantly different (P < 0.05)?	No
Data analyzed
Sample size, column A	7
Sample size, column B	7

## Sheet: Figure_2f-k
Figure 2f-k: survival curve data for starvation experiments (arranged here in columns 2f->2k)
Figure 2f	4EHPcp53 vs w1118 (control) total nutrient starvation									Figure 2g	4EHP RNAi vs LacZ RNAi total nutrient starvation									Figure 2h	crc/ATF4 RNAi vs LacZ RNAi total nutrient starvation									Figure 2i	4EHP cp53 vs w1118 (control) protein-only diet									Figure 2j	4EHP RNAi vs LacZ RNAi protein-only diet
	Hours	w1118 (control) 0% BSA	4EHP CP53 0% BSA		curve comparison						Hours	LacZ RNAi 0% BSA	4EHP RNAi 0% BSA		curve comparison						Hours	LacZ RNAi 0% BSA	ATF4 RNAi 0% BSA		curve comparison						Hours	w1118 #5905 1.6% BSA	4EHP CP53 1.6% BSA		curve comparison						Hours	LacZ IR 1.6% BSA	4EHP RNAi 1.6% BSA		curve comparison
	24		1		Log-rank (Mantel-Cox) test						72	1			Log-rank (Mantel-Cox) test						24		1		Logrank (Mantel-Cox) test						48	1			Logrank (Mantel-Cox) test						24	1			Log-rank (Mantel-Cox) test
	36		1		Chi square	61.87					72	1			Chi square	100.8					48		1		Chi square	24.34					60	1			Chi square	0.5388					48	1			Chi square	62.92
	36		1		df	1					72	1			df	1					60		1		df	1					60	1			df	1					48	1			df	1
	36		1		P value	<0.0001					72	1			P value	<0.0001					60		1		P value	<0.0001					60	1			P value	0.4629					60	1			P value	<0.0001
	36		1		P value summary	****					72	1			P value summary	****					72		1		P value summary	****					60	1			P value summary	ns					60	1			P value summary	****
	36		1		Are the survival curves sig different?	Yes					72	1			Are the survival curves sig different?	Yes					72		1		Are the survival curves sig different?	Yes					60	1			Are the survival curves sig different?	No					60	1			Are the survival curves sig different?	Yes
	36		1								72	1									72		1								60	1									60	1
	36		1		Gehan-Breslow-Wilcoxon test						72	1			Gehan-Breslow-Wilcoxon test										Gehan-Breslow-Wilcoxon test						60	1			Gehan-Breslow-Wilcoxon test						60	1			Gehan-Breslow-Wilcoxon test
	36		1		Chi square	45.67					84	1			Chi square	85.66					36		1		Chi square	23.11					60	1			Chi square	0.5554					60	1			Chi square	59.53
	36		1		df	1					84	1			df	1					48		1		df	1					60	1			df	1					60	1			df	1
	36		1		P value	<0.0001					84	1			P value	<0.0001					48		1		P value	<0.0001					60	1			P value	0.4561					60	1			P value	<0.0001
	36		1		P value summary	****					84	1			P value summary	****					60		1		P value summary	****					60	1			P value summary	ns					60	1			P value summary	****
	36		1		Are the survival curves sig different?	Yes					84	1			Are the survival curves sig different?	Yes					60		1		Are the survival curves sig different?	Yes					72	1			Are the survival curves sig different?	No					60	1			Are the survival curves sig different?	Yes
	48		1								84	1									60		1								72	1									72	1
	48		1		Median survival						84	1			Median survival						60		1		Median survival						72	1			Median survival						72	1			Median survival
	48		1		w1118 (control) 0% BSA	72					84	1			LacZ RNAi 0% BSA	72					60		1		LacZ RNAi 0% BSA	72					72	1			w1118 #5905 1.6% BSA	72					72	1			LacZ RNAi 1.6% BSA	72
	48		1		4EHP CP53 0% BSA	48					84	1			4EHP RNAi 0% BSA	36					72		1		ATF4 RNAi 0% BSA	60					72	1			4EHP CP53 1.6% BSA	72					72	1			4EHP RNAi 1.6% BSA	48
	48		1		Ratio (and its reciprocal)	1.5	0.6667				84	1			Ratio (and its reciprocal)	2	0.5				72		1		Ratio (and its reciprocal)	1.2	0.8333				72	1			Ratio (and its reciprocal)	1	1				72	1			Ratio (and its reciprocal)	1.5	0.6667
	48		1		95% CI of ratio	1.098 to 2.049	0.4879 to 0.9108				84	1			95% CI of ratio	1.405 to 2.848	0.3512 to 0.7119				72		1		95% CI of ratio	0.8390 to 1.716	0.5827 to 1.192				72	1			95% CI of ratio	0.7017 to 1.425	0.7017 to 1.425				72	1			95% CI of ratio	1.047 to 2.148	0.4655 to 0.9548
	48		1								84	1									84		1								72	1									72	1
	48		1		Hazard Ratio (Mantel-Haenszel)	C/D	D/C				84	1			Hazard Ratio (Mantel-Haenszel)	B/C	C/B				84		1		Hazard Ratio (Mantel-Haenszel)	A/B	B/A				72	1			Hazard Ratio (Mantel-Haenszel)	A/B	B/A				72	1			Hazard Ratio (Mantel-Haenszel)	A/C	C/A
	48		1		Ratio (and its reciprocal)	0.1457	6.863				84	1			Ratio (and its reciprocal)	0.06845	14.61				84		1		Ratio (and its reciprocal)	0.2957	3.382				72	1			Ratio (and its reciprocal)	0.8102	1.234				72	1			Ratio (and its reciprocal)	0.08988	11.13
	48		1		95% CI of ratio	0.09016 to 0.2355	4.247 to 11.09				84	1			95% CI of ratio	0.04056 to 0.1155	8.655 to 24.66				84		1		95% CI of ratio	0.1822 to 0.4798	2.084 to 5.487				72	1			95% CI of ratio	0.4619 to 1.421	0.7037 to 2.165				72	1			95% CI of ratio	0.04956 to 0.1630	6.135 to 20.18
	48		1								96	1									84		1								72	1									72	1
	48		1		Hazard Ratio (logrank)	C/D	D/C								Hazard Ratio (logrank)	B/C	C/B				84		1		Hazard Ratio (logrank)	A/B	B/A				72	1			Hazard Ratio (logrank)	A/B	B/A				72	1			Hazard Ratio (logrank)	A/C	C/A
	48		1		Ratio (and its reciprocal)	0.4149	2.41				36	1			Ratio (and its reciprocal)	0.3025	3.305				84		1		Ratio (and its reciprocal)	0.5241	1.908				72	1			Ratio (and its reciprocal)	0.9193	1.088				72	1			Ratio (and its reciprocal)	0.3166	3.159
	48		1		95% CI of ratio	0.2929 to 0.5876	1.702 to 3.414				36	1			95% CI of ratio	0.2097 to 0.4366	2.291 to 4.769								95% CI of ratio	0.3682 to 0.7462	1.340 to 2.716				72	1			95% CI of ratio	0.6438 to 1.313	0.7617 to 1.553				72	1			95% CI of ratio	0.1925 to 0.5206	1.921 to 5.194
	48		1								48	1									36		1								72	1									72	1
	48		1								48	1									48		1								72	1									72	1
	48		1								48	1									48		1								72	1									72	1
	48		1								48	1									48		1								72	1									84	1
	48		1								48	1									48		1								72	1									84	1
	48		1								48	1									48		1								72	1									84	1
	48		1								60	1									60		1								72	1									84	1
	48		1								60	1									60		1								72	1									84	1
	48		1								60	1									60		1								84	1									84	1
	48		1								60	1									60		1								84	1									84	1
	48		1								60	1									60		1								84	1									84	1
	48		1								60	1									60		1								84	1									84	1
	48		1								72	1									60		1								84	1									84	1
	48		1								72	1									60		1								84	1									84	1
	48		1								72	1									60		1								84	1									84	1
	48		1								72	1									60		1								84	1									84	1
	48		1								72	1									60		1								84	1									84	1
	48		1								72	1									60		1								84	1									84	1
	48		1								84	1									60		1								84	1									84	1
	48		1								84	1									72		1								84	1									84	1
	48		1								84	1									72		1								84	1									84	1
	48		1								84	1									72		1								60	1									84	1
	48		1								84	1																			60	1									96	1
	48		1								84	1									24		1								60	1									96	1
	48		1																		24		1								60	1									96	1
	48		1								24		1								24		1								60	1									96	1
	48		1								24		1								24		1								60	1									96	1
	48		1								24		1								24		1								60	1
	48		1								24		1								24		1								60	1									24	1
	48		1								24		1								24		1								60	1									36	1
	48		1								24		1								36		1								72	1									36	1
	60		1								24		1								36		1								72	1									36	1
	60		1								24		1								36		1								48	1									36	1
	60		1								24		1								36		1								48	1									48	1
	60		1								24		1								48		1								60	1									48	1
	60		1								24		1								48		1								60	1									48	1
	60		1								24		1								48		1								72	1									48	1
	60		1								24		1								48		1								72	1									48	1
	60		1								24		1								48		1								72	1									48	1
											24		1								48		1								72	1									60	1
	60		1								24		1								60		1								72	1									60	1
	60		1								24		1								60		1								72	1									60	1
	60		1								24		1								60		1																		72	1
	60		1								24		1								60		1								48		1								72	1
	60		1								24		1								60		1								48		1								72	1
	60		1								24		1								60		1								48		1								72	1
	72		1								24		1								60		1								60		1								72	1
	72		1								24		1								72		1								60		1								72	1
	72		1								24		1								72		1								60		1								72	1
	72		1								36		1								72		1								60		1								72	1
											36		1								84		1								60		1								84	1
	24	1									36		1																		60		1								84	1
	24	1									36		1								72	1									60		1								84	1
	24	1									36		1								72	1									60		1								84	1
	24	1									36		1								72	1									60		1								84	1
	36	1									36		1								72	1									60		1								84	1
	36	1									36		1								72	1									72		1								84	1
	36	1									36		1								72	1									72		1								84	1
	36	1									36		1								72	1									72		1								84	1
	36	1									36		1								72	1									72		1								84	1
	36	1									36		1								84	1									72		1								96	1
	36	1									36		1								84	1									72		1								96	1
	36	1									36		1								84	1									72		1								96	1
	36	1									36		1								84	1									72		1								96	1
	48	1									36		1								84	1									72		1								96	1
	48	1									36		1								84	1									72		1								96	1
	48	1									36		1								84	1									72		1
	48	1									36		1								84	1									72		1								12		1
	48	1									36		1								84	1									72		1								36		1
	48	1									36		1								84	1									72		1								36		1
	72	1									36		1								84	1									72		1								36		1
	72	1									36		1								84	1									72		1								36		1
	72	1									36		1								84	1									72		1								36		1
	72	1									36		1								84	1									72		1								36		1
	72	1									36		1								84	1									72		1								36		1
	72	1									36		1								96	1									72		1								36		1
	72	1									36		1																		72		1								36		1
	72	1									36		1								36	1									84		1								36		1
	72	1									36		1								36	1									84		1								36		1
	72	1									36		1								48	1									84		1								36		1
	72	1									48		1								48	1									84		1								36		1
	72	1									60		1								48	1									84		1								36		1
	72	1									60		1								48	1									84		1								36		1
	72	1									60		1								48	1																			36		1
	72	1									60		1								48	1									48		1								36		1
	72	1																			60	1									48		1								48		1
	72	1									36		1								60	1									48		1								48		1
	72	1									36		1								60	1									48		1								48		1
	72	1									36		1								60	1									60		1								48		1
	72	1									36		1								60	1									60		1								48		1
	72	1									36		1								60	1									60		1								48		1
	72	1									36		1								72	1									60		1								48		1
	72	1									36		1								72	1									72		1								48		1
	72	1									36		1								72	1									72		1								48		1
	72	1									36		1								72	1									72		1								48		1
	72	1									36		1								72	1									72		1								48		1
	72	1									48		1								72	1									72		1								48		1
	72	1									48		1								84	1									84		1								60		1
	72	1									48		1								84	1									84		1								60		1
	72	1									48		1								84	1																			60		1
	72	1									48		1								84	1																			60		1
	72	1									48		1								84	1																			60		1
	84	1									48		1								84	1																			60		1
	84	1									48		1																												60		1
	84	1									48		1																												60		1
	84	1									48		1																												60		1
	84	1																																							72		1
	84	1																																							72		1
	84	1																																							72		1
	84	1																																							72		1
	84	1																																							72		1
	60	1
	60	1
	60	1
	72	1
	72	1
	72	1
	72	1
	72	1
	72	1
	72	1
	72	1
	72	1
	72	1
	72	1
	72	1
	72	1
	84	1
	84	1
	84	1
	96	1
	96	1
	96	1
[truncated: 2 more columns]

## Sheet: Figure_3b
Figure 3b: quantification of DsRed in adult parkin and 4ehp mutants
Genotype	dsRed intensity	dsRed_mean	se
control	4.71	6.78175	1.02633
control	5.345
control	8.79
control	8.282
Park	41.05	68.364	11.3255
Park	77.973
Park	93.71
Park	60.723
Park, 4EHP	47.882	36.4492	6.76752
Park, 4EHP	47.889
Park, 4EHP	28.649
Park, 4EHP	21.377

## Sheet: Figure_3c
Figure 3c: fly lifespan in parkin and 4ehp mutants
Lifespan
day	control (Park 21/+)	Park 21 /Park 25	Park 21, CP53/Park 25, CP53
0	45	87	89
1	45	38	82
4	45	38	80
5	44	33	80
6	44	30	80
7	44	29	80
8	43	29	80
15	43	28	80
17	43	26	76
18	43	24	76
19	43	23	70
20	43	20	69
21	42	17	69
22	39	14	60
24	38	14	60
25	37	12	58
26	36	12	56
27	35	11	47
29	34	11	40
30	34	10	38
32	32	8	37
33	32	8	35
34	32	8	32
35	32	6	31
36	32	4	27
37	32	4	22
39	32	4	21
40	31	4	18
42	30	4	17
42	30	3	17
43	30	3	13
44	29	2	12
45	29	2	11
46	28	2	10
47	28	2	8
50	28	2	3
52	27	1	3
53	27	1	2
54	27	0	1
59	26	0	1
61	26	0	0
63	23	0	0
66	22
67	21
69	20
71	16
72	12
75	8
88	7
90	2
92	0

## Sheet: Figure_3d
Figure 3d - Dpp degeneration in 4ehp and crc mutants
			The data was recorded on Prism. Healthy eye="0", Degenerated eye="1"
			Number of Dpp degenerated flies in light				Number of Dpp degenerated flies in dark
			Days AE	w1118	cp53	crcGFSTF		w1118	CP53	crcGFSTF
			24	1			28	0
			26	1			28	0
			26	1			28	0
			26	1			28	0
			26	1			28	0
			28	1			28	0
			28	1			28	0
			28	0			28	0
			28	0			28	0
			28	0			28	0
			28	0			28	0
			28	0			28	0
			28	0			28	0
			28	0			28	0
			28	0			28	0
			28	0			28	0
			28	0			28	0
			28	0			28	0
			28	0			28	0
			28	0			28	0
			28	0			28	0
			28	0			28	0
			28	0			28	0
			28	0			28	0
			28	0			28	0
			28	0			28	0
			28	0			28	0
			28	0			28	0
			28	0			28	0
			28	0			28	0
			28	0			28	0
			28	0			28	0
			28	0			28	0
			28	0			28	0
			28	0			28	0
			28	0			28	0
			28	0			28	0
			28	0			28		0
			28	0			28		0
			28	0			28		0
			28	0			28		0
			28	0			28		0
			28	0			28		0
			28	0			28		0
			17		1		28		0
			17		1		28		0
			17		1		28		0
			17		1		28		0
			17		1		28		0
			17		1		28		0
			19		1		28		0
			19		1		28		0
			21		1
			21		1		10			0
			21		1		12			0
			21		1		15			0
			21		1		18			0
			21		1		23			0
			24		1		26			0
			24		1		28			0
			24		1		28			0
			26		1		28			0
			26		1		28			0
			26		1		28			0
			26		1		28			0
			28		1		28			0
			28		1		28			0
			28		1		28			0
			28		1		28			0
			28		0		28			0
			28		0		28			0
			28		0		28			0
			28		0		28			0
			28		0		28			0
			28		0		28			0
			28		0		28			0
			28		0		28			0
			28		0		28			0
			28		0		28			0
			28		0		28			0
			28		0		28			0
			10			1	28			0
			10			1	28			0
			10			1	28			0
			10			1	28			0
			10			1	28			0
			10			1	28			0
			10			1	28			0
			10			1	28			0
			10			1	28			0
			10			1	28			0
			10			1
			10			1
			10			1
			10			1
			10			1
			10			1
			10			1
			10			1
			10			1
			10			1
			10			1
			10			1
			10			1
			10			1
			10			1
			10			1
			10			1
			10			1
			10			1
			10			1
			10			1
			10			1
			10			1
			10			1
			10			1
			10			1
			10			1
			10			1
			10			1
			10			1
			10			1
			10			1
			12			1
			12			1
			12			1
			12			1
			12			1
			12			1
			12			1
			14			1
			14			1
			14			1
			14			1
			17			1
			17			1
			17			1
			17			1

## Sheet: Figure_4e
Figure 4e: NELF-E transcript levels in 4EHP RNAi fat body samples
Genotype	cpm	mean	se		t.test
control	38.852	30.76	4.62642		0.631903
control	22.828
control	30.6
4EHP RNAi	39.512	25.5113	9.65775
4EHP RNAi	30.035
4EHP RNAi	6.987

## Sheet: Figure_4f,g
Figures 4f,g: anti-NELF-E westerns performed on separate membranes, each biological replicate done in duplicate. Duplicates averaged for analysis.
			nelf in duplicate			tubulin in duplicate
			nelf 1	nelf 2	avg	tubulin 1	tubulin 2	avg	avg ratio	norm			control avg		norm to control avg
membrane 1		lacz	7244.52	6027.5	6636.01	1339.31	2198.2	1768.76	3.7518	1			3.6675		1.02299
		4ehp	4323.69	4323.15	4323.42	2020.08	2974.45	2497.27	1.73126	0.461449					0.472056
		nelfe	1661.96	1731.55	1696.76	2123.08	2518.62	2320.85	0.731092	0.194864					0.199343
																	highlighted values reported in Figure 4g
membrane 2		lacz	4566.33	4332.08	4449.2	1074.77	815.234	945.002	4.70814	1					1.28375
		4ehp	7492.4	6439.62	6966.01	2940.08	4573.38	3756.73	1.85427	0.393844					0.505597
		nelfe	2269.43	1952.6	2111.01	2972.96	2307.6	2640.28	0.799541	0.169821					0.218007
membrane 3		lacz	5617.3	3275.62	4446.46	1890.38	1607.26	1748.82	2.54255	1					0.693267
		4ehp	3658.15	2408.18	3033.17	2642.13	2188.55	2415.34	1.25579	0.49391					0.342411
		nelfe	835.234	1309.6	1072.42	1315.31	2098.43	1706.87	0.628296	0.247112					0.171315
left technical replicate of membrane 1 represented in Figure 4f
	membrane 1							membrane 2						membrane 3
																		<< anti-tubulin
																		<<<<<<< membranes cut between tubulin and NELF-E segments; incubated separately and exposed simultaneously
																		<< anti-NELF-E
																		*ladder may appear faint in some images;
																		duplicate images below do not occlude
	Tukey's multiple comparisons test	Mean diff.	95.00% CI of diff.	Below threshold?	Summary	Adjusted P Value
	LacZ RNAi vs. 4EHP RNAi	0.56	0.1129 to 1.007	Yes	*	0.02	A-B
	LacZ RNAi vs. NELF-E RNAi	0.8038	0.3567 to 1.251	Yes	**	0.0036	A-C
	4EHP RNAi vs. NELF-E RNAi	0.2438	-0.2033 to 0.6909	No	ns	0.2894	B-C
	Test details	Mean 1	Mean 2	Mean diff.	SE of diff.	n1	n2	q	DF
	LacZ RNAi vs. 4EHP RNAi	1	0.44	0.56	0.1457	3	3	5.435	6
	LacZ RNAi vs. NELF-E RNAi	1	0.1962	0.8038	0.1457	3	3	7.801	6
	4EHP RNAi vs. NELF-E RNAi	0.44	0.1962	0.2438	0.1457	3	3	2.366	6
	duplicate images of above blots without occlusion of ladder; some parts are faint but are present
membrane 1						membrane 2							membrane 3

## Sheet: Figure_5a-c
Figure 5a: Thor-intron-dsRed and uas-GFP intensity measurements and calculations
		LacZ RNAi (control)									NELF-E RNAi #1
mean gray values from channels reflecting Thor-intron-dsRed (red channel) (Figure 5b) or uas-GFP (green channel) (Figure 5c)
sample	z stack		mean gray value thor-intron-dsred		average dsRed		normalized		mean gray value uas-GFP		average control GFP		normalized
LacZ 1	5		87.767		77.7867		1.1283		61.379		61.106		1.00447
LacZ 2	12		63.059				0.810666		64.227				1.05108
LacZ 3	7		82.534				1.06103		57.712				0.944457		values represented in graphs in Figures 5b, 5c
NELF-E 1	15		2.225				0.0286039		66.219				1.08367
NELF-E 2	13		4.599				0.0591232		82.051				1.34277
NELF-E 3	10		1.812				0.0232945		77.957				1.27577
			Column B	NELF-E RNAi					Column B	NELF-E RNAi
			vs.	vs.					vs.	vs.
			Column A	LacZ RNAi					Column A	LacZ RNAi
			Unpaired t test with Welch's correction						Unpaired t test with Welch's correction
			P value	0.0092					P value	0.0793
			P value summary	**					P value summary	ns
			Significantly different (P < 0.05)?	Yes					Significantly different (P < 0.05)?	No
			One- or two-tailed P value?	Two-tailed					One- or two-tailed P value?	Two-tailed
			Welch-corrected t, df	t=9.899, df=2.053					Welch-corrected t, df	t=2.801, df=2.616
			How big is the difference?						How big is the difference?
			Mean of column A	1					Mean of column A	1
			Mean of column B	0.03701					Mean of column B	1.234
			Difference between means (B - A) Â± SEM	-0.9630 Â± 0.09728					Difference between means (B - A) Â± SEM	0.2341 Â± 0.08355
			95% confidence interval	-1.371 to -0.5547					95% confidence interval	-0.05530 to 0.5234
			R squared (eta squared)	0.9795					R squared (eta squared)	0.75
			F test to compare variances						F test to compare variances
			F, DFn, Dfd	74.93, 2, 2					F, DFn, Dfd	6.331, 2, 2
			P value	0.0263					P value	0.2728
			P value summary	*					P value summary	ns
			Significantly different (P < 0.05)?	Yes					Significantly different (P < 0.05)?	No
			Data analyzed						Data analyzed
			Sample size, column A	3					Sample size, column A	3
			Sample size, column B	3					Sample size, column B	3

[truncated: 27 more sheets: Figure_5d, Figure_5e,f, Figure_5g,h, Figure_6e, Figure_6g,h, Figure_7a-d, Figure_7e-h, Figure_7m, Figure_S1, Figure_S2, Figure_S3b, Figure_S3c-f, Figure_S5, Figure_S6a-c, Figure_S6d, Figure_S7, Figure_S8b, Figure_S8d, Figure_S8e, Figure_S11 …]
